# Supplementary material for: Crystal structure of bis­[μ-bis­(di­phenyl­phosphanyl)methane-κ2 P:P′]digold(I) dichloride acetone monosolvate monohydrate
Source: Acta Crystallogr E Crystallogr Commun. 2015 Jul 17;71(Pt 8):937–40. doi: 10.1107/S2056989015013341 (PMC4571361; doi:10.1107/S2056989015013341)
Supplement: Supplementary file 1 [file e-71-00937-sup1.cif]

##############################################################################
#                                                                            #
# This CIF contains the data in a paper accepted for publication in          #
# Acta Crystallographica Section E. It conforms to the requirements of       #
# Notes for Authors for Acta Crystallographica Section E, and has been       #
# peer reviewed under the auspices of the IUCr Commission on Journals.       #
#                                                                            #
# Full details of the Crystallographic Information File format               #
# are given in the paper "The Crystallographic Information File (CIF):       #
# a New Standard Archive File for Crystallography" by S. R. Hall, F. H.      #
# Allen and I. D. Brown [Acta Cryst. (1991), A47, 655-685].                  #
#                                                                            #
# The current version of the core CIF dictionary is obtainable from          #
# ftp://ftp.iucr.org/pub/cif_core.dic.                                       #
#                                                                            #
# Software is freely available for graphical display of the structure(s)     #
# in this CIF. For information consult the CIF software page                 #
# http://www.iucr.org/resources/cif/software.                                #
#                                                                            #
# This file may be used for bona fide research purposes within the           #
# scientific community so long as proper attribution is given to the journal # 
# article from which it was obtained.                                        #
#                                                                            #
##############################################################################
data_I
_database_code_depnum_ccdc_archive 'CCDC 1412185'
_audit_creation_method     'SHELXL-2014/7'
_chemical_name_systematic
;
Bis[\m-bis(diphenylphosphanyl)methane-\k^2^<i>P</i>:<i>P</i>']digold(I)
dichloride acetone monosolvate monohydrate
;
_chemical_name_common     ?
_chemical_formula_moiety     'C50 H44 Au2 P4 2+, 2(Cl -), C3 H6 O, H2 O'
_chemical_formula_sum     'C53 H52 Au2 Cl2 O2 P4'
_chemical_formula_iupac     '[Au2 (C25 H22 P2)2] Cl2, C3 H6 O, H2 O'
_chemical_formula_weight     1309.66
_chemical_melting_point     ?
_shelx_space_group_comment
;
The symmetry employed for this shelxl refinement is uniquely defined
by the following loop, which should always be used as a source of
symmetry information in preference to the above space-group names.
They are only intended as comments.
;
_space_group_crystal_system     triclinic
_space_group_name_H-M_alt     'P -1'
_space_group_name_Hall     '-P 1'
loop_
    _space_group_symop_operation_xyz
    'x, y, z'
    '-x, -y, -z'
_cell_length_a     11.7708(3)
_cell_length_b     13.3657(3)
_cell_length_c     16.1209(4)
_cell_angle_alpha     94.056(2)
_cell_angle_beta     92.059(2)
_cell_angle_gamma     97.882(2)
_cell_volume     2503.29(11)
_cell_formula_units_Z     2
_cell_measurement_reflns_used     22677
_cell_measurement_theta_min     3.0170
_cell_measurement_theta_max     30.2160
_cell_measurement_temperature     100(2)
_exptl_crystal_description     prism
_exptl_crystal_colour     colourless
_exptl_crystal_size_max     0.22
_exptl_crystal_size_mid     0.12
_exptl_crystal_size_min     0.07
_exptl_crystal_density_diffrn     1.737
_exptl_crystal_density_meas     ?
_exptl_crystal_density_method     ?
_exptl_crystal_F_000     1276
_exptl_absorpt_coefficient_mu     6.128
_exptl_absorpt_correction_type     multi-scan
_exptl_absorpt_process_details
;
(<i>CrysAlis PRO</i>; Agilent, 2013)
;
_shelx_estimated_absorpt_T_min     0.346
_shelx_estimated_absorpt_T_max     0.674
_exptl_absorpt_correction_T_min     0.54388
_exptl_absorpt_correction_T_max     1.00000
_diffrn_ambient_temperature     100(2)
_diffrn_radiation_type     MoK\a
_diffrn_radiation_wavelength     0.71073
_diffrn_radiation_source     'Agilent SuperNova (Mo) X-ray Source'
_diffrn_radiation_monochromator     Mirror
_diffrn_measurement_device_type
                  'Agilent SuperNova Dual diffractometer with an Atlas detector'
_diffrn_measurement_method     '\w scan'
_diffrn_detector_area_resol_mean     10.4041
_diffrn_reflns_number     56582
_diffrn_reflns_av_R_equivalents     0.0690
_diffrn_reflns_theta_min     2.866
_diffrn_reflns_theta_max     27.499
_diffrn_reflns_theta_full     27.499
_diffrn_measured_fraction_theta_max     0.999
_diffrn_measured_fraction_theta_full     0.999
_diffrn_reflns_limit_h_min     -15
_diffrn_reflns_limit_h_max     15
_diffrn_reflns_limit_k_min     -17
_diffrn_reflns_limit_k_max     17
_diffrn_reflns_limit_l_min     -20
_diffrn_reflns_limit_l_max     20
_diffrn_standards_number     0
_diffrn_standards_interval_count     0
_diffrn_standards_interval_time     0
_diffrn_standards_decay_%     0
_refine_special_details
;
The maximum and minimum residual electron density peaks of 3.50 and 1.82 e
\%A^-3^, respectively, were located 0.90 \%A and 0.78 \%A from the Au1 and Au2
atoms, respectively.
;
_reflns_number_total     11486
_reflns_number_gt     9744
_reflns_threshold_expression     'I > 2\s(I)'
_refine_ls_structure_factor_coef     Fsqd
_refine_ls_matrix_type     full
_refine_ls_R_factor_all     0.0462
_refine_ls_R_factor_gt     0.0370
_refine_ls_wR_factor_gt     0.0956
_refine_ls_wR_factor_ref     0.1038
_refine_ls_goodness_of_fit_ref     1.098
_refine_ls_restrained_S_all     1.100
_refine_ls_number_reflns     11486
_refine_ls_number_parameters     576
_refine_ls_number_restraints     9
_refine_ls_hydrogen_treatment     mixed
_refine_ls_weighting_scheme     calc
_refine_ls_weighting_details
              'w=1/[\s^2^(Fo^2^)+(0.0555P)^2^+0.3597P] where P=(Fo^2^+2Fc^2^)/3'
_atom_sites_solution_hydrogens     mixed
_atom_sites_solution_primary     ?
_atom_sites_solution_secondary     ?
_refine_ls_shift/su_max     0.003
_refine_ls_shift/su_mean     0.000
_refine_diff_density_max     3.501
_refine_diff_density_min     -1.815
_refine_ls_extinction_method     none
_refine_ls_extinction_coef     .
loop_
    _atom_type_symbol
    _atom_type_description
    _atom_type_scat_dispersion_real
    _atom_type_scat_dispersion_imag
    _atom_type_scat_source
    'C' 'C' 0.0033 0.0016
                         'International Tables Vol C Tables 4.2.6.8 and 6.1.1.4'
    'H' 'H' 0.0000 0.0000
                         'International Tables Vol C Tables 4.2.6.8 and 6.1.1.4'
    'Au' 'Au' -2.0133 8.8022
                         'International Tables Vol C Tables 4.2.6.8 and 6.1.1.4'
    'Cl' 'Cl' 0.1484 0.1585
                         'International Tables Vol C Tables 4.2.6.8 and 6.1.1.4'
    'O' 'O' 0.0106 0.0060
                         'International Tables Vol C Tables 4.2.6.8 and 6.1.1.4'
    'P' 'P' 0.1023 0.0942
                         'International Tables Vol C Tables 4.2.6.8 and 6.1.1.4'
_computing_data_collection
;
CrysAlis PRO (Agilent, 2013)
;
_computing_cell_refinement
;
CrysAlis PRO (Agilent, 2013)
;
_computing_data_reduction
;
CrysAlis PRO (Agilent, 2013)
;
_computing_structure_solution
;
SHELXS97 (Sheldrick, 2008)
;
_computing_structure_refinement
;
SHELXL2014 (Sheldrick, 2015)
;
_computing_molecular_graphics
;
ORTEP-3 for Windows (Farrugia, 2012), <i>QMol</i> (Gans & Shalloway,
2001) and
DIAMOND (Brandenburg, 2006)
;
_computing_publication_material
;
publCIF (Westrip, 2010)
;
loop_
    _atom_site_type_symbol
    _atom_site_label
    _atom_site_fract_x
    _atom_site_fract_y
    _atom_site_fract_z
    _atom_site_U_iso_or_equiv
    _atom_site_adp_type
    _atom_site_calc_flag
    _atom_site_occupancy
    _atom_site_disorder_assembly
    _atom_site_disorder_group
    Au Au1 0.28677(2) 0.04681(2) 0.68901(2) 0.01293(6) Uani d 1 . .
    Au Au2 0.06008(2) 0.03012(2) 0.76651(2) 0.01298(6) Uani d 1 . .
    Cl Cl1 0.09244(11) 0.12210(10) 0.60460(7) 0.0240(3) Uani d 1 . .
    Cl Cl2 0.66940(11) 0.51164(9) 0.08410(8) 0.0240(3) Uani d 1 . .
    P P1 0.24235(10) -0.11146(9) 0.61967(7) 0.0113(2) Uani d 1 . .
    P P2 0.01377(10) -0.13401(9) 0.70857(7) 0.0122(2) Uani d 1 . .
    P P3 0.35008(10) 0.19848(9) 0.76508(7) 0.0120(2) Uani d 1 . .
    P P4 0.11500(10) 0.18167(9) 0.84524(7) 0.0117(2) Uani d 1 . .
    O O1 -0.0662(4) 0.3808(3) 0.4856(3) 0.0386(10) Uani d 1 . .
    O O1W 0.3973(4) 0.4688(3) 0.1077(3) 0.0345(9) Uani d 1 . .
    H H1W 0.4694(10) 0.477(5) 0.109(4) 0.052 Uiso d 1 . .
    H H2W 0.375(5) 0.469(5) 0.0576(14) 0.052 Uiso d 1 . .
    C C1 0.0875(4) -0.1522(4) 0.6120(3) 0.0146(9) Uani d 1 . .
    H H1A 0.0531 -0.1149 0.5689 0.017 Uiso d 1 . .
    H H1B 0.0736 -0.2251 0.5930 0.017 Uiso d 1 . .
    C C2 0.2293(4) 0.2626(4) 0.7984(3) 0.0147(10) Uani d 1 . .
    H H2A 0.1961 0.2910 0.7494 0.018 Uiso d 1 . .
    H H2B 0.2590 0.3200 0.8391 0.018 Uiso d 1 . .
    C C11 0.3081(4) -0.2114(3) 0.6638(3) 0.0140(9) Uani d 1 . .
    C C12 0.3073(4) -0.3048(4) 0.6191(3) 0.0188(10) Uani d 1 . .
    H H12 0.2748 -0.3154 0.5639 0.023 Uiso calc 1 . .
    C C13 0.3539(4) -0.3820(4) 0.6548(3) 0.0224(11) Uani d 1 . .
    H H13 0.3527 -0.4455 0.6242 0.027 Uiso calc 1 . .
    C C14 0.4020(5) -0.3671(4) 0.7348(3) 0.0254(12) Uani d 1 . .
    H H14 0.4326 -0.4208 0.7593 0.031 Uiso calc 1 . .
    C C15 0.4058(5) -0.2736(4) 0.7799(3) 0.0268(12) Uani d 1 . .
    H H15 0.4404 -0.2628 0.8346 0.032 Uiso calc 1 . .
    C C16 0.3588(4) -0.1968(4) 0.7442(3) 0.0199(10) Uani d 1 . .
    H H16 0.3610 -0.1331 0.7747 0.024 Uiso calc 1 . .
    C C21 0.2820(4) -0.1187(3) 0.5120(3) 0.0133(9) Uani d 1 . .
    C C22 0.2038(5) -0.1342(4) 0.4457(3) 0.0224(11) Uani d 1 . .
    H H22 0.1239 -0.1416 0.4549 0.027 Uiso calc 1 . .
    C C23 0.2417(5) -0.1391(4) 0.3650(3) 0.0294(13) Uani d 1 . .
    H H23 0.1871 -0.1499 0.3192 0.035 Uiso calc 1 . .
    C C24 0.3569(5) -0.1286(4) 0.3505(3) 0.0287(12) Uani d 1 . .
    H H24 0.3819 -0.1322 0.2951 0.034 Uiso calc 1 . .
    C C25 0.4365(5) -0.1126(4) 0.4174(3) 0.0225(11) Uani d 1 . .
    H H25 0.5163 -0.1049 0.4077 0.027 Uiso calc 1 . .
    C C26 0.4001(4) -0.1079(4) 0.4978(3) 0.0197(10) Uani d 1 . .
    H H26 0.4547 -0.0975 0.5435 0.024 Uiso calc 1 . .
    C C31 -0.1349(4) -0.1735(4) 0.6745(3) 0.0154(10) Uani d 1 . .
    C C32 -0.1851(5) -0.1157(4) 0.6191(3) 0.0284(12) Uani d 1 . .
    H H32 -0.1403 -0.0595 0.5977 0.034 Uiso d 1 . .
    C C33 -0.2992(5) -0.1402(4) 0.5945(3) 0.0304(13) Uani d 1 . .
    H H33 -0.3328 -0.1008 0.5561 0.036 Uiso calc 1 . .
    C C34 -0.3661(5) -0.2226(4) 0.6255(3) 0.0295(12) Uani d 1 . .
    H H34 -0.4453 -0.2386 0.6095 0.035 Uiso calc 1 . .
    C C35 -0.3150(5) -0.2803(4) 0.6798(3) 0.0272(12) Uani d 1 . .
    H H35 -0.3598 -0.3370 0.7004 0.033 Uiso calc 1 . .
    C C36 -0.1999(4) -0.2572(4) 0.7047(3) 0.0198(10) Uani d 1 . .
    H H36 -0.1658 -0.2978 0.7419 0.024 Uiso calc 1 . .
    C C41 0.0521(4) -0.2259(4) 0.7777(3) 0.0158(10) Uani d 1 . .
    C C42 0.0559(4) -0.2008(4) 0.8632(3) 0.0176(10) Uani d 1 . .
    H H42 0.0342 -0.1381 0.8836 0.021 Uiso calc 1 . .
    C C43 0.0906(5) -0.2656(4) 0.9184(3) 0.0233(11) Uani d 1 . .
    H H43 0.0905 -0.2483 0.9766 0.028 Uiso calc 1 . .
    C C44 0.1259(4) -0.3563(4) 0.8895(3) 0.0217(11) Uani d 1 . .
    H H44 0.1538 -0.3994 0.9275 0.026 Uiso calc 1 . .
    C C45 0.1200(4) -0.3833(4) 0.8043(3) 0.0222(11) Uani d 1 . .
    H H45 0.1421 -0.4460 0.7842 0.027 Uiso calc 1 . .
    C C46 0.0824(4) -0.3200(4) 0.7489(3) 0.0191(10) Uani d 1 . .
    H H46 0.0770 -0.3398 0.6910 0.023 Uiso calc 1 . .
    C C51 0.4417(4) 0.1860(4) 0.8555(3) 0.0165(10) Uani d 1 . .
    C C52 0.4751(4) 0.2664(4) 0.9156(3) 0.0168(10) Uani d 1 . .
    H H52 0.4455 0.3285 0.9113 0.020 Uiso d 1 . .
    C C53 0.5503(4) 0.2553(4) 0.9814(3) 0.0191(10) Uani d 1 . .
    H H53 0.5742 0.3106 1.0212 0.023 Uiso calc 1 . .
    C C54 0.5908(4) 0.1638(4) 0.9891(3) 0.0209(11) Uani d 1 . .
    H H54 0.6416 0.1561 1.0346 0.025 Uiso calc 1 . .
    C C55 0.5569(5) 0.0832(4) 0.9300(3) 0.0220(11) Uani d 1 . .
    H H55 0.5842 0.0202 0.9356 0.026 Uiso calc 1 . .
    C C56 0.4834(4) 0.0942(4) 0.8632(3) 0.0188(10) Uani d 1 . .
    H H56 0.4615 0.0392 0.8226 0.023 Uiso calc 1 . .
    C C61 0.4295(4) 0.2909(3) 0.7029(3) 0.0166(10) Uani d 1 . .
    C C62 0.5306(4) 0.3522(4) 0.7314(3) 0.0203(11) Uani d 1 . .
    H H62 0.5591 0.3493 0.7869 0.024 Uiso calc 1 . .
    C C63 0.5894(5) 0.4169(4) 0.6803(3) 0.0252(11) Uani d 1 . .
    H H63 0.6582 0.4584 0.7004 0.030 Uiso calc 1 . .
    C C64 0.5480(5) 0.4215(4) 0.5988(3) 0.0274(12) Uani d 1 . .
    H H64 0.5890 0.4657 0.5631 0.033 Uiso calc 1 . .
    C C65 0.4484(5) 0.3624(4) 0.5702(3) 0.0269(12) Uani d 1 . .
    H H65 0.4200 0.3664 0.5148 0.032 Uiso calc 1 . .
    C C66 0.3879(5) 0.2959(4) 0.6218(3) 0.0220(11) Uani d 1 . .
    H H66 0.3190 0.2547 0.6016 0.026 Uiso calc 1 . .
    C C71 0.0015(4) 0.2598(3) 0.8562(3) 0.0130(9) Uani d 1 . .
    C C72 0.0215(4) 0.3630(4) 0.8813(3) 0.0197(10) Uani d 1 . .
    H H72 0.0979 0.3965 0.8909 0.024 Uiso calc 1 . .
    C C73 -0.0707(5) 0.4167(4) 0.8922(3) 0.0235(11) Uani d 1 . .
    H H73 -0.0567 0.4867 0.9102 0.028 Uiso calc 1 . .
    C C74 -0.1822(4) 0.3699(4) 0.8772(3) 0.0235(11) Uani d 1 . .
    H H74 -0.2445 0.4075 0.8846 0.028 Uiso calc 1 . .
    C C75 -0.2031(4) 0.2672(4) 0.8514(3) 0.0225(11) Uani d 1 . .
    H H75 -0.2797 0.2348 0.8407 0.027 Uiso calc 1 . .
    C C76 -0.1127(4) 0.2124(4) 0.8411(3) 0.0162(10) Uani d 1 . .
    H H76 -0.1276 0.1422 0.8237 0.019 Uiso calc 1 . .
    C C81 0.1678(4) 0.1642(4) 0.9500(3) 0.0147(9) Uani d 1 . .
    C C82 0.2221(4) 0.2446(4) 1.0032(3) 0.0202(11) Uani d 1 . .
    H H82 0.2317 0.3112 0.9850 0.024 Uiso calc 1 . .
    C C83 0.2624(5) 0.2283(4) 1.0825(3) 0.0235(11) Uani d 1 . .
    H H83 0.3009 0.2831 1.1181 0.028 Uiso calc 1 . .
    C C84 0.2458(5) 0.1309(4) 1.1091(3) 0.0238(11) Uani d 1 . .
    H H84 0.2724 0.1191 1.1635 0.029 Uiso calc 1 . .
    C C85 0.1914(5) 0.0519(4) 1.0576(3) 0.0281(12) Uani d 1 . .
    H H85 0.1807 -0.0143 1.0765 0.034 Uiso calc 1 . .
    C C86 0.1515(5) 0.0671(4) 0.9777(3) 0.0225(11) Uani d 1 . .
    H H86 0.1136 0.0117 0.9424 0.027 Uiso calc 1 . .
    C C91 0.0033(6) 0.3868(4) 0.5431(4) 0.0430(17) Uani d 1 . .
    C C92 -0.0315(11) 0.3930(7) 0.6302(5) 0.098(4) Uani d 1 . .
    H H92A -0.1130 0.4009 0.6313 0.117 Uiso calc 1 . .
    H H92B 0.0145 0.4514 0.6611 0.117 Uiso calc 1 . .
    H H92C -0.0190 0.3309 0.6559 0.117 Uiso calc 1 . .
    C C93 0.1267(7) 0.3843(6) 0.5275(7) 0.086(3) Uani d 1 . .
    H H93A 0.1430 0.4069 0.4721 0.130 Uiso calc 1 . .
    H H93B 0.1443 0.3151 0.5305 0.130 Uiso calc 1 . .
    H H93C 0.1742 0.4295 0.5696 0.130 Uiso calc 1 . .
loop_
    _atom_site_aniso_label
    _atom_site_aniso_U_11
    _atom_site_aniso_U_22
    _atom_site_aniso_U_33
    _atom_site_aniso_U_12
    _atom_site_aniso_U_13
    _atom_site_aniso_U_23
    Au1 0.01005(10) 0.01270(11) 0.01551(10) 0.00047(7) 0.00282(7) -0.00157(7)
    Au2 0.01054(10) 0.01158(11) 0.01655(11) 0.00107(7) 0.00271(7) -0.00093(7)
    Cl1 0.0188(6) 0.0282(7) 0.0257(6) 0.0037(5) -0.0032(5) 0.0079(5)
    Cl2 0.0206(7) 0.0165(6) 0.0345(7) 0.0041(5) -0.0052(5) -0.0009(5)
    P1 0.0081(6) 0.0128(6) 0.0130(6) 0.0020(5) 0.0017(4) -0.0010(4)
    P2 0.0093(6) 0.0118(6) 0.0152(6) 0.0010(5) 0.0028(4) -0.0005(4)
    P3 0.0087(6) 0.0117(6) 0.0153(6) 0.0009(5) 0.0023(4) 0.0000(5)
    P4 0.0103(6) 0.0111(6) 0.0138(6) 0.0010(5) 0.0026(4) 0.0005(4)
    O1 0.040(3) 0.028(2) 0.045(3) 0.0041(19) -0.017(2) -0.0045(19)
    O1W 0.025(2) 0.038(2) 0.036(2) -0.004(2) -0.0014(18) -0.0037(19)
    C1 0.013(2) 0.016(2) 0.015(2) 0.0026(19) -0.0002(17) 0.0010(18)
    C2 0.010(2) 0.014(2) 0.021(2) 0.0006(18) 0.0032(17) 0.0026(19)
    C11 0.010(2) 0.013(2) 0.019(2) 0.0016(18) 0.0039(17) 0.0012(18)
    C12 0.013(2) 0.022(3) 0.021(2) 0.004(2) 0.0017(18) -0.003(2)
    C13 0.019(3) 0.017(3) 0.032(3) 0.004(2) 0.010(2) 0.001(2)
    C14 0.018(3) 0.028(3) 0.033(3) 0.007(2) 0.007(2) 0.014(2)
    C15 0.024(3) 0.039(3) 0.020(3) 0.006(2) 0.001(2) 0.008(2)
    C16 0.016(3) 0.027(3) 0.017(2) 0.003(2) 0.0044(18) 0.005(2)
    C21 0.012(2) 0.014(2) 0.014(2) 0.0021(18) 0.0048(17) -0.0011(17)
    C22 0.023(3) 0.027(3) 0.018(2) 0.006(2) 0.007(2) 0.003(2)
    C23 0.032(3) 0.039(3) 0.016(3) 0.005(3) 0.000(2) -0.004(2)
    C24 0.034(3) 0.033(3) 0.019(3) 0.003(3) 0.012(2) 0.002(2)
    C25 0.018(3) 0.022(3) 0.028(3) 0.002(2) 0.011(2) 0.002(2)
    C26 0.019(3) 0.023(3) 0.018(2) 0.005(2) 0.0015(19) 0.001(2)
    C31 0.010(2) 0.017(2) 0.019(2) 0.0027(19) 0.0011(17) -0.0055(19)
    C32 0.018(3) 0.030(3) 0.039(3) 0.005(2) 0.006(2) 0.011(2)
    C33 0.014(3) 0.041(3) 0.038(3) 0.009(2) -0.002(2) 0.011(3)
    C34 0.012(3) 0.036(3) 0.039(3) 0.002(2) 0.000(2) -0.006(3)
    C35 0.017(3) 0.021(3) 0.041(3) -0.002(2) 0.002(2) -0.001(2)
    C36 0.013(3) 0.020(3) 0.027(3) 0.000(2) 0.0036(19) 0.001(2)
    C41 0.009(2) 0.017(2) 0.020(2) 0.0005(19) -0.0001(17) 0.0020(19)
    C42 0.016(3) 0.015(2) 0.021(2) 0.0012(19) 0.0016(18) -0.0006(19)
    C43 0.024(3) 0.022(3) 0.024(3) 0.004(2) 0.004(2) 0.004(2)
    C44 0.015(3) 0.024(3) 0.028(3) 0.003(2) 0.003(2) 0.010(2)
    C45 0.018(3) 0.018(3) 0.032(3) 0.004(2) 0.007(2) 0.003(2)
    C46 0.017(3) 0.019(3) 0.022(2) 0.001(2) 0.0033(19) 0.002(2)
    C51 0.014(2) 0.017(2) 0.018(2) -0.0003(19) 0.0034(18) 0.0011(19)
    C52 0.017(3) 0.014(2) 0.020(2) 0.0024(19) 0.0056(18) 0.0049(19)
    C53 0.022(3) 0.019(3) 0.016(2) 0.001(2) 0.0003(19) 0.0002(19)
    C54 0.019(3) 0.030(3) 0.015(2) 0.006(2) -0.0024(18) 0.007(2)
    C55 0.019(3) 0.020(3) 0.028(3) 0.006(2) 0.000(2) 0.008(2)
    C56 0.016(3) 0.015(2) 0.026(3) 0.0032(19) 0.0032(19) 0.000(2)
    C61 0.016(3) 0.014(2) 0.020(2) 0.0015(19) 0.0030(18) -0.0011(18)
    C62 0.018(3) 0.020(3) 0.022(3) -0.001(2) 0.0010(19) 0.002(2)
    C63 0.019(3) 0.019(3) 0.036(3) -0.003(2) 0.004(2) 0.001(2)
    C64 0.033(3) 0.023(3) 0.028(3) 0.002(2) 0.013(2) 0.009(2)
    C65 0.039(3) 0.023(3) 0.020(3) 0.006(2) 0.004(2) 0.004(2)
    C66 0.020(3) 0.019(3) 0.026(3) 0.002(2) 0.000(2) -0.001(2)
    C71 0.013(2) 0.017(2) 0.010(2) 0.0044(19) 0.0055(16) 0.0037(17)
    C72 0.013(2) 0.019(3) 0.027(3) 0.002(2) 0.0030(19) -0.002(2)
    C73 0.021(3) 0.018(3) 0.032(3) 0.004(2) 0.005(2) -0.001(2)
    C74 0.014(3) 0.027(3) 0.032(3) 0.009(2) 0.007(2) 0.002(2)
    C75 0.012(3) 0.031(3) 0.024(3) 0.000(2) 0.0022(19) -0.001(2)
    C76 0.016(3) 0.017(2) 0.015(2) 0.0004(19) 0.0009(18) 0.0052(18)
    C81 0.012(2) 0.018(2) 0.014(2) 0.0036(19) 0.0048(17) -0.0008(18)
    C82 0.021(3) 0.019(3) 0.021(3) 0.002(2) 0.0070(19) 0.001(2)
    C83 0.020(3) 0.029(3) 0.020(3) 0.001(2) 0.002(2) -0.001(2)
    C84 0.022(3) 0.033(3) 0.018(3) 0.009(2) 0.001(2) 0.004(2)
    C85 0.032(3) 0.026(3) 0.027(3) 0.006(2) 0.000(2) 0.006(2)
    C86 0.025(3) 0.022(3) 0.020(2) 0.003(2) -0.002(2) 0.001(2)
    C91 0.059(5) 0.014(3) 0.053(4) 0.002(3) -0.027(3) -0.003(3)
    C92 0.179(13) 0.052(5) 0.050(5) -0.014(7) -0.022(6) -0.007(4)
    C93 0.046(5) 0.039(4) 0.174(9) 0.002(4) -0.038(6) 0.031(5)
_geom_special_details
;
All e.s.d.'s (except the e.s.d. in the dihedral angle between two l.s. planes)
are estimated using the full covariance matrix. The cell e.s.d.'s are taken
into account individually in the estimation of e.s.d.'s in distances, angles
and torsion angles; correlations between e.s.d.'s in cell parameters are only
used when they are defined by crystal symmetry. An approximate (isotropic)
treatment of cell e.s.d.'s is used for estimating e.s.d.'s involving l.s.
planes.
;
loop_
    _geom_bond_atom_site_label_1
    _geom_bond_atom_site_label_2
    _geom_bond_site_symmetry_2
    _geom_bond_distance
    _geom_bond_publ_flag
    Au1 P1 . 2.3061(12) ?
    Au1 P3 . 2.3102(12) ?
    Au1 Au2 . 2.9743(2) ?
    Au2 P2 . 2.3082(12) ?
    Au2 P4 . 2.3130(12) ?
    P1 C11 . 1.808(5) ?
    P1 C21 . 1.814(4) ?
    P1 C1 . 1.826(5) ?
    P2 C41 . 1.807(5) ?
    P2 C31 . 1.811(5) ?
    P2 C1 . 1.827(5) ?
    P3 C51 . 1.814(5) ?
    P3 C61 . 1.825(5) ?
    P3 C2 . 1.835(5) ?
    P4 C71 . 1.811(5) ?
    P4 C81 . 1.821(5) ?
    P4 C2 . 1.828(5) ?
    O1 C91 . 1.205(7) ?
    O1W H1W . 0.840(10) ?
    O1W H2W . 0.841(10) ?
    C1 H1A . 0.9900 ?
    C1 H1B . 0.9900 ?
    C2 H2A . 0.9899 ?
    C2 H2B . 0.9901 ?
    C11 C12 . 1.396(6) ?
    C11 C16 . 1.396(7) ?
    C12 C13 . 1.383(7) ?
    C12 H12 . 0.9500 ?
    C13 C14 . 1.379(8) ?
    C13 H13 . 0.9500 ?
    C14 C15 . 1.396(8) ?
    C14 H14 . 0.9500 ?
    C15 C16 . 1.381(7) ?
    C15 H15 . 0.9500 ?
    C16 H16 . 0.9500 ?
    C21 C22 . 1.370(7) ?
    C21 C26 . 1.406(7) ?
    C22 C23 . 1.391(7) ?
    C22 H22 . 0.9500 ?
    C23 C24 . 1.375(8) ?
    C23 H23 . 0.9500 ?
    C24 C25 . 1.388(8) ?
    C24 H24 . 0.9500 ?
    C25 C26 . 1.381(7) ?
    C25 H25 . 0.9500 ?
    C26 H26 . 0.9500 ?
    C31 C32 . 1.389(7) ?
    C31 C36 . 1.393(7) ?
    C32 C33 . 1.376(7) ?
    C32 H32 . 0.9500 ?
    C33 C34 . 1.396(8) ?
    C33 H33 . 0.9500 ?
    C34 C35 . 1.380(8) ?
    C34 H34 . 0.9500 ?
    C35 C36 . 1.387(7) ?
    C35 H35 . 0.9500 ?
    C36 H36 . 0.9500 ?
    C41 C42 . 1.393(6) ?
    C41 C46 . 1.406(7) ?
    C42 C43 . 1.374(7) ?
    C42 H42 . 0.9500 ?
    C43 C44 . 1.389(7) ?
    C43 H43 . 0.9500 ?
    C44 C45 . 1.393(7) ?
    C44 H44 . 0.9500 ?
    C45 C46 . 1.374(7) ?
    C45 H45 . 0.9500 ?
    C46 H46 . 0.9500 ?
    C51 C56 . 1.394(7) ?
    C51 C52 . 1.398(7) ?
    C52 C53 . 1.386(7) ?
    C52 H52 . 0.9500 ?
    C53 C54 . 1.383(7) ?
    C53 H53 . 0.9500 ?
    C54 C55 . 1.392(7) ?
    C54 H54 . 0.9500 ?
    C55 C56 . 1.386(7) ?
    C55 H55 . 0.9500 ?
    C56 H56 . 0.9500 ?
    C61 C66 . 1.388(7) ?
    C61 C62 . 1.392(7) ?
    C62 C63 . 1.372(7) ?
    C62 H62 . 0.9500 ?
    C63 C64 . 1.393(8) ?
    C63 H63 . 0.9500 ?
    C64 C65 . 1.366(8) ?
    C64 H64 . 0.9500 ?
    C65 C66 . 1.402(7) ?
    C65 H65 . 0.9500 ?
    C66 H66 . 0.9500 ?
    C71 C72 . 1.395(7) ?
    C71 C76 . 1.411(7) ?
    C72 C73 . 1.391(7) ?
    C72 H72 . 0.9500 ?
    C73 C74 . 1.380(7) ?
    C73 H73 . 0.9500 ?
    C74 C75 . 1.391(7) ?
    C74 H74 . 0.9500 ?
    C75 C76 . 1.381(7) ?
    C75 H75 . 0.9500 ?
    C76 H76 . 0.9500 ?
    C81 C82 . 1.393(7) ?
    C81 C86 . 1.393(7) ?
    C82 C83 . 1.390(7) ?
    C82 H82 . 0.9500 ?
    C83 C84 . 1.391(7) ?
    C83 H83 . 0.9500 ?
    C84 C85 . 1.366(7) ?
    C84 H84 . 0.9500 ?
    C85 C86 . 1.393(7) ?
    C85 H85 . 0.9500 ?
    C86 H86 . 0.9500 ?
    C91 C92 . 1.475(11) ?
    C91 C93 . 1.488(12) ?
    C92 H92A . 0.9800 ?
    C92 H92B . 0.9800 ?
    C92 H92C . 0.9800 ?
    C93 H93A . 0.9800 ?
    C93 H93B . 0.9800 ?
    C93 H93C . 0.9800 ?
loop_
    _geom_angle_atom_site_label_1
    _geom_angle_atom_site_label_2
    _geom_angle_atom_site_label_3
    _geom_angle_site_symmetry_1
    _geom_angle_site_symmetry_3
    _geom_angle
    _geom_angle_publ_flag
    P1 Au1 P3 . . 173.24(4) ?
    P1 Au1 Au2 . . 91.96(3) ?
    P3 Au1 Au2 . . 91.83(3) ?
    P2 Au2 P4 . . 170.04(4) ?
    P2 Au2 Au1 . . 90.59(3) ?
    P4 Au2 Au1 . . 90.86(3) ?
    C11 P1 C21 . . 103.6(2) ?
    C11 P1 C1 . . 107.3(2) ?
    C21 P1 C1 . . 103.1(2) ?
    C11 P1 Au1 . . 115.57(15) ?
    C21 P1 Au1 . . 114.70(15) ?
    C1 P1 Au1 . . 111.43(16) ?
    C41 P2 C31 . . 106.7(2) ?
    C41 P2 C1 . . 107.8(2) ?
    C31 P2 C1 . . 101.9(2) ?
    C41 P2 Au2 . . 112.26(16) ?
    C31 P2 Au2 . . 116.58(15) ?
    C1 P2 Au2 . . 110.82(16) ?
    C51 P3 C61 . . 107.0(2) ?
    C51 P3 C2 . . 109.0(2) ?
    C61 P3 C2 . . 102.6(2) ?
    C51 P3 Au1 . . 113.79(16) ?
    C61 P3 Au1 . . 112.42(15) ?
    C2 P3 Au1 . . 111.33(16) ?
    C71 P4 C81 . . 106.8(2) ?
    C71 P4 C2 . . 104.0(2) ?
    C81 P4 C2 . . 106.6(2) ?
    C71 P4 Au2 . . 113.82(16) ?
    C81 P4 Au2 . . 112.80(16) ?
    C2 P4 Au2 . . 112.24(16) ?
    H1W O1W H2W . . 107(5) ?
    P1 C1 P2 . . 115.1(3) ?
    P1 C1 H1A . . 108.6 ?
    P2 C1 H1A . . 108.6 ?
    P1 C1 H1B . . 108.4 ?
    P2 C1 H1B . . 108.4 ?
    H1A C1 H1B . . 107.5 ?
    P4 C2 P3 . . 114.6(3) ?
    P4 C2 H2A . . 108.6 ?
    P3 C2 H2A . . 108.5 ?
    P4 C2 H2B . . 108.7 ?
    P3 C2 H2B . . 108.6 ?
    H2A C2 H2B . . 107.6 ?
    C12 C11 C16 . . 118.8(4) ?
    C12 C11 P1 . . 120.8(4) ?
    C16 C11 P1 . . 120.3(4) ?
    C13 C12 C11 . . 120.3(5) ?
    C13 C12 H12 . . 119.9 ?
    C11 C12 H12 . . 119.9 ?
    C14 C13 C12 . . 120.3(5) ?
    C14 C13 H13 . . 119.9 ?
    C12 C13 H13 . . 119.9 ?
    C13 C14 C15 . . 120.4(5) ?
    C13 C14 H14 . . 119.8 ?
    C15 C14 H14 . . 119.8 ?
    C16 C15 C14 . . 119.2(5) ?
    C16 C15 H15 . . 120.4 ?
    C14 C15 H15 . . 120.4 ?
    C15 C16 C11 . . 121.1(5) ?
    C15 C16 H16 . . 119.5 ?
    C11 C16 H16 . . 119.5 ?
    C22 C21 C26 . . 119.7(4) ?
    C22 C21 P1 . . 123.6(4) ?
    C26 C21 P1 . . 116.7(3) ?
    C21 C22 C23 . . 119.8(5) ?
    C21 C22 H22 . . 120.1 ?
    C23 C22 H22 . . 120.1 ?
    C24 C23 C22 . . 120.9(5) ?
    C24 C23 H23 . . 119.5 ?
    C22 C23 H23 . . 119.5 ?
    C23 C24 C25 . . 119.5(5) ?
    C23 C24 H24 . . 120.3 ?
    C25 C24 H24 . . 120.3 ?
    C26 C25 C24 . . 120.2(5) ?
    C26 C25 H25 . . 119.9 ?
    C24 C25 H25 . . 119.9 ?
    C25 C26 C21 . . 119.9(5) ?
    C25 C26 H26 . . 120.1 ?
    C21 C26 H26 . . 120.1 ?
    C32 C31 C36 . . 120.0(5) ?
    C32 C31 P2 . . 118.2(4) ?
    C36 C31 P2 . . 121.8(4) ?
    C33 C32 C31 . . 120.2(5) ?
    C33 C32 H32 . . 119.8 ?
    C31 C32 H32 . . 120.0 ?
    C32 C33 C34 . . 120.5(5) ?
    C32 C33 H33 . . 119.8 ?
    C34 C33 H33 . . 119.8 ?
    C35 C34 C33 . . 118.9(5) ?
    C35 C34 H34 . . 120.6 ?
    C33 C34 H34 . . 120.6 ?
    C34 C35 C36 . . 121.4(5) ?
    C34 C35 H35 . . 119.3 ?
    C36 C35 H35 . . 119.3 ?
    C35 C36 C31 . . 119.0(5) ?
    C35 C36 H36 . . 120.5 ?
    C31 C36 H36 . . 120.5 ?
    C42 C41 C46 . . 118.7(4) ?
    C42 C41 P2 . . 118.5(4) ?
    C46 C41 P2 . . 122.8(4) ?
    C43 C42 C41 . . 120.8(4) ?
    C43 C42 H42 . . 119.6 ?
    C41 C42 H42 . . 119.6 ?
    C42 C43 C44 . . 120.3(5) ?
    C42 C43 H43 . . 119.8 ?
    C44 C43 H43 . . 119.8 ?
    C43 C44 C45 . . 119.3(5) ?
    C43 C44 H44 . . 120.4 ?
    C45 C44 H44 . . 120.4 ?
    C46 C45 C44 . . 120.6(5) ?
    C46 C45 H45 . . 119.7 ?
    C44 C45 H45 . . 119.7 ?
    C45 C46 C41 . . 120.2(4) ?
    C45 C46 H46 . . 119.9 ?
    C41 C46 H46 . . 119.9 ?
    C56 C51 C52 . . 119.4(4) ?
    C56 C51 P3 . . 118.4(4) ?
    C52 C51 P3 . . 122.1(4) ?
    C53 C52 C51 . . 120.2(4) ?
    C53 C52 H52 . . 120.2 ?
    C51 C52 H52 . . 119.6 ?
    C54 C53 C52 . . 120.2(4) ?
    C54 C53 H53 . . 119.9 ?
    C52 C53 H53 . . 119.9 ?
    C53 C54 C55 . . 119.8(4) ?
    C53 C54 H54 . . 120.1 ?
    C55 C54 H54 . . 120.1 ?
    C56 C55 C54 . . 120.4(5) ?
    C56 C55 H55 . . 119.8 ?
    C54 C55 H55 . . 119.8 ?
    C55 C56 C51 . . 119.9(5) ?
    C55 C56 H56 . . 120.0 ?
    C51 C56 H56 . . 120.0 ?
    C66 C61 C62 . . 119.3(4) ?
    C66 C61 P3 . . 117.1(4) ?
    C62 C61 P3 . . 123.5(4) ?
    C63 C62 C61 . . 120.8(5) ?
    C63 C62 H62 . . 119.6 ?
    C61 C62 H62 . . 119.6 ?
    C62 C63 C64 . . 119.9(5) ?
    C62 C63 H63 . . 120.0 ?
    C64 C63 H63 . . 120.0 ?
    C65 C64 C63 . . 120.0(5) ?
    C65 C64 H64 . . 120.0 ?
    C63 C64 H64 . . 120.0 ?
    C64 C65 C66 . . 120.5(5) ?
    C64 C65 H65 . . 119.7 ?
    C66 C65 H65 . . 119.7 ?
    C61 C66 C65 . . 119.5(5) ?
    C61 C66 H66 . . 120.3 ?
    C65 C66 H66 . . 120.3 ?
    C72 C71 C76 . . 118.9(4) ?
    C72 C71 P4 . . 123.3(4) ?
    C76 C71 P4 . . 117.8(4) ?
    C73 C72 C71 . . 119.8(5) ?
    C73 C72 H72 . . 120.1 ?
    C71 C72 H72 . . 120.1 ?
    C74 C73 C72 . . 121.0(5) ?
    C74 C73 H73 . . 119.5 ?
    C72 C73 H73 . . 119.5 ?
    C73 C74 C75 . . 119.7(5) ?
    C73 C74 H74 . . 120.2 ?
    C75 C74 H74 . . 120.2 ?
    C76 C75 C74 . . 120.2(5) ?
    C76 C75 H75 . . 119.9 ?
    C74 C75 H75 . . 119.9 ?
    C75 C76 C71 . . 120.4(5) ?
    C75 C76 H76 . . 119.8 ?
    C71 C76 H76 . . 119.8 ?
    C82 C81 C86 . . 119.4(4) ?
    C82 C81 P4 . . 122.2(4) ?
    C86 C81 P4 . . 118.4(4) ?
    C83 C82 C81 . . 120.6(5) ?
    C83 C82 H82 . . 119.7 ?
    C81 C82 H82 . . 119.7 ?
    C82 C83 C84 . . 119.3(5) ?
    C82 C83 H83 . . 120.3 ?
    C84 C83 H83 . . 120.3 ?
    C85 C84 C83 . . 120.3(5) ?
    C85 C84 H84 . . 119.8 ?
    C83 C84 H84 . . 119.8 ?
    C84 C85 C86 . . 121.0(5) ?
    C84 C85 H85 . . 119.5 ?
    C86 C85 H85 . . 119.5 ?
    C85 C86 C81 . . 119.4(5) ?
    C85 C86 H86 . . 120.3 ?
    C81 C86 H86 . . 120.3 ?
    O1 C91 C92 . . 121.4(8) ?
    O1 C91 C93 . . 120.2(8) ?
    C92 C91 C93 . . 118.3(7) ?
    C91 C92 H92A . . 109.5 ?
    C91 C92 H92B . . 109.5 ?
    H92A C92 H92B . . 109.5 ?
    C91 C92 H92C . . 109.5 ?
    H92A C92 H92C . . 109.5 ?
    H92B C92 H92C . . 109.5 ?
    C91 C93 H93A . . 109.5 ?
    C91 C93 H93B . . 109.5 ?
    H93A C93 H93B . . 109.5 ?
    C91 C93 H93C . . 109.5 ?
    H93A C93 H93C . . 109.5 ?
    H93B C93 H93C . . 109.5 ?
loop_
    _geom_torsion_atom_site_label_1
    _geom_torsion_atom_site_label_2
    _geom_torsion_atom_site_label_3
    _geom_torsion_atom_site_label_4
    _geom_torsion_site_symmetry_1
    _geom_torsion_site_symmetry_2
    _geom_torsion_site_symmetry_3
    _geom_torsion_site_symmetry_4
    _geom_torsion
    _geom_torsion_publ_flag
    C11 P1 C1 P2 . . . . 80.8(3) ?
    C21 P1 C1 P2 . . . . -170.2(3) ?
    Au1 P1 C1 P2 . . . . -46.6(3) ?
    C41 P2 C1 P1 . . . . -71.9(3) ?
    C31 P2 C1 P1 . . . . 176.0(2) ?
    Au2 P2 C1 P1 . . . . 51.3(3) ?
    C71 P4 C2 P3 . . . . -171.5(2) ?
    C81 P4 C2 P3 . . . . 75.9(3) ?
    Au2 P4 C2 P3 . . . . -48.1(3) ?
    C51 P3 C2 P4 . . . . -78.5(3) ?
    C61 P3 C2 P4 . . . . 168.3(3) ?
    Au1 P3 C2 P4 . . . . 47.8(3) ?
    C21 P1 C11 C12 . . . . -40.5(4) ?
    C1 P1 C11 C12 . . . . 68.2(4) ?
    Au1 P1 C11 C12 . . . . -166.8(3) ?
    C21 P1 C11 C16 . . . . 140.7(4) ?
    C1 P1 C11 C16 . . . . -110.6(4) ?
    Au1 P1 C11 C16 . . . . 14.4(4) ?
    C16 C11 C12 C13 . . . . 1.4(7) ?
    P1 C11 C12 C13 . . . . -177.4(4) ?
    C11 C12 C13 C14 . . . . -0.4(7) ?
    C12 C13 C14 C15 . . . . -1.0(8) ?
    C13 C14 C15 C16 . . . . 1.3(8) ?
    C14 C15 C16 C11 . . . . -0.2(8) ?
    C12 C11 C16 C15 . . . . -1.1(7) ?
    P1 C11 C16 C15 . . . . 177.7(4) ?
    C11 P1 C21 C22 . . . . 121.8(4) ?
    C1 P1 C21 C22 . . . . 10.0(5) ?
    Au1 P1 C21 C22 . . . . -111.3(4) ?
    C11 P1 C21 C26 . . . . -57.9(4) ?
    C1 P1 C21 C26 . . . . -169.7(4) ?
    Au1 P1 C21 C26 . . . . 69.0(4) ?
    C26 C21 C22 C23 . . . . -0.1(7) ?
    P1 C21 C22 C23 . . . . -179.8(4) ?
    C21 C22 C23 C24 . . . . 0.0(8) ?
    C22 C23 C24 C25 . . . . -0.1(9) ?
    C23 C24 C25 C26 . . . . 0.4(8) ?
    C24 C25 C26 C21 . . . . -0.4(8) ?
    C22 C21 C26 C25 . . . . 0.3(7) ?
    P1 C21 C26 C25 . . . . 180.0(4) ?
    C41 P2 C31 C32 . . . . -178.9(4) ?
    C1 P2 C31 C32 . . . . -66.0(4) ?
    Au2 P2 C31 C32 . . . . 54.7(4) ?
    C41 P2 C31 C36 . . . . 3.4(4) ?
    C1 P2 C31 C36 . . . . 116.3(4) ?
    Au2 P2 C31 C36 . . . . -122.9(4) ?
    C36 C31 C32 C33 . . . . 0.7(8) ?
    P2 C31 C32 C33 . . . . -177.0(4) ?
    C31 C32 C33 C34 . . . . 0.6(8) ?
    C32 C33 C34 C35 . . . . -1.4(8) ?
    C33 C34 C35 C36 . . . . 0.9(8) ?
    C34 C35 C36 C31 . . . . 0.3(8) ?
    C32 C31 C36 C35 . . . . -1.1(7) ?
    P2 C31 C36 C35 . . . . 176.5(4) ?
    C31 P2 C41 C42 . . . . -101.7(4) ?
    C1 P2 C41 C42 . . . . 149.5(4) ?
    Au2 P2 C41 C42 . . . . 27.2(4) ?
    C31 P2 C41 C46 . . . . 80.8(4) ?
    C1 P2 C41 C46 . . . . -28.0(5) ?
    Au2 P2 C41 C46 . . . . -150.3(4) ?
    C46 C41 C42 C43 . . . . 1.2(7) ?
    P2 C41 C42 C43 . . . . -176.4(4) ?
    C41 C42 C43 C44 . . . . 1.9(8) ?
    C42 C43 C44 C45 . . . . -3.3(8) ?
    C43 C44 C45 C46 . . . . 1.6(8) ?
    C44 C45 C46 C41 . . . . 1.5(8) ?
    C42 C41 C46 C45 . . . . -2.9(7) ?
    P2 C41 C46 C45 . . . . 174.6(4) ?
    C61 P3 C51 C56 . . . . -113.0(4) ?
    C2 P3 C51 C56 . . . . 136.7(4) ?
    Au1 P3 C51 C56 . . . . 11.8(4) ?
    C61 P3 C51 C52 . . . . 64.5(4) ?
    C2 P3 C51 C52 . . . . -45.8(5) ?
    Au1 P3 C51 C52 . . . . -170.7(3) ?
    C56 C51 C52 C53 . . . . 1.0(7) ?
    P3 C51 C52 C53 . . . . -176.4(4) ?
    C51 C52 C53 C54 . . . . -1.5(7) ?
    C52 C53 C54 C55 . . . . 0.8(8) ?
    C53 C54 C55 C56 . . . . 0.5(8) ?
    C54 C55 C56 C51 . . . . -1.0(8) ?
    C52 C51 C56 C55 . . . . 0.2(7) ?
    P3 C51 C56 C55 . . . . 177.8(4) ?
    C51 P3 C61 C66 . . . . 165.7(4) ?
    C2 P3 C61 C66 . . . . -79.7(4) ?
    Au1 P3 C61 C66 . . . . 40.0(4) ?
    C51 P3 C61 C62 . . . . -11.5(5) ?
    C2 P3 C61 C62 . . . . 103.1(4) ?
    Au1 P3 C61 C62 . . . . -137.2(4) ?
    C66 C61 C62 C63 . . . . -0.3(7) ?
    P3 C61 C62 C63 . . . . 176.8(4) ?
    C61 C62 C63 C64 . . . . 0.0(8) ?
    C62 C63 C64 C65 . . . . 0.6(8) ?
    C63 C64 C65 C66 . . . . -0.8(8) ?
    C62 C61 C66 C65 . . . . 0.1(7) ?
    P3 C61 C66 C65 . . . . -177.2(4) ?
    C64 C65 C66 C61 . . . . 0.4(8) ?
    C81 P4 C71 C72 . . . . 72.3(4) ?
    C2 P4 C71 C72 . . . . -40.1(4) ?
    Au2 P4 C71 C72 . . . . -162.6(3) ?
    C81 P4 C71 C76 . . . . -105.6(4) ?
    C2 P4 C71 C76 . . . . 142.0(3) ?
    Au2 P4 C71 C76 . . . . 19.6(4) ?
    C76 C71 C72 C73 . . . . 1.0(7) ?
    P4 C71 C72 C73 . . . . -176.8(4) ?
    C71 C72 C73 C74 . . . . -1.1(7) ?
    C72 C73 C74 C75 . . . . 0.4(8) ?
    C73 C74 C75 C76 . . . . 0.3(8) ?
    C74 C75 C76 C71 . . . . -0.4(7) ?
    C72 C71 C76 C75 . . . . -0.3(7) ?
    P4 C71 C76 C75 . . . . 177.7(4) ?
    C71 P4 C81 C82 . . . . -64.7(4) ?
    C2 P4 C81 C82 . . . . 45.9(4) ?
    Au2 P4 C81 C82 . . . . 169.5(3) ?
    C71 P4 C81 C86 . . . . 114.4(4) ?
    C2 P4 C81 C86 . . . . -134.9(4) ?
    Au2 P4 C81 C86 . . . . -11.3(4) ?
    C86 C81 C82 C83 . . . . 1.5(7) ?
    P4 C81 C82 C83 . . . . -179.3(4) ?
    C81 C82 C83 C84 . . . . -1.4(7) ?
    C82 C83 C84 C85 . . . . 0.6(8) ?
    C83 C84 C85 C86 . . . . -0.1(8) ?
    C84 C85 C86 C81 . . . . 0.2(8) ?
    C82 C81 C86 C85 . . . . -1.0(7) ?
    P4 C81 C86 C85 . . . . 179.9(4) ?
loop_
    _geom_hbond_atom_site_label_D
    _geom_hbond_atom_site_label_H
    _geom_hbond_atom_site_label_A
    _geom_hbond_site_symmetry_A
    _geom_hbond_distance_DH
    _geom_hbond_distance_HA
    _geom_hbond_distance_DA
    _geom_hbond_angle_DHA
    O1W H1W Cl2 . 0.84(2) 2.39(2) 3.217(5) 168(6)
    O1W H2W Cl2 2_665 0.84(3) 2.37(3) 3.200(5) 173(3)
    C1 H1B O1 2_556 0.99 2.35 3.310(7) 164
    C2 H2B Cl2 2_666 0.99 2.51 3.487(5) 168
    C12 H12 O1 2_556 0.95 2.57 3.249(7) 129
    C22 H22 Cl1 2_556 0.95 2.74 3.580(6) 148
    C44 H44 Cl2 2_656 0.95 2.73 3.424(5) 130
    C52 H52 Cl2 2_666 0.95 2.68 3.616(5) 169
    C82 H82 Cl2 2_666 0.95 2.81 3.723(5) 161
    C34 H34 Cg1 1_455 0.95 2.82 3.542(6) 133
    C43 H43 Cg2 2_557 0.95 2.74 3.574(5) 147
    C75 H75 Cg3 1_455 0.95 2.83 3.619(5) 142
_shelx_hkl_file
;
   0   0  -3  220.68   10.37
   0   0  -3  269.26   10.94
   0   0   3  199.48    8.95
   0   0   3  262.02    8.97
   0   0   4    5.44    0.98
   0   0   4    4.75    1.87
   0   0  -4    7.34    1.73
   0   0   4    4.62    1.05
   0   0  -4    4.88    1.33
   0   0   5  104.28    5.52
   0   0  -5   88.28    5.14
   0   0   5  105.18    6.02
   0   0  -5   98.53    7.98
   0   0  -5   88.66    6.79
   0   0  -5   93.58    7.34
   0   0  -6   57.74    6.48
   0   0  -6   56.38    5.77
   0   0  -6   56.14    4.13
   0   0   6   66.87    6.97
   0   0   6   61.81    4.89
   0   0  -6   63.58    6.22
   0   0  -7   15.90    3.42
   0   0  -7   12.34    3.15
   0   0  -7   15.53    2.20
   0   0  -7   15.19    1.22
   0   0   7   19.18    2.77
   0   0  -7   14.88    3.08
   0   0   7   17.28    3.74
   0   0  -8   30.99    4.98
   0   0  -8   31.94    4.97
   0   0   8   36.18    4.08
   0   0  -8   26.48    3.09
   0   0  -8   29.45    5.23
   0   0  -8   26.20    1.71
   0   0  -9  106.54    9.92
   0   0  -9  100.36   10.84
   0   0  -9  110.67   10.37
   0   0  -9   96.14    6.75
   0   0   9  103.97    7.92
   0   0  10   51.52    5.63
   0   0 -10   48.95    6.87
   0   0 -10   50.21    4.88
   0   0 -10   58.20    7.91
   0   0 -10   59.85    8.51
   0   0 -10   57.08    6.47
   0   0 -10   59.58    8.74
   0   0  11  485.54   24.75
   0   0  11  482.80   25.35
   0   0 -11  506.17   29.40
   0   0 -11  440.35   19.88
   0   0 -11  462.01   26.04
   0   0 -11  517.86   24.13
   0   0 -11  527.21   29.31
   0   0 -11  465.77   26.70
   0   0  11  481.50   22.19
   0   0 -12    8.58    3.53
   0   0 -12    7.70    2.10
   0   0 -12   10.24    3.64
   0   0  12   13.31    4.09
   0   0 -12    6.52    2.24
   0   0  12    8.08    2.31
   0   0 -12   11.35    4.39
   0   0 -12   10.17    4.26
   0   0  13  752.84   29.53
   0   0  13  760.33   25.96
   0   0 -13  738.32   33.40
   0   0 -13  789.04   36.43
   0   0 -13  763.77   36.33
   0   0 -14   35.17    7.33
   0   0  14   26.25    5.46
   0   0  14   31.84    5.40
   0   0  15  228.23   17.94
   0   0  15  207.72   15.39
   0   0 -15  221.10   20.48
   0   0 -16   38.90    5.20
   0   0 -16   58.32   10.64
   0   0  16   50.40    7.32
   0   0  16   41.56    7.62
   0   0 -17   10.24    4.56
   0   0  17   11.60    4.55
   0   0  17   12.54    3.74
   0   0  18    6.30    3.07
   0   0 -18    8.06    4.42
   0   0  18    5.07    2.85
   0   0 -19    2.10    2.96
   0   0  19    6.15    3.02
   0   0  19    8.21    4.11
   0   0  20   -0.02    1.72
   0   0  20   -2.23    2.26
   0   0 -20   -1.91    3.11
   0   0  21    1.21    1.48
   0   0  21   -0.33    1.50
   0   0 -21   -2.39    3.65
   0   0  22   17.04    6.10
   0  -1  21    1.36    2.53
   0   1 -21    3.26    3.77
   0  -1  21   -2.39    2.63
   0   1 -20   10.20    5.12
   0  -1  20   12.30    4.16
   0  -1  20    8.68    4.31
   0  -1  19    0.15    1.93
   0  -1  19    1.82    1.64
   0   1 -19    2.64    3.40
   0   1 -18    3.90    3.83
   0  -1  18    3.16    1.69
   0  -1  18    4.19    3.14
   0  -1  17   22.86    5.32
   0   1 -17   31.41    8.44
   0  -1  17   17.88    5.00
   0   1 -16   87.17   12.92
   0  -1  16   69.52    9.87
   0  -1  16   91.49    9.70
   0   1 -15  151.09    9.98
   0  -1  15  187.07   14.14
   0  -1  15  191.43   16.60
   0   1 -15  195.39   18.90
   0  -1  14  125.62   12.78
   0   1 -14  105.21    7.91
   0   1 -14  131.93   15.15
   0   1 -14  133.76   14.65
   0  -1  14  138.49   11.46
   0   1 -13  450.42   27.61
   0   1 -13  512.28   30.01
   0  -1  13  436.05   24.94
   0  -1  13  463.79   22.33
   0   1 -13  444.13   28.58
   0   1 -12   52.00    6.54
   0  -1  12   57.80    7.84
   0   1 -12   44.95    7.71
   0   1 -12   45.57    8.00
   0   1 -12   44.52    4.41
   0   1 -12   41.81    7.15
   0   1 -12   53.59    8.73
   0  -1  12   49.10    6.07
   0   1 -11  349.21   15.51
   0   1 -11  422.46   20.48
   0   1 -11  388.06   24.28
   0   1 -11  357.08   22.43
   0   1 -11  374.81   23.18
   0  -1  11  397.62   22.00
   0  -1  11  390.50   19.08
   0  -1  10   33.21    4.40
   0   1 -10   30.27    3.24
   0   1 -10   34.34    4.76
   0   1 -10   32.07    5.55
   0   1 -10   28.55    5.44
   0   1 -10   32.07    6.04
   0   1  -9   22.39    4.63
   0   1  -9   22.83    4.40
   0  -1   9   27.30    3.72
   0   1  -9   22.21    4.50
   0   1  -9   22.07    2.64
   0   1  -8   36.53    5.48
   0   1  -8   33.06    2.85
   0   1  -8   34.02    5.20
   0  -1   8   38.09    4.27
   0   1  -8   35.07    5.47
   0   1  -8   36.29    3.11
   0   1  -7   25.21    4.22
   0  -1   7   31.66    3.58
   0   1  -7   24.67    4.20
   0   1  -7   33.47    4.80
   0   1  -7   27.44    2.49
   0   1  -7   25.64    2.60
   0   1  -6   11.19    1.40
   0   1  -6   14.62    1.96
   0  -1   6   11.46    1.47
   0   1  -6   13.95    2.92
   0   1  -6   13.02    2.91
   0  -1   6   13.12    2.06
   0  -1   6   13.62    1.65
   0   1  -6   15.93    2.90
   0   1  -5   39.02    3.16
   0  -1   5   29.86    2.23
   0   1  -5   29.16    3.82
   0  -1   5   30.93    3.06
   0   1  -5   31.14    4.00
   0   1  -5   27.26    2.07
   0   1  -5   28.91    3.94
   0  -1   5   29.39    2.53
   0   1  -4  581.30   20.48
   0  -1   4  508.33   15.89
   0   1  -4  657.78   18.82
   0   1  -4  449.65   15.54
   0   1  -4  577.59   20.21
   0  -1   4  445.69   17.17
   0   1  -4  488.42   19.68
   0   1  -3  250.97   11.02
   0   1  -3  254.47   11.27
   0   1  -3  230.93   11.18
   0   1  -2 2447.93   72.90
   0  -1  -2  421.56   15.50
   0  -1  -2  418.52   15.72
   0  -1  -3  351.69   14.41
   0   1   3  363.23   14.04
   0  -1  -3  353.49   14.87
   0  -1  -4   80.17    5.52
   0  -1  -4   81.00    6.34
   0   1   4   78.61    4.98
   0   1   5   10.50    2.66
   0  -1  -5    7.54    1.97
   0   1   5    6.58    1.44
   0  -1  -5    7.10    1.71
   0  -1  -5    8.49    1.66
   0   1   6    4.03    1.76
   0  -1  -6    4.58    1.45
   0  -1  -6    3.23    0.88
   0   1   6    3.44    1.29
   0  -1  -6    5.12    1.82
   0   1   6    7.42    1.76
   0  -1  -7   14.52    1.76
   0  -1  -7   13.68    3.51
   0  -1  -7   15.65    3.11
   0  -1  -7   14.27    3.21
   0  -1  -7   15.23    2.49
   0  -1  -7   13.67    3.46
   0   1   7   16.41    2.67
   0   1   7   15.95    3.72
   0   1   7   15.86    3.00
   0  -1  -8    3.39    0.90
   0   1   8    3.81    1.25
   0  -1  -8    2.97    1.69
   0  -1  -8    2.91    1.83
   0   1   8    3.46    1.18
   0  -1  -8    2.43    1.04
   0  -1  -8    2.91    1.84
   0  -1  -8    3.21    1.64
   0   1   8    3.01    1.73
   0  -1  -9   75.88    8.48
   0  -1  -9   82.01    9.60
   0   1   9   76.39    6.71
   0  -1  -9   62.95    7.40
   0  -1  -9   69.57    6.13
   0  -1  -9   70.57    4.32
   0  -1  -9   75.25    9.61
   0  -1 -10   77.61    7.20
   0  -1 -10   72.49    8.79
   0  -1 -10   76.14   10.25
   0  -1 -10   77.21    6.65
   0   1  10   72.91    6.90
   0  -1 -10   69.86    4.28
   0   1  10   67.50    7.86
   0  -1 -10   75.47    9.71
   0  -1 -10   62.22    7.75
   0  -1 -11  815.28   32.49
   0  -1 -11  788.72   30.31
   0  -1 -11  696.27   34.48
   0  -1 -11  691.04   23.02
   0   1  11  760.04   32.15
   0  -1 -11  869.65   40.51
   0  -1 -11  667.59   32.84
   0   1  11  731.31   29.68
   0   1  11  749.82   33.04
   0  -1 -11  840.60   39.29
   0  -1 -12   40.16    2.92
   0  -1 -12   47.37    8.06
   0  -1 -12   41.85    7.00
   0  -1 -12   43.11    8.20
   0  -1 -12   38.56    3.25
   0   1  12   41.17    5.64
   0   1  12   49.11    6.75
   0  -1 -12   43.60    8.22
   0  -1 -13  496.35   17.34
   0  -1 -13  510.36   16.86
   0  -1 -13  558.47   31.56
   0   1  13  554.56   27.82
   0   1  13  578.64   25.98
   0  -1 -14    1.97    2.62
   0  -1 -14    1.25    0.82
   0   1  14    1.36    1.06
   0   1  14    0.95    1.32
   0  -1 -15  161.08   17.40
   0  -1 -15  170.79   12.41
   0   1  15  175.92   13.90
   0   1  15  167.72   15.02
   0  -1 -16   37.79    8.57
   0   1  16   38.40    6.61
   0  -1 -16   26.97    4.80
   0   1  16   30.78    6.48
   0   1  17   53.37    8.92
   0   1  17   45.33    7.33
   0  -1 -17   45.31    9.61
   0   1  18    2.47    1.93
   0  -1 -18    0.94    2.73
   0   1  18    5.63    2.75
   0   1  19   18.17    5.69
   0   1  19   15.17    4.45
   0  -1 -19    9.22    5.05
   0   1  20    1.65    1.33
   0   1  20    1.49    2.08
   0   1  21    0.88    2.32
   0  -1 -21    9.58    5.17
   0   1  22   30.63    7.91
   0  -2  21    5.34    2.92
   0  -2  21    1.72    2.38
   0  -2  20   28.79    7.34
   0   2 -20   29.03    8.87
   0  -2  20   25.96    7.32
   0  -2  19    5.66    2.68
   0   2 -19    3.91    2.51
   0  -2  19    5.26    2.96
   0  -2  18   18.77    4.69
   0   2 -18   16.07    6.19
   0  -2  18   15.65    5.05
   0  -2  17    6.75    2.67
   0  -2  17    9.38    3.41
   0   2 -17    7.95    4.25
   0   2 -16   99.57   14.06
   0  -2  16   98.46   10.57
   0  -2  16   95.87   12.19
   0  -2  15   82.06   10.79
   0  -2  15   83.89    9.23
   0   2 -15   76.13   11.57
   0  -2  14  245.03   18.65
   0   2 -14  222.83   19.66
   0  -2  14  235.41   15.64
   0   2 -14  212.41   19.23
   0  -2  13   56.13    6.84
   0   2 -13   62.09    9.46
   0  -2  13   63.35    8.81
   0   2 -13   49.56    4.29
   0   2 -13   60.56    9.42
   0   2 -12  157.38   14.58
   0  -2  12  154.38   11.15
   0   2 -12  161.95   11.78
   0   2 -12  122.57    7.26
   0   2 -12  140.14   13.84
   0  -2  12  167.39   13.90
   0  -2  11  124.29   11.48
   0  -2  11  107.20   10.73
   0   2 -11  111.20   11.57
   0   2 -11  118.54    9.46
   0   2 -11  112.64   11.58
   0   2 -11  119.09   11.82
   0  -2  11  102.63    8.69
   0   2 -11  106.33    6.49
   0   2 -11   92.91    5.83
   0  -2  10   24.95    3.79
   0   2 -10   33.73    5.98
   0   2 -10   22.49    4.65
   0   2 -10   22.93    3.07
   0   2 -10   24.43    2.50
   0   2 -10   30.23    5.36
   0   2  -9  143.66    7.01
   0   2  -9  166.79   13.14
   0   2  -9  163.29    9.38
   0   2  -9  149.93   12.09
   0  -2   9  172.03    8.77
   0  -2   9  179.32   10.57
   0   2  -9  161.60   12.80
   0   2  -8   13.36    3.32
   0  -2   8   20.32    3.09
   0   2  -8   20.57    3.10
   0   2  -8   18.77    3.68
   0  -2   8   18.73    2.66
   0   2  -8   19.64    3.94
   0   2  -8   14.24    1.64
   0   2  -7  232.58   13.98
   0   2  -7  206.14   13.53
   0   2  -7  209.90   12.79
   0   2  -7  205.10   11.33
   0  -2   7  214.92   10.82
   0  -2   7  217.65   11.13
   0   2  -6  118.22    8.81
   0   2  -6  116.71    8.85
   0   2  -6  108.61    8.00
   0  -2   6  116.81    7.41
   0  -2   6  106.37    4.60
   0   2  -6  109.49    7.63
   0   2  -5  205.97   10.90
   0   2  -5  183.90   10.06
   0   2  -5  210.40   11.31
   0   2  -5  191.67   11.20
   0  -2   5  172.45    9.97
   0   2  -4  118.82    7.65
   0   2  -4  116.01    7.50
   0   2  -4  103.47    6.21
   0  -2   4  103.73    7.60
   0   2  -3  557.12   21.58
   0   2  -3  568.97   21.19
   0   2  -2  308.46   11.78
   0   2  -2  319.28   12.24
   0   2  -1  727.02   20.84
   0  -2   1  396.63   14.82
   0   2   0  165.25    6.33
   0  -2   0   96.78    4.87
   0  -2  -1   67.15    3.52
   0   2   1   65.54    5.30
   0  -2  -2  191.16    9.32
   0  -2  -2  127.57    6.36
   0  -2  -2  142.37    6.26
   0   2   2  141.79    7.29
   0   2   2  219.28   10.21
   0   2   2  224.26    9.54
   0   2   2  197.67   10.44
   0   2   2  127.02    6.42
   0   2   3   28.93    2.37
   0   2   3   45.15    3.80
   0   2   3   26.65    3.79
   0  -2  -3   26.23    2.85
   0  -2  -3   29.55    2.47
   0  -2  -3   35.23    3.63
   0   2   3   46.61    4.89
   0   2   3   32.88    3.05
   0   2   4  190.56   11.87
   0   2   4  223.02    9.80
   0  -2  -4  201.72   10.04
   0  -2  -4  183.99    9.11
   0   2   4  202.94    9.80
   0  -2  -4  188.02   10.06
   0   2   4  196.14    8.98
   0  -2  -5   52.60    4.60
   0   2   5   56.61    4.10
   0   2   5   64.33    7.09
   0   2   5   49.77    4.32
   0  -2  -5   51.16    4.37
   0   2   5   53.27    4.60
   0  -2  -5   51.12    5.10
   0  -2  -6   40.29    4.40
   0   2   6   39.19    4.11
   0   2   6   49.96    4.57
   0  -2  -6   41.26    4.86
   0  -2  -6   37.53    3.60
   0  -2  -6   40.90    4.41
   0   2   6   40.41    5.86
   0  -2  -7    2.84    0.96
   0  -2  -7    1.88    0.85
   0  -2  -7    3.28    1.52
   0   2   7    4.65    2.46
   0   2   7    1.16    0.70
   0   2   7    2.69    1.37
   0   2   7    2.50    1.27
   0  -2  -7    1.91    1.19
   0   2   8   85.55    6.95
   0  -2  -8   73.68    7.10
   0  -2  -8   76.24    4.25
   0   2   8   86.56    6.79
   0  -2  -8   97.26    7.24
   0  -2  -8   91.15    9.92
   0  -2  -8   74.86    7.77
   0  -2  -8   89.44    5.53
   0   2   8   84.45    9.43
   0  -2  -9  127.73    9.29
   0   2   9  146.75    9.73
   0  -2  -9  128.64    7.48
   0   2   9  116.51   12.21
   0  -2  -9  141.92   13.52
   0  -2  -9  112.68   10.65
   0  -2  -9  138.13   13.69
   0  -2  -9  125.34   10.29
   0   2  10  264.59   16.48
   0  -2 -10  284.45   20.80
   0  -2 -10  258.63   14.79
   0  -2 -10  244.52   11.51
   0  -2 -10  275.70   20.97
   0  -2 -10  241.09   16.07
   0   2  10  241.30   14.29
   0  -2 -10  244.00   17.36
   0  -2 -11  435.34   28.17
   0   2  11  369.43   20.28
   0   2  11  388.64   19.76
   0  -2 -11  421.03   27.32
   0  -2 -11  382.35   15.72
   0  -2 -11  391.98   20.06
   0   2  11  378.88   21.74
   0  -2 -11  367.86   23.26
   0  -2 -11  368.27   21.90
   0  -2 -11  427.85   22.10
   0  -2 -12   84.04    5.66
   0  -2 -12   74.71   10.02
   0  -2 -12   73.42    7.70
   0   2  12   80.97    8.75
   0  -2 -12   77.35    9.52
   0   2  12   85.29    8.46
   0  -2 -13  275.72   21.50
   0  -2 -13  302.18   12.91
   0   2  13  324.73   18.59
   0   2  13  305.69   19.20
   0  -2 -13  301.79   17.76
   0  -2 -13  286.15   20.48
   0   2  14   -1.54    1.39
   0  -2 -14   -0.10    0.79
   0   2  14    0.47    1.71
   0  -2 -14   -0.02    0.36
   0  -2 -14   -0.44    2.38
   0  -2 -14   -0.12    0.95
   0  -2 -15  161.13   17.33
   0  -2 -15  165.18    7.72
   0   2  15  165.75   14.57
   0   2  15  149.06   12.89
   0  -2 -15  161.45   13.02
   0  -2 -15  159.81    8.29
   0  -2 -16    9.82    3.75
   0   2  16    7.43    3.57
   0   2  16   11.25    3.43
   0   2  17   85.17   11.10
   0  -2 -17   90.78   14.11
   0   2  17   87.49   10.44
   0  -2 -18    9.64    4.84
   0   2  18    2.19    2.46
   0   2  18    3.54    2.49
   0   2  19   20.93    5.56
   0  -2 -19   15.61    6.38
   0   2  19   20.74    5.92
   0   2  20    0.83    2.97
   0   2  20    0.44    1.76
   0  -2 -20    0.58    2.57
   0   2  21   -1.06    2.25
   0  -2 -21   20.47    8.04
   0   2  22   18.90    5.79
   0  -3  21   11.57    4.30
   0  -3  21    9.42    3.53
   0   3 -20   43.70   10.88
   0  -3  20   44.41    9.70
   0  -3  20   48.70    8.41
   0   3 -19    4.08    3.32
   0  -3  19    1.57    1.82
   0  -3  19    3.80    2.27
   0  -3  18   27.12    5.95
   0  -3  18   22.71    6.78
   0   3 -18   23.31    7.34
   0   3 -17   -3.65    3.68
   0  -3  17    2.33    2.07
   0  -3  17    0.96    2.11
   0   3 -16   99.22   13.95
   0  -3  16  107.94   11.00
   0  -3  16  113.99   13.87
   0  -3  15    7.90    3.63
   0  -3  15    4.99    1.65
   0   3 -15    6.45    3.47
   0   3 -15   11.70    4.33
   0   3 -14  172.48   16.34
   0  -3  14  191.47   13.95
   0   3 -14  203.07   18.50
   0  -3  14  187.67   16.67
   0   3 -13   18.43    3.82
   0  -3  13   11.72    3.69
   0   3 -13   14.02    2.54
   0  -3  13   13.72    3.27
   0   3 -13   12.22    4.06
   0   3 -13    6.97    3.26
   0   3 -12  161.46   15.07
   0   3 -12  159.16   10.19
   0   3 -12  154.06   13.76
   0  -3  12  159.31   14.11
   0  -3  12  168.72   12.00
   0   3 -12  165.10   11.77
   0   3 -11  158.05   13.34
   0   3 -11  161.96   10.75
   0  -3  11  187.74   10.59
   0  -3  11  170.89   13.95
   0   3 -11  175.73   15.01
   0  -3  11  171.46   14.07
   0   3 -11  171.03   14.79
   0  -3  11  157.68   11.31
   0  -3  10  200.29   11.48
   0   3 -10  211.52   15.59
   0  -3  10  209.17   14.81
   0  -3  10  201.06   12.30
   0   3 -10  187.65   15.00
   0   3 -10  174.21   13.42
   0   3 -10  194.71   12.29
   0  -3   9  449.24   20.17
   0   3  -9  430.51   20.88
   0   3  -9  440.14   23.86
   0   3  -9  483.17   24.33
   0  -3   9  473.10   20.19
   0  -3   9  446.10   22.99
   0   3  -9  401.99   21.39
   0   3  -8   16.41    3.24
   0   3  -8   12.44    2.89
   0  -3   8   15.00    2.84
   0   3  -8   15.64    3.71
   0   3  -8   17.68    3.86
   0  -3   8   11.83    3.01
   0  -3   7   42.93    5.33
   0   3  -7   46.95    5.67
   0  -3   7   48.86    5.49
   0   3  -7   39.05    4.66
   0   3  -7   44.48    5.72
   0  -3   7   45.24    2.63
   0   3  -7   39.42    5.52
   0   3  -6    4.13    1.59
   0  -3   6    1.46    0.84
   0   3  -6    5.56    2.15
   0   3  -6    2.82    1.27
   0   3  -6    4.07    1.90
   0  -3   6    2.33    1.29
   0  -3   6    3.46    0.74
   0   3  -5  132.83    9.70
   0   3  -5  127.76    8.50
   0   3  -5  115.03    8.48
   0   3  -5  110.25    6.63
   0  -3   5  127.36    8.44
   0  -3   5  114.99    9.02
   0   3  -4   83.32    4.69
   0   3  -4   88.84    6.74
   0   3  -4  100.67    6.71
   0   3  -4   86.39    7.65
   0  -3   4   82.86    7.62
   0  -3   4   81.54    6.16
   0   3  -3  117.51    7.26
   0  -3   3  106.71    6.16
   0  -3   3  113.06    6.68
   0   3  -3  126.22    7.01
   0  -3   2   64.22    4.33
   0  -3   2   74.62    4.51
   0   3  -2   75.76    5.01
   0   3  -2   82.08    4.70
   0  -3   2   68.03    5.10
   0   3  -1  760.53   24.36
   0   3  -1  692.87   29.50
   0  -3   1  822.12   25.03
   0   3  -1  832.15   26.07
   0   3  -1 1069.80   33.46
   0   3  -1  730.73   24.86
   0  -3   1  869.48   26.28
   0  -3   1  706.09   25.65
   0  -3   1  812.37   25.80
   0   3  -1  937.92   25.95
   0  -3   0   88.76    4.05
   0   3   0   76.54    6.78
   0  -3   0   76.91    4.23
   0  -3   0   82.80    4.67
   0   3   0   83.82    4.05
   0   3   0   81.85    3.93
   0  -3  -1  397.07   14.43
   0   3   1  601.70   21.10
   0  -3  -1  365.16   14.25
   0   3   1  408.93   18.98
   0   3   1  540.75   18.46
   0   3   1  380.57   14.07
   0  -3  -2 1166.97   38.05
   0  -3  -2 1464.75   45.41
   0  -3  -2 1129.61   39.14
   0  -3  -2 1264.96   38.63
   0   3   2 1230.00   44.37
   0   3   2 1655.37   45.62
   0   3   2 1680.55   45.43
   0   3   2 1131.93   38.74
   0   3   3    9.16    1.13
   0  -3  -3    8.91    2.42
   0   3   3   11.89    2.84
   0  -3  -3    9.19    1.16
   0   3   3   10.49    2.01
   0   3   3   10.73    2.77
   0   3   3    9.30    1.61
   0   3   3    9.78    2.19
   0  -3  -3    9.33    1.45
   0  -3  -3    8.98    1.55
   0   3   4 1048.19   41.41
   0  -3  -4 1073.00   34.26
   0   3   4 1015.68   34.77
   0  -3  -4 1005.79   35.57
   0   3   4 1074.51   36.21
   0   3   4 1139.74   37.66
   0  -3  -4 1032.93   38.11
   0  -3  -4 1003.81   33.64
   0   3   4 1075.90   33.32
   0   3   5   -1.20    1.75
   0   3   5   -0.51    0.91
   0  -3  -5    0.07    0.76
   0   3   5   -0.12    1.00
   0   3   5   -0.13    0.93
   0   3   5    0.00    0.48
   0   3   5    0.16    0.55
   0  -3  -5    0.68    0.52
   0   3   6   51.83    5.03
   0   3   6   45.90    4.24
   0  -3  -6   52.14    5.49
   0   3   6   45.01    4.80
   0  -3  -6   39.90    4.87
   0   3   6   41.79    6.35
   0  -3  -6   43.80    4.42
   0   3   6   49.15    4.58
   0   3   7    1.56    0.68
   0  -3  -7    0.87    0.73
   0   3   7    2.73    1.31
   0  -3  -7   -0.14    0.96
   0   3   7    2.05    1.17
   0   3   7    1.65    0.86
   0  -3  -7    1.24    1.36
   0  -3  -7    1.72    0.97
   0   3   7    0.92    1.83
   0  -3  -8   93.85    8.52
   0   3   8   91.00    7.17
   0   3   8  100.28    7.10
   0  -3  -8   81.15    6.19
   0  -3  -8   80.75    6.99
   0   3   8   82.20    9.76
   0   3   9   31.11    4.44
   0  -3  -9   26.98    4.38
   0  -3  -9   26.83    3.54
   0  -3  -9   37.14    7.13
   0   3   9   34.34    4.55
   0   3   9   23.48    5.38
   0  -3  -9   26.99    3.37
   0  -3  -9   32.82    6.64
   0  -3  -9   29.97    5.24
   0   3  10  211.04   13.12
   0  -3 -10  240.59   19.84
   0  -3 -10  243.53   15.31
   0  -3 -10  185.23    9.22
   0   3  10  190.40   17.26
   0  -3 -10  230.04   19.25
   0  -3 -10  200.63   11.24
   0  -3 -10  229.49   13.98
   0   3  10  196.74   13.87
   0  -3 -10  183.64   13.53
   0  -3 -10  184.51   14.84
   0  -3 -11  154.86   12.90
   0  -3 -11  208.60   18.86
   0  -3 -11  161.14   14.41
   0  -3 -11  166.43   10.11
   0   3  11  161.75   11.90
   0   3  11  172.77   13.32
   0  -3 -11  190.71   18.38
   0  -3 -11  160.04   12.32
   0  -3 -12  146.34    9.25
   0  -3 -12  124.05   13.35
   0  -3 -12  134.45   12.55
   0  -3 -12  158.77   12.48
   0   3  12  150.25   11.62
   0   3  12  142.13   11.60
   0  -3 -13  153.60   14.12
   0   3  13  173.05   13.23
   0  -3 -13  158.82   15.81
   0  -3 -13  175.30   10.15
   0   3  13  157.29   12.89
   0  -3 -13  161.40   13.11
   0  -3 -14   13.44    2.42
   0   3  14    5.31    1.56
   0  -3 -14    9.67    3.24
   0   3  14   13.60    3.75
   0  -3 -14   11.28    4.60
   0  -3 -15  184.63   18.67
   0   3  15  211.81   16.39
   0  -3 -15  210.90   11.02
   0   3  15  195.37   15.42
   0   3  16    8.04    3.31
   0  -3 -16   14.42    2.32
   0   3  16   11.37    3.48
   0  -3 -16    9.44    4.48
   0   3  17  111.74   12.15
   0  -3 -17  124.18   16.39
   0   3  17  104.87   12.28
   0  -3 -18    1.79    1.89
   0   3  18    0.82    1.37
   0   3  18    4.82    2.82
   0  -3 -19    3.11    2.88
   0   3  19    1.17    1.74
   0   3  19    2.26    2.87
   0   3  20   -1.51    2.45
   0   3  20    1.43    1.43
   0  -3 -20    2.49    2.74
   0   3  21   26.68    6.01
   0   3  22   -0.56    1.76
   0  -4  21   22.63    7.53
   0   4 -20   18.62    7.18
   0  -4  20   11.92    5.01
   0  -4  20   11.17    4.52
   0  -4  19    2.77    2.54
   0  -4  19    0.47    1.36
   0   4 -19    4.11    3.57
   0  -4  18   26.07    6.91
   0  -4  18   37.48    7.08
   0   4 -18   32.91    8.58
   0  -4  17   12.97    3.91
   0  -4  17   11.27    4.35
   0   4 -17    9.38    4.26
   0   4 -16   29.85    7.54
   0  -4  16   31.14    5.86
   0  -4  16   17.93    5.56
   0  -4  15    2.12    1.52
   0   4 -15   -2.39    2.27
   0  -4  15    2.99    1.77
   0   4 -15    2.99    3.07
   0   4 -14   78.87   10.22
   0  -4  14   90.37    9.33
   0  -4  14   92.65   11.61
   0   4 -14   87.09    7.81
   0   4 -14   99.41   12.64
   0   4 -13   91.51   10.58
   0  -4  13  116.55   12.61
   0  -4  13  122.24   10.38
   0   4 -13  135.87   14.02
   0   4 -13  121.11   10.09
   0   4 -13  118.15    9.75
   0  -4  12  385.88   19.90
   0   4 -12  360.65   19.65
   0  -4  12  380.69   18.85
   0   4 -12  385.93   24.35
   0  -4  12  375.46   23.23
   0   4 -12  305.75   20.06
   0  -4  11  201.65   15.37
   0  -4  11  188.57   12.77
   0   4 -11  203.14   16.17
   0   4 -11  184.26   13.72
   0   4 -11  178.47   13.37
   0  -4  11  202.15   12.97
   0  -4  11  200.21   15.67
   0   4 -11  215.72   12.64
   0  -4  10  297.42   18.73
   0   4 -10  255.31   15.78
   0   4 -10  262.26   16.82
   0  -4  10  291.47   18.24
   0  -4  10  272.03   16.18
   0   4 -10  300.33   19.03
   0   4 -10  269.04   18.89
   0   4 -10  287.99   14.80
   0  -4   9  483.13   24.09
   0  -4   9  483.77   23.53
   0   4  -9  420.08   20.97
   0  -4   9  474.23   15.60
   0  -4   9  461.78   16.39
   0   4  -9  451.10   23.78
   0   4  -9  534.98   25.70
   0   4  -9  514.64   20.89
   0   4  -9  474.30   25.35
   0  -4   8    4.12    0.95
   0   4  -8    3.74    1.58
   0   4  -8    2.38    1.20
   0   4  -8    0.71    0.96
   0  -4   8    2.71    1.59
   0  -4   8    4.35    1.96
   0   4  -8    4.80    2.19
   0   4  -7  117.39   10.19
   0   4  -7  139.86   10.41
   0   4  -7  116.22   10.43
   0  -4   7  127.74    9.83
   0  -4   7  128.84    6.52
   0  -4   7  127.88   10.64
   0   4  -7  112.09    7.66
   0   4  -6    0.16    1.27
   0   4  -6   -0.50    0.64
   0   4  -6   -0.40    1.39
   0  -4   6   -0.80    0.82
   0  -4   6    0.66    0.85
   0   4  -6   -0.29    0.40
   0  -4   5   37.82    5.59
   0   4  -5   30.07    2.68
   0  -4   5   32.45    4.02
   0   4  -5   35.52    4.27
   0   4  -5   28.76    4.78
   0   4  -5   33.09    4.43
   0  -4   5   35.65    4.62
   0   4  -4    2.77    1.45
   0  -4   4    3.69    1.24
   0   4  -4    8.07    1.91
   0   4  -4    5.42    1.47
   0  -4   4    3.07    1.11
   0  -4   3  280.40   12.59
   0  -4   3  311.98   14.16
   0  -4   3  302.89   12.89
   0   4  -3  338.27   18.21
   0   4  -3  317.33   13.13
   0   4  -3  286.24   13.59
   0   4  -2  110.40    6.60
   0  -4   2  112.32    6.45
   0   4  -2  108.96    4.99
   0  -4   2  110.71    5.95
   0   4  -2  108.25    5.28
   0   4  -2  113.41    6.06
   0  -4   2  107.69    6.75
   0   4  -1   11.89    3.11
   0  -4   1   15.64    1.63
   0   4  -1   14.64    1.50
   0  -4   1   13.20    1.98
   0   4  -1   16.44    1.98
   0   4  -1   13.60    1.90
   0   4  -1   10.38    2.82
   0  -4   1   17.33    2.22
   0   4  -1   13.39    1.50
   0  -4   1   14.79    1.96
   0   4   0   16.22    3.58
   0  -4   0   10.61    1.53
   0   4   0   11.27    2.16
   0  -4   0   11.09    1.98
   0   4   0   14.87    1.59
   0   4   0   14.05    3.29
   0  -4   0   10.87    1.34
   0  -4   0   13.06    1.85
   0  -4   0   13.28    2.24
   0  -4  -1 1863.39   54.44
   0   4   1 1679.37   53.51
   0   4   1 1859.00   57.90
   0  -4  -1 1657.44   53.41
   0   4   1 1760.71   60.92
   0   4   1 1668.35   52.87
   0  -4  -2  838.23   35.17
   0   4   2  810.43   28.40
   0   4   2  972.46   35.63
   0   4   2  864.34   28.84
   0  -4  -2  826.40   29.06
   0   4   2  951.57   33.85
   0  -4  -2  857.78   27.25
   0   4   2  932.71   36.04
   0  -4  -2  891.45   28.66
   0   4   3  219.02   10.38
   0  -4  -3  234.13   14.74
   0   4   3  242.17   14.13
   0  -4  -3  216.91    9.93
   0   4   3  228.36   14.02
   0  -4  -3  237.88   10.13
   0  -4  -3  225.34   10.91
   0   4   3  233.93   10.45
   0   4   3  219.33   14.55
   0  -4  -4  703.24   30.99
   0   4   4  733.76   23.44
   0   4   4  805.49   28.70
   0  -4  -4  685.99   26.15
   0  -4  -4  707.51   23.89
   0   4   4  732.90   31.93
   0  -4  -4  798.09   25.84
   0  -4  -4  762.28   27.28
   0   4   4  754.04   30.31
   0   4   4  759.56   33.05
   0  -4  -5    4.81    1.21
   0  -4  -5    4.74    1.13
   0  -4  -5    3.21    0.97
   0  -4  -5    5.84    1.75
   0  -4  -5    5.20    1.81
   0   4   5    5.18    2.60
   0   4   5    4.29    0.98
   0   4   5    4.84    1.80
   0   4   5    3.33    1.88
   0   4   5    2.16    0.82
   0   4   6  100.23   10.72
   0  -4  -6  111.83    8.43
   0  -4  -6  117.18    7.33
   0   4   6  115.59    8.50
   0   4   6  123.89    9.06
   0  -4  -6  102.15    6.87
   0  -4  -6  130.60    9.03
   0   4   6  107.70   10.81
   0   4   6  114.02    6.71
   0  -4  -6  102.65    9.20
   0  -4  -7    8.02    1.89
   0   4   7    5.70    1.84
   0  -4  -7    7.54    2.08
   0   4   7    7.67    2.94
   0  -4  -7    6.72    2.08
   0   4   7    6.96    1.60
   0   4   7    7.58    2.28
   0  -4  -7    7.00    1.77
   0  -4  -8   97.61    7.87
   0   4   8  102.49    8.41
   0   4   8  103.16    7.40
   0  -4  -8   97.72    9.08
   0   4   8   97.91    7.60
   0  -4  -8   96.10    8.51
   0   4   8   97.43   11.34
   0  -4  -9   35.71    7.51
   0  -4  -9   36.71    5.29
   0  -4  -9   24.47    4.77
   0   4   9   29.02    4.44
   0   4   9   17.98    5.11
   0   4   9   27.74    3.92
   0  -4  -9   26.74    4.15
   0  -4  -9   23.98    4.37
   0  -4  -9   27.72    4.35
   0  -4  -9   27.39    3.99
   0  -4  -9   35.18    5.12
   0  -4 -10   97.97    9.15
   0  -4 -10  119.13   10.65
   0  -4 -10  100.81    8.12
   0   4  10   96.77   12.33
   0  -4 -10   93.66    8.20
   0  -4 -10  120.06   10.12
   0  -4 -10  112.19   11.11
   0  -4 -10  126.79   11.00
   0   4  10  122.59    9.89
   0  -4 -10  136.74   15.14
   0  -4 -10  141.50   15.46
   0  -4 -11   24.14    3.31
   0  -4 -11   21.18    4.99
   0  -4 -11   26.51    4.08
   0   4  11   29.35    4.95
   0  -4 -11   23.44    4.60
   0  -4 -11   22.59    4.34
   0  -4 -12   37.61    4.96
   0  -4 -12   39.55    3.45
   0  -4 -12   40.78    6.44
   0  -4 -12   45.79    7.63
   0  -4 -12   39.48    6.26
   0   4  12   41.36    6.06
   0   4  12   37.07    5.55
   0  -4 -13  288.12   15.60
   0  -4 -13  270.42   18.96
   0  -4 -13  279.56   21.65
   0   4  13  288.54   18.38
   0   4  13  291.47   17.78
   0  -4 -14   86.17   11.90
   0   4  14   67.00    8.61
   0   4  14   73.00    8.73
   0  -4 -14   77.10    7.17
   0  -4 -15  235.89   13.41
   0   4  15  194.97   15.58
   0  -4 -15  196.40   19.53
   0   4  15  209.64   16.34
   0   4  16    9.32    3.20
   0  -4 -16   24.19    6.93
   0  -4 -16   18.38    3.26
   0   4  16   19.68    4.82
   0  -4 -17   97.14   14.80
   0   4  17  118.07   12.79
   0   4  17  111.95   12.09
   0  -4 -18   -1.00    3.60
   0   4  18   -0.64    1.81
   0   4  18    4.30    2.27
   0  -4 -19    7.83    3.99
   0   4  19    9.70    4.21
   0   4  19   11.73    3.73
   0   4  20    0.07    1.80
   0   4  20   -0.70    3.09
   0  -4 -20   -5.58    6.12
   0   4  21    7.42    3.32
   0  -5  20    2.20    1.98
   0   5 -20   -1.63    3.89
   0  -5  20    5.17    3.59
   0   5 -19    0.93    1.58
   0  -5  19    0.52    2.05
   0  -5  19    4.24    3.59
   0  -5  18   -1.25    1.14
   0  -5  18    2.98    2.44
   0   5 -18    2.41    1.83
   0  -5  17    0.44    1.39
   0  -5  17    1.21    1.67
   0   5 -17   -0.47    1.90
   0  -5  16   35.50    6.14
   0  -5  16   36.10    7.63
   0   5 -16   43.42    9.31
   0  -5  15    2.25    1.23
   0   5 -15    2.32    1.89
   0   5 -15   -1.61    2.26
   0  -5  15    4.14    1.74
   0   5 -15    3.73    2.04
   0  -5  14  237.10   16.04
   0  -5  14  256.50   19.95
   0   5 -14  182.29   15.36
   0   5 -14  226.75   15.91
   0   5 -14  246.80   20.35
   0  -5  13   -0.99    1.78
   0   5 -13    3.33    2.60
   0   5 -13    0.43    0.54
   0  -5  13   -1.66    1.58
   0  -5  13   -1.55    1.63
   0   5 -13    1.31    1.34
   0   5 -13    0.80    1.62
   0  -5  12  471.58   22.90
   0   5 -12  498.81   28.16
   0  -5  12  461.88   23.77
   0  -5  12  477.26   27.08
   0   5 -12  442.18   24.85
   0   5 -11  151.86   11.65
   0   5 -11  190.41   15.02
   0  -5  11  190.43   14.22
   0  -5  11  178.45   14.93
   0  -5  11  173.83    6.67
   0  -5  11  193.10   15.03
   0   5 -11  208.20   16.20
   0  -5  11  182.21    7.12
   0   5 -10  425.89   21.69
   0   5 -10  573.84   23.38
   0  -5  10  537.11   26.77
   0  -5  10  508.63   17.67
   0  -5  10  541.60   27.54
   0   5 -10  457.84   26.45
   0   5 -10  557.58   27.81
   0  -5  10  520.15   26.49
   0   5 -10  553.58   28.75
   0   5  -9  264.01   14.33
   0   5  -9  329.98   19.29
   0  -5   9  325.83   12.61
   0  -5   9  302.93   18.87
   0   5  -9  310.64   19.62
   0   5  -9  273.41   18.99
   0  -5   9  295.01   17.94
   0  -5   9  289.81   18.85
   0  -5   8   70.21    8.56
   0  -5   8   82.63    8.25
   0   5  -8   61.21    5.34
   0  -5   8   72.46    8.17
   0   5  -8   73.04    8.38
   0   5  -8   82.49    8.39
   0  -5   8   73.51    5.18
   0   5  -8   66.69    8.56
   0  -5   7   32.57    4.75
   0  -5   7   34.82    3.57
   0   5  -7   32.55    5.20
   0  -5   7   34.17    5.17
   0  -5   7   29.29    5.40
   0   5  -7   29.13    3.08
   0   5  -7   24.73    5.18
   0   5  -7   39.25    5.31
   0   5  -6   33.98    4.55
   0  -5   6   30.06    5.66
   0   5  -6   27.82    2.51
   0  -5   6   31.15    4.39
   0   5  -6   30.03    4.63
   0   5  -6   35.12    6.02
   0  -5   6   30.47    4.68
   0  -5   5    1.12    0.89
   0  -5   5    1.84    1.26
   0   5  -5    2.77    1.22
   0   5  -5    0.24    1.08
   0   5  -5    1.22    0.84
   0  -5   5    1.56    1.51
   0  -5   4    0.81    0.66
   0   5  -4   -0.28    0.55
   0  -5   4    0.95    0.87
   0  -5   4    2.53    1.00
   0   5  -4    1.40    0.93
   0   5  -4    1.60    1.22
   0   5  -3  147.72    8.06
   0   5  -3  132.27    8.38
   0  -5   3  137.35    8.63
   0  -5   3  137.79    7.66
   0  -5   3  140.80    8.12
   0   5  -3  139.73   12.17
   0   5  -3  120.46    5.78
   0   5  -2   57.28    7.06
   0   5  -2   51.34    3.91
   0  -5   2   56.38    4.71
   0  -5   2   50.85    3.86
   0   5  -2   59.55    4.26
   0   5  -2   55.22    4.65
   0   5  -2   58.44    3.39
   0  -5   2   55.02    4.74
   0   5  -2   63.58    7.84
   0  -5   1  534.87   18.16
   0   5  -1  577.15   18.55
   0   5  -1  524.22   20.73
   0   5  -1  566.11   19.80
   0  -5   1  610.33   21.80
   0  -5   1  509.17   21.08
   0  -5   1  537.22   20.54
   0   5  -1  559.71   18.33
   0   5  -1  516.75   26.15
   0   5  -1  587.69   28.09
   0  -5   1  543.91   19.87
   0  -5   0   61.22    3.77
   0   5   0   58.22    3.74
   0   5   0   51.86    5.16
   0  -5   0   55.69    4.50
   0   5   0   57.18    7.11
   0  -5   0   56.34    5.27
   0  -5   0   55.54    7.69
   0  -5   0   58.49    4.27
   0   5   0   58.91    7.53
   0  -5   0   58.45    5.57
   0   5   0   60.93    4.68
   0  -5  -1  993.21   35.77
   0   5   1  996.87   39.84
   0   5   1  904.17   35.05
   0  -5  -1  940.55   32.11
   0   5   1  923.84   38.97
   0   5   1  959.55   30.74
   0   5   1  933.28   31.64
   0  -5  -1  931.89   31.56
   0  -5  -2  545.30   24.01
   0   5   2  519.02   19.35
   0   5   2  497.82   23.27
   0   5   2  499.62   18.78
   0  -5  -2  515.48   19.71
   0   5   2  505.65   26.07
   0  -5  -2  544.11   19.59
   0  -5  -2  495.03   17.18
   0   5   2  517.93   25.60
   0  -5  -2  528.40   26.61
   0   5   3  796.38   27.13
   0   5   3  739.19   26.69
   0   5   3  761.68   34.19
   0  -5  -3  763.73   27.76
   0   5   3  783.79   33.45
   0   5   3  731.03   32.34
   0  -5  -3  726.04   34.08
   0  -5  -3  723.92   25.48
   0  -5  -3  809.25   26.79
   0  -5  -4  611.42   23.42
   0   5   4  584.19   21.91
   0  -5  -4  574.56   28.45
   0  -5  -4  551.47   18.36
   0  -5  -4  565.11   21.51
   0  -5  -4  622.85   21.66
   0   5   4  588.48   29.05
   0   5   4  531.39   27.30
   0   5   4  600.50   27.50
   0   5   5   47.03    7.14
   0  -5  -5   52.46    4.53
   0   5   5   49.09    6.33
   0   5   5   48.80    3.26
   0  -5  -5   42.10    6.48
   0  -5  -5   48.20    4.78
   0   5   5   54.44    5.91
   0   5   5   43.67    6.60
   0  -5  -5   47.67    3.49
   0  -5  -5   54.28    5.58
   0  -5  -6   22.70    4.66
   0   5   6   27.57    5.65
   0  -5  -6   17.14    3.19
   0   5   6   23.66    3.90
   0  -5  -6   25.02    3.23
   0   5   6   24.40    2.54
   0  -5  -6   22.38    2.72
   0  -5  -6   23.63    3.86
   0   5   6   24.26    4.34
   0   5   6   16.05    4.53
   0   5   7    0.98    0.73
   0  -5  -7    2.75    1.24
   0  -5  -7    1.08    0.86
   0  -5  -7    1.25    1.22
   0   5   7    0.42    1.57
   0   5   7    0.31    1.04
   0   5   7    0.19    1.59
   0  -5  -7    1.98    1.30
   0  -5  -7    1.47    0.90
   0   5   7    2.50    1.62
   0   5   8    0.36    2.14
   0  -5  -8    2.23    1.36
   0  -5  -8    2.31    1.54
   0  -5  -8    1.54    1.33
   0  -5  -8    1.93    1.13
   0  -5  -8    3.12    1.39
   0   5   8    2.23    1.04
   0   5   8    2.29    0.80
   0   5   8    0.92    1.35
   0  -5  -8    0.59    1.18
   0  -5  -8    3.77    1.76
   0   5   9    9.10    4.15
   0  -5  -9   12.88    4.86
   0   5   9   16.15    2.76
   0  -5  -9   12.57    3.43
   0  -5  -9   11.83    3.41
   0   5   9   15.40    3.54
   0   5   9   10.33    2.49
   0  -5  -9    9.95    3.61
   0  -5  -9   14.53    2.79
   0  -5  -9   16.58    3.68
   0  -5  -9   11.15    2.60
   0  -5  -9    9.43    2.88
   0  -5  -9   14.02    3.45
   0  -5 -10   12.39    2.92
   0  -5 -10   13.24    3.21
   0  -5 -10   12.77    3.08
   0   5  10   15.85    3.63
   0   5  10   15.15    2.92
   0  -5 -10   14.19    3.51
   0  -5 -10   15.95    4.20
   0   5  10   15.41    5.36
   0  -5 -10   12.23    2.95
   0  -5 -11   26.50    5.64
   0  -5 -11   20.02    3.86
   0  -5 -11   24.03    4.24
   0  -5 -11   26.84    4.61
   0   5  11   24.09    4.65
   0  -5 -11   29.93    4.61
   0   5  12  176.74   13.44
   0  -5 -12  145.50   11.53
   0  -5 -12  167.78   12.27
   0  -5 -12  152.60   14.77
   0  -5 -12  164.57   10.81
   0  -5 -12  151.72   12.67
   0   5  13  107.33   10.68
   0  -5 -13  103.51    9.72
   0  -5 -13  103.37   12.37
   0  -5 -13   94.97   10.34
   0  -5 -13  106.18    9.55
   0  -5 -13  103.65    7.10
   0   5  13  109.50    9.90
   0  -5 -14  179.06   17.44
   0  -5 -14  147.98   12.59
   0  -5 -14  166.61   12.25
   0   5  14  172.29   13.28
   0  -5 -14  146.88   13.84
   0   5  14  164.15   14.18
   0  -5 -15  141.97   16.08
   0  -5 -15  130.03   12.15
   0   5  15  144.58   13.59
   0   5  15  149.74   12.81
   0  -5 -15  138.82   10.97
   0   5  16   53.70    8.53
   0  -5 -16   59.15   10.74
   0   5  16   63.10    8.31
   0  -5 -16   55.17    7.92
   0  -5 -16   60.58    6.96
   0  -5 -17  185.42   15.57
   0  -5 -17  185.01   20.39
   0   5  17  160.73   15.43
   0   5  17  182.06   15.37
   0   5  18    5.40    2.64
   0   5  18    7.29    3.45
   0  -5 -18    4.61    2.22
   0  -5 -18    4.95    3.85
   0  -5 -19    2.19    4.36
   0   5  19   11.41    3.98
   0  -5 -19    8.27    2.99
   0   5  19    8.29    3.76
   0  -5 -20   -3.76    4.67
   0  -6  20    1.82    1.91
   0  -6  20    2.19    1.87
   0   6 -20   -1.59    3.84
   0  -6  19   16.47    5.91
   0   6 -19   10.63    5.81
   0  -6  19    8.94    3.28
   0   6 -18    2.28    2.86
   0  -6  18    3.43    2.53
   0  -6  18   -1.05    3.14
   0   6 -17    5.67    4.14
   0  -6  17    1.81    1.77
   0  -6  17    2.64    1.98
   0   6 -16   59.30   10.72
   0  -6  16   61.39   10.35
   0  -6  16   73.11    9.21
   0   6 -16   70.57    8.63
   0  -6  15   14.34    4.95
   0   6 -15   18.74    4.31
   0   6 -15   13.67    5.33
   0  -6  15    9.95    3.06
   0  -6  14  342.20   24.35
   0   6 -14  271.05   18.25
   0   6 -14  342.09   22.19
   0   6 -14  342.02   24.59
   0   6 -14  326.55   18.34
   0  -6  14  355.46   20.55
   0   6 -13   -0.42    0.77
   0   6 -13    2.04    2.04
   0  -6  13    1.05    1.56
   0   6 -13    2.51    1.56
   0   6 -13    0.25    1.40
   0   6 -12  462.58   27.31
   0  -6  12  473.22   27.56
   0   6 -12  509.51   28.35
   0  -6  12  461.75   16.12
   0  -6  12  451.57   15.31
   0   6 -11   21.59    3.69
   0  -6  11   18.72    4.77
   0   6 -11   18.76    5.32
   0  -6  11   17.82    2.23
   0   6 -11   23.25    5.22
   0  -6  10  520.23   18.80
   0   6 -10  455.90   27.72
   0   6 -10  521.53   26.83
   0  -6  10  508.75   26.81
   0  -6  10  499.85   25.78
   0   6  -9   20.45    2.97
   0  -6   9   19.11    4.53
   0   6  -9   25.19    4.89
   0   6  -9   27.34    4.02
   0  -6   9   19.30    4.19
   0   6  -9   23.95    4.94
   0   6  -9   23.04    5.21
   0  -6   9   22.90    3.08
   0   6  -8   95.06    5.79
   0  -6   8  108.06    9.69
   0  -6   8  121.19    7.87
   0   6  -8  118.03   10.88
   0  -6   8  124.78   10.93
   0   6  -8  101.14   11.76
   0   6  -8  125.20   10.55
   0  -6   7    7.37    1.17
   0  -6   7   10.45    2.93
   0   6  -7    8.90    2.55
   0  -6   7   11.07    2.70
   0   6  -7   12.12    3.82
   0   6  -7    9.36    2.63
   0   6  -6    6.58    2.88
   0  -6   6    5.13    1.11
   0  -6   6    7.92    2.44
   0   6  -6    5.50    2.10
   0  -6   6   -0.62    0.94
   0  -6   6    8.76    2.22
   0   6  -6    7.17    2.24
   0  -6   5   16.93    2.21
   0  -6   5   18.85    3.57
   0   6  -5   17.93    3.49
   0   6  -5   17.08    3.08
   0   6  -5   10.10    3.42
   0  -6   5    7.42    3.13
   0  -6   5   20.15    3.26
   0  -6   4    1.84    0.98
   0  -6   4    0.31    0.54
   0   6  -4    1.47    0.91
   0  -6   4    1.92    1.01
   0   6  -4    0.68    0.72
   0  -6   4    1.04    0.69
   0   6  -4    3.02    1.91
   0  -6   3  226.55   12.12
   0  -6   3  217.95   10.51
   0   6  -3  231.14   12.06
   0   6  -3  220.38   15.88
   0  -6   3  196.00   10.71
   0   6  -3  245.21   11.46
   0   6  -3  239.67    9.08
   0   6  -3  191.11    9.19
   0   6  -3  221.78   17.00
   0  -6   3  236.15   11.92
   0   6  -2   10.08    1.91
   0   6  -2    9.46    1.29
   0  -6   2    9.19    1.52
   0   6  -2    3.49    2.08
   0   6  -2   13.20    2.31
   0   6  -2    8.73    3.61
   0   6  -2   11.26    1.78
   0   6  -2   10.86    2.00
   0  -6   2    7.34    1.82
   0  -6   2   10.86    2.26
   0  -6   2    7.93    1.88
   0  -6   1  570.06   19.56
   0   6  -1  568.77   29.26
   0   6  -1  684.79   24.00
   0   6  -1  535.65   23.04
   0   6  -1  621.91   20.12
   0  -6   1  584.41   22.79
   0   6  -1  591.95   21.49
   0  -6   1  663.21   24.76
   0  -6   1  593.06   21.68
   0   6  -1  626.54   31.10
   0  -6   1  575.95   23.70
   0  -6   0    3.81    1.25
   0   6   0    5.47    1.92
   0  -6   0    3.46    2.77
   0  -6   0    3.29    1.45
   0   6   0    2.52    1.73
   0  -6   0    4.03    1.42
   0   6   0    3.72    0.88
   0  -6   0    4.12    1.11
   0   6   0    3.37    1.41
   0   6   0    4.12    1.27
   0  -6   0    2.58    1.42
   0  -6  -1  958.97   37.29
   0   6   1 1083.45   35.00
   0  -6  -1 1101.63   39.48
   0   6   1 1039.95   33.43
   0   6   1 1049.18   44.09
   0  -6  -1 1016.97   31.05
   0  -6  -1 1052.34   35.19
   0   6   1  965.17   42.45
   0  -6  -1  974.95   34.56
   0   6   1  949.17   38.16
   0  -6  -1  937.18   45.63
   0  -6  -2  121.27    7.90
   0   6   2  115.28   10.11
   0  -6  -2  122.61    5.63
   0   6   2  132.48    7.85
   0  -6  -2  130.34   10.62
   0  -6  -2  132.41    8.15
   0  -6  -2  129.18   12.75
   0   6   2  130.85    7.36
   0   6   2  119.73   11.77
   0   6   2  114.18   11.42
   0  -6  -3  596.76   31.48
   0   6   3  549.04   27.89
   0  -6  -3  656.73   29.59
   0  -6  -3  599.22   20.96
   0  -6  -3  588.91   23.77
   0  -6  -3  647.90   23.22
   0   6   3  588.86   29.97
   0   6   3  644.86   23.56
   0   6   3  570.39   30.21
   0   6   3  607.76   22.76
   0   6   4  111.30   10.69
   0  -6  -4  136.88    8.63
   0  -6  -4  144.53   13.05
   0  -6  -4  119.00    7.01
   0  -6  -4  127.65    6.84
   0   6   4  134.94   11.66
   0   6   4  128.60   12.22
   0   6   4  138.58    7.91
   0  -6  -5   62.80    5.44
   0  -6  -5   62.56    8.74
   0   6   5   57.91    8.11
   0   6   5   60.79    7.84
   0   6   5   63.92    8.90
   0  -6  -5   72.93    5.65
   0  -6  -5   60.91    3.46
   0  -6  -5   67.59    6.55
   0   6   6  179.68   13.96
   0   6   6  177.13   15.69
   0  -6  -6  205.75   10.65
   0  -6  -6  177.32    8.28
   0   6   6  167.19   15.24
   0  -6  -6  173.40   10.87
   0  -6  -6  168.95   14.98
   0  -6  -6  199.60   12.65
   0   6   7    3.60    2.04
   0  -6  -7    6.12    2.16
   0   6   7    4.31    1.08
   0  -6  -7    3.47    1.16
   0  -6  -7    3.29    2.10
   0  -6  -7    4.94    1.29
   0   6   7    3.27    1.99
   0   6   7    5.11    3.25
   0  -6  -7    5.17    2.11
   0  -6  -7    3.33    1.41
   0   6   7    2.36    1.27
   0  -6  -8   -3.57    2.76
   0  -6  -8    0.09    1.21
   0  -6  -8    0.26    0.59
   0   6   8   -2.15    2.35
   0   6   8   -0.74    0.79
   0  -6  -8   -1.19    1.60
   0   6   8    0.43    1.37
   0  -6  -8    0.14    0.81
   0   6   8    0.53    0.77
   0  -6  -8    0.57    0.84
   0  -6  -8    1.14    2.07
   0  -6  -8    1.17    1.15
   0  -6  -8   -0.14    0.85
   0   6   8    0.06    1.54
   0  -6  -9   -1.78    1.26
   0  -6  -9   -1.09    1.52
   0   6   9    1.33    0.88
   0  -6  -9   -0.82    1.48
   0   6   9    0.42    1.02
   0  -6  -9    1.39    1.16
   0   6   9    1.66    2.86
   0   6   9    0.85    1.12
   0  -6  -9    0.44    0.74
   0  -6  -9    0.29    0.77
   0  -6 -10   58.68    8.20
   0   6  10   65.35   10.72
   0  -6 -10   68.11    7.98
   0  -6 -10   69.01    8.65
   0  -6 -10   87.04    7.74
   0   6  10   67.02    7.99
   0   6  10   87.06    6.76
   0  -6 -10   60.23    6.57
   0  -6 -11    0.81    0.93
   0  -6 -11    4.57    2.13
   0   6  11    2.47    1.01
   0  -6 -11    2.06    1.58
   0  -6 -11    2.96    1.70
   0   6  11    0.15    0.50
   0  -6 -12  230.64   15.71
   0  -6 -12  249.38   15.33
   0   6  12  244.27   17.00
   0  -6 -12  209.18   17.56
   0  -6 -12  238.01   16.23
   0  -6 -12  227.26   15.26
   0  -6 -13   19.66    4.39
   0  -6 -13   22.32    5.55
   0  -6 -13   26.40    4.66
   0  -6 -13   24.17    4.77
   0   6  13   22.09    4.64
   0   6  13   24.81    4.33
   0  -6 -13   28.75    4.56
   0   6  14  340.00   19.12
   0  -6 -14  342.58   20.11
   0   6  14  337.15   21.75
   0  -6 -14  342.64   25.11
   0  -6 -14  319.80   19.84
   0  -6 -14  302.02   20.29
   0  -6 -15  143.02   12.27
   0   6  15  139.06   11.93
   0  -6 -15  145.74   16.26
   0   6  15  128.23   13.19
   0  -6 -15  135.26   12.38
   0  -6 -16  197.11   15.58
   0   6  16  153.61   15.06
   0   6  16  183.13   14.40
   0  -6 -16  190.49   14.31
   0  -6 -16  183.04   19.46
   0  -6 -17   67.72   11.92
   0   6  17   78.95    9.46
   0  -6 -17   80.72    9.97
   0   6  17   61.37    9.56
   0  -6 -18   15.17    4.25
   0   6  18    4.25    2.13
   0   6  18   12.30    3.84
   0  -6 -18   11.09    5.05
   0   6  19    4.00    2.63
   0  -6 -19    1.61    1.82
   0  -6 -20   -3.74    5.15
   0   7 -20   12.09    6.60
   0   7 -19   16.63    6.06
   0  -7  19   24.25    5.95
   0  -7  19   22.27    6.78
   0  -7  18    6.28    3.00
   0  -7  18    1.11    1.51
   0   7 -18    2.28    2.26
   0  -7  17   -2.22    2.98
   0   7 -17   -1.17    1.87
   0  -7  17    2.85    1.70
   0  -7  16   30.05    7.39
   0   7 -16   47.52    9.70
   0   7 -16   32.63    6.82
   0  -7  16   35.32    6.55
   0  -7  15   15.74    4.10
   0   7 -15   11.61    3.99
   0   7 -15   15.92    5.05
   0  -7  15    6.88    3.29
   0   7 -14  283.93   15.99
   0   7 -14  268.92   21.03
   0   7 -14  321.65   23.37
   0  -7  14  264.93   21.47
   0  -7  14  264.51   19.51
   0   7 -13    8.37    2.27
   0  -7  13   13.19    4.02
   0  -7  13   11.29    1.52
   0   7 -13   14.14    4.85
   0   7 -13   13.28    2.97
   0  -7  13   11.05    1.73
   0  -7  13   14.36    4.57
   0   7 -13   11.26    3.89
   0  -7  12  215.97   10.08
   0  -7  12  229.91   18.12
   0  -7  12  214.92   18.02
   0   7 -12  175.21   11.05
   0   7 -12  211.55   18.67
   0   7 -12  205.69   17.25
   0  -7  12  214.08   11.24
   0  -7  11    2.31    0.85
   0  -7  11    0.35    1.35
   0   7 -11    4.48    1.46
   0   7 -11    1.92    1.39
   0  -7  11    0.23    1.05
   0   7 -11    2.90    2.14
   0  -7  10  118.58    8.04
   0  -7  10  120.23   13.27
   0  -7  10  114.43   10.93
   0   7 -10   82.51    5.60
   0   7 -10  118.02   13.60
   0  -7  10  114.99   11.70
   0   7 -10  115.94   11.35
   0  -7   9    0.76    0.72
   0  -7   9   -0.47    2.32
   0  -7   9    1.59    2.10
   0   7  -9    1.68    0.85
   0   7  -9    2.72    2.00
   0  -7   9    1.31    1.33
   0   7  -9    1.37    1.11
   0   7  -8  202.22   13.81
   0   7  -8  175.59   14.00
   0  -7   8  155.74    7.20
   0   7  -8  158.36   15.86
   0   7  -8  176.85   11.49
   0  -7   8  167.42   16.15
   0  -7   8  177.27   13.68
   0  -7   8  182.52   11.14
   0  -7   8  173.33   12.63
   0  -7   7   20.46    3.85
   0  -7   7   19.03    2.38
   0  -7   7   20.23    4.06
   0   7  -7   11.04    3.60
   0   7  -7   24.14    4.19
   0   7  -7   22.21    4.42
   0  -7   6   20.30    3.91
   0   7  -6   27.43    4.30
   0  -7   6   21.31    2.71
   0  -7   6   24.60    3.98
   0   7  -6   21.53    5.74
   0   7  -6   25.39    4.46
   0  -7   5    7.47    1.77
   0  -7   5   10.42    2.59
   0  -7   5    8.81    2.06
   0   7  -5    9.89    2.50
   0   7  -5    8.79    2.31
   0  -7   5    9.94    2.48
   0   7  -5    7.10    3.68
   0  -7   4   51.81    4.94
   0  -7   4   53.11    5.87
   0  -7   4   56.29    5.67
   0  -7   4   51.46    4.91
   0   7  -4   55.96    8.82
   0   7  -4   56.25    3.68
   0   7  -4   43.06    3.30
   0   7  -4   48.98    7.61
   0   7  -4   56.78    5.45
   0   7  -4   57.94    6.08
   0   7  -3  373.86   23.39
   0  -7   3  385.20   17.79
   0   7  -3  332.65   15.05
   0  -7   3  385.52   17.34
   0   7  -3  399.32   25.48
   0  -7   3  376.20   15.71
   0   7  -3  422.29   14.11
   0   7  -3  386.28   17.75
   0   7  -3  409.20   16.68
   0  -7   3  373.96   17.56
   0   7  -2   21.31    2.40
   0   7  -2   20.69    2.05
   0   7  -2   18.95    2.95
   0  -7   2   20.62    2.37
   0  -7   2   18.46    2.93
   0   7  -2   19.36    5.19
   0  -7   2   19.50    3.13
   0  -7   2   19.56    3.27
   0   7  -2   19.36    2.93
   0   7  -2    5.30    1.81
   0   7  -2   17.49    4.85
   0  -7   1  913.08   33.21
   0   7  -1  880.52   42.38
   0   7  -1  951.42   29.83
   0   7  -1  792.70   33.27
   0   7  -1  888.93   41.09
   0  -7   1  882.14   34.42
   0  -7   1  872.40   28.71
   0  -7   1 1093.77   36.18
   0  -7   1  926.64   31.57
   0   7  -1 1033.63   34.01
   0   7   0    3.85    1.51
   0  -7   0    6.36    1.89
   0   7   0    4.82    2.82
   0  -7   0    5.28    1.81
   0  -7   0    5.62    1.95
   0  -7   0    4.61    1.44
   0   7   0    5.61    1.29
   0   7   0    9.38    2.02
   0  -7   0    4.58    3.24
   0   7   0    8.92    3.14
   0  -7   0    6.32    1.34
   0   7   1  408.86   24.87
   0   7   1  427.46   26.01
   0  -7  -1  437.42   21.13
   0  -7  -1  446.45   18.59
   0  -7  -1  436.10   14.55
   0  -7  -1  412.46   17.95
   0   7   1  446.26   16.74
   0   7   1  454.77   18.55
   0   7   1  385.67   21.09
   0  -7  -2    8.27    1.96
   0   7   2    9.74    3.11
   0  -7  -2    9.00    1.12
   0  -7  -2   11.79    3.34
   0  -7  -2   11.13    2.81
   0  -7  -2   10.15    4.12
   0   7   2    8.94    1.76
   0   7   2    6.73    3.11
   0  -7  -2    8.01    1.92
   0  -7  -2    7.52    1.13
   0   7   2    7.29    1.77
   0   7   2   11.93    3.92
   0   7   3  402.11   13.95
   0  -7  -3  444.91   14.85
   0  -7  -3  385.78    9.76
   0  -7  -3  378.61   23.34
   0   7   3  407.93   13.23
   0   7   3  392.93   21.97
   0   7   3  356.61   21.20
   0   7   3  345.30   18.81
   0  -7  -3  394.80   14.78
   0   7   4   56.43    8.65
   0   7   4   60.97    8.42
   0  -7  -4   44.79    7.99
   0  -7  -4   48.57    4.09
   0   7   4   49.16    5.07
   0   7   4   42.62    7.15
   0  -7  -4   54.23    5.14
   0  -7  -4   46.04    5.36
   0  -7  -5  251.72   12.39
   0   7   5  223.67   18.07
   0   7   5  251.58   13.40
   0   7   5  235.97   19.20
   0  -7  -5  275.40   15.22
   0  -7  -5  264.73   13.03
   0   7   5  238.83   18.08
   0  -7  -5  295.30   20.22
   0  -7  -5  249.14   19.99
   0  -7  -6   14.24    5.10
   0   7   6   14.21    4.06
   0  -7  -6    9.75    2.20
   0  -7  -6   14.89    4.34
   0  -7  -6   17.90    5.10
   0  -7  -6   14.61    2.52
   0  -7  -6   20.65    4.50
   0   7   6    9.07    3.44
   0   7   6   14.11    4.56
   0  -7  -6   17.93    3.65
   0  -7  -7   -1.39    2.72
   0   7   7    1.02    1.35
   0  -7  -7    0.26    2.04
   0  -7  -7   -1.88    2.87
   0  -7  -7    0.92    0.93
   0   7   7    1.36    1.86
   0  -7  -7   -0.57    1.43
   0  -7  -7    0.04    0.87
   0  -7  -7    1.14    0.48
   0  -7  -7   -0.10    0.69
   0  -7  -7   -0.80    1.55
   0   7   7    0.17    1.98
   0   7   8    3.23    2.55
   0  -7  -8    2.31    1.70
   0  -7  -8    1.36    1.46
   0   7   8    0.83    1.99
   0  -7  -8    0.54    1.16
   0   7   8    3.85    2.09
   0  -7  -8    2.66    0.92
   0  -7  -8    2.04    1.16
   0  -7  -9   27.17    3.47
   0   7   9   25.28    5.25
   0   7   9   27.93    6.70
   0   7   9   28.10    3.14
   0  -7  -9   28.02    4.22
   0  -7  -9   27.97    5.15
   0  -7  -9   16.14    4.64
   0   7   9   25.60    4.87
   0   7  10   91.07    9.81
   0  -7 -10   98.83    7.74
   0  -7 -10  103.92    8.68
   0  -7 -10   98.76   11.71
   0   7  10  105.79    7.17
   0   7  10  105.84   10.59
   0  -7 -10   92.43    9.90
   0   7  10   82.65   12.72
   0  -7 -10   92.40   10.22
   0  -7 -11    3.69    1.39
   0   7  11    3.50    1.31
   0  -7 -11    0.20    1.87
   0  -7 -11    4.94    2.14
   0   7  11    1.30    2.24
   0  -7 -11    3.29    1.52
   0  -7 -11    3.92    2.43
   0  -7 -12  479.33   22.90
   0  -7 -12  439.28   25.84
   0  -7 -12  428.89   21.69
   0  -7 -12  386.81   24.00
   0   7  12  439.80   25.23
   0  -7 -12  449.84   26.87
   0  -7 -13    3.51    1.33
   0  -7 -13    5.63    2.17
   0  -7 -13    1.37    1.91
   0   7  13   -0.01    2.80
   0  -7 -13    2.56    1.36
   0  -7 -14  404.34   22.26
   0  -7 -14  388.81   26.95
   0   7  14  405.78   20.34
   0  -7 -14  377.61   23.44
   0   7  14  364.94   24.17
   0   7  15   20.31    4.01
   0  -7 -15   23.58    6.75
   0   7  15   17.16    4.17
   0  -7 -15   13.38    3.96
   0  -7 -15   20.33    4.65
   0  -7 -16  167.97   18.60
   0   7  16  185.42   13.87
   0  -7 -16  184.06   15.24
   0  -7 -16  207.45   15.77
   0   7  16  154.90   15.80
   0  -7 -17   49.96    7.52
   0   7  17   37.80    7.54
   0  -7 -17   41.84    9.70
   0  -7 -18   24.62    7.31
   0   7  18   34.81    7.56
   0  -7 -19   12.66    6.37
   0  -7 -20   -4.29    5.68
   0  -8  19   24.47    7.24
   0   8 -19   44.58   10.44
   0  -8  19   35.27    7.23
   0  -8  18    4.49    3.59
   0   8 -18    9.27    4.75
   0  -8  18   13.41    4.74
   0   8 -17    5.12    2.58
   0  -8  17    5.83    2.17
   0  -8  17    3.83    2.85
   0  -8  16    4.85    3.58
   0   8 -16    2.94    1.50
   0  -8  16    6.22    3.02
   0   8 -16    1.95    2.44
   0  -8  15   75.39   11.36
   0   8 -15   69.28   10.74
   0   8 -15   92.51   12.69
   0   8 -14   68.46   10.97
   0  -8  14   65.37   10.39
   0   8 -14   56.38    6.46
   0  -8  14   69.86   10.22
   0  -8  14   64.21    4.18
   0   8 -14   71.80   10.69
   0   8 -13   89.71    7.65
   0  -8  13   93.90   11.85
   0   8 -13   79.47   10.93
   0   8 -13   68.66   10.91
   0  -8  13   83.79    5.95
   0  -8  13   86.22    6.87
   0  -8  13   91.59   12.09
   0   8 -13   64.53    5.23
   0   8 -12   89.36    5.35
   0  -8  12  132.60    8.28
   0   8 -12  136.21   13.68
   0  -8  12  124.55   13.37
   0  -8  12  124.15   14.37
   0   8 -12  116.56   14.42
   0   8 -11   75.42    9.61
   0  -8  11   76.73   10.15
   0  -8  11   72.21    6.48
   0   8 -11   63.31   10.56
   0  -8  11   58.24    9.93
   0  -8  10   91.91   12.51
   0   8 -10   82.99   12.13
   0  -8  10  101.08   11.27
   0  -8  10  110.67   10.81
   0   8 -10  104.47   10.82
   0  -8  10   93.94    8.10
   0  -8   9   32.02    5.49
   0   8  -9   27.84    5.11
   0   8  -9   29.61    6.87
   0  -8   9   30.35    5.70
   0  -8   9   28.08    4.53
   0  -8   9   28.21    6.54
   0  -8   9   26.65    2.27
   0  -8   8  224.00   10.52
   0  -8   8  255.95   15.82
   0  -8   8  246.62   14.73
   0   8  -8  281.31   17.11
   0  -8   8  243.21   16.90
   0   8  -8  269.44   17.90
   0   8  -8  242.64   21.01
   0  -8   8  257.51   21.43
   0  -8   7   13.55    3.09
   0   8  -7   18.85    5.24
   0   8  -7   19.65    3.59
   0  -8   7    7.02    3.72
   0  -8   7   13.32    2.23
   0   8  -7   15.69    3.58
   0  -8   7   12.18    3.20
   0   8  -7   14.49    3.76
   0  -8   6   90.04    7.94
   0   8  -6  103.22    9.64
   0  -8   6   97.33   13.03
   0   8  -6  100.91    8.67
   0   8  -6  109.42    8.57
   0  -8   6   92.05    6.70
   0   8  -6   91.14   12.35
   0  -8   6   89.92    8.87
   0   8  -5   -2.09    2.73
   0  -8   5    3.33    1.19
   0  -8   5    0.57    0.83
   0   8  -5    1.32    0.64
   0   8  -5    3.93    2.56
   0   8  -5    2.47    1.36
   0  -8   5    2.36    1.33
   0   8  -5    2.39    1.55
   0  -8   5    1.38    0.82
   0  -8   5    5.14    2.83
   0   8  -5    1.87    0.99
   0  -8   4   40.61    5.09
   0  -8   4   33.45    3.93
   0   8  -4   30.80    3.12
   0  -8   4   35.58    4.41
   0   8  -4   45.72    8.55
   0   8  -4   42.33    4.72
   0   8  -4   37.71    2.94
   0   8  -4   35.10    6.63
   0   8  -4   42.58    5.00
   0  -8   4   28.97    7.13
   0   8  -4   40.84    5.08
   0  -8   4   38.59    5.04
   0   8  -3   35.62    7.41
   0   8  -3   38.19    4.64
   0   8  -3   28.29    3.57
   0  -8   3   31.86    3.43
   0   8  -3   34.12    6.85
   0   8  -3   35.97    3.71
   0  -8   3   31.72    4.36
   0  -8   3   31.87    4.33
   0   8  -3   36.67    2.84
   0  -8   3   34.54    4.58
   0   8  -2  188.37   11.82
   0  -8   2  231.34   12.18
   0  -8   2  220.91   12.69
   0  -8   2  213.69    9.76
   0   8  -2  223.83   18.10
   0   8  -2  208.68   18.85
   0  -8   2  207.55   13.09
   0   8  -2  263.99   10.42
   0   8  -2  231.93    9.48
   0  -8   1  529.70   22.38
   0   8  -1  446.45   22.49
   0   8  -1  510.73   29.74
   0   8  -1  511.86   31.21
   0  -8   1  522.56   20.44
   0  -8   1  501.81   17.36
   0  -8   1  621.90   25.49
   0   8  -1  557.72   18.87
   0  -8   1  528.36   24.06
   0   8   0   11.05    1.79
   0  -8   0    5.47    1.42
   0  -8   0   10.53    2.23
   0  -8   0    8.97    2.39
   0   8   0    8.63    2.62
   0  -8   0    6.92    1.48
   0   8   0    9.65    3.74
   0   8   0    9.13    3.44
   0  -8   0   13.72    3.29
   0   8   1  325.47   19.68
   0  -8  -1  421.11   28.00
   0   8   1  383.37   15.14
   0  -8  -1  426.96   21.74
   0  -8  -1  379.81   20.05
   0   8   1  375.01   25.34
   0   8   1  369.94   24.51
   0  -8  -1  386.42   12.88
   0  -8  -1  355.79   16.66
   0  -8  -1  394.93   17.36
   0   8   2   32.54    4.06
   0  -8  -2   30.14    7.47
   0   8   2   32.62    6.51
   0   8   2   25.87    5.19
   0   8   2   28.35    6.22
   0  -8  -2   33.61    4.18
   0  -8  -2   28.32    4.04
   0   8   2   33.35    3.60
   0  -8  -2   38.71    5.72
   0  -8  -2   39.25    8.05
   0   8   3  323.89   23.41
   0   8   3  330.13   23.60
   0  -8  -3  343.21   17.33
   0  -8  -3  346.62   27.23
   0  -8  -3  383.38   17.24
   0  -8  -3  390.39   26.89
   0   8   3  311.41   20.77
   0   8   3  364.67   16.89
   0  -8  -3  334.49   12.53
   0  -8  -3  382.73   20.94
   0  -8  -4    3.33    2.50
   0   8   4    2.16    2.05
   0  -8  -4   -0.49    2.41
   0  -8  -4    0.71    0.59
   0  -8  -4   -0.06    1.07
   0   8   4    0.72    1.71
   0  -8  -4   -3.82    2.90
   0  -8  -4   -0.37    0.97
   0   8   4    0.19    0.46
   0  -8  -4   -0.39    0.92
   0  -8  -4    0.71    1.00
   0   8   4   -0.42    2.35
   0  -8  -5  119.04   11.48
   0  -8  -5  132.16   13.69
   0  -8  -5  104.33   13.35
   0  -8  -5   99.50   14.41
   0   8   5  104.08    8.42
   0   8   5  104.90   12.17
   0   8   5   85.70   11.05
   0  -8  -5  124.79    8.61
   0  -8  -5  106.17    7.04
   0   8   5  109.52   13.31
   0  -8  -5  111.72    9.55
   0  -8  -5  142.05   12.95
   0   8   6   46.08    8.39
   0  -8  -6   45.59    6.10
   0   8   6   38.74    7.75
   0  -8  -6   40.07    4.76
   0  -8  -6   41.90    4.60
   0  -8  -6   48.43    9.57
   0  -8  -6   36.31    7.81
   0  -8  -6   55.76    9.07
   0   8   6   36.99    7.02
   0  -8  -7   53.51    9.33
   0  -8  -7   58.35    7.33
   0   8   7   40.08    8.27
   0  -8  -7   51.88    5.79
   0   8   7   35.03    7.47
   0  -8  -7   56.69    5.79
   0   8   7   47.10    7.72
   0  -8  -8   -1.70    2.78
   0   8   8    2.38    2.23
   0   8   8    1.07    1.92
   0  -8  -8    2.56    1.09
   0   8   8    1.27    1.70
   0  -8  -8    1.61    0.92
   0  -8  -9    2.52    1.51
   0  -8  -9    4.04    2.18
   0  -8  -9    0.70    2.41
   0   8   9    4.27    2.57
   0  -8  -9    4.09    2.45
   0   8   9    4.91    3.25
   0   8   9    1.68    2.90
   0   8  10  127.83   16.51
   0   8  10  162.31   14.70
   0  -8 -10  201.64   12.58
   0  -8 -10  177.43   13.91
   0  -8 -10  184.82   17.95
   0  -8 -10  158.66   14.66
   0  -8 -11   94.58   12.41
   0  -8 -11  108.54    9.20
   0   8  11   91.43   10.51
   0  -8 -11   93.57   10.50
   0  -8 -11   80.70   10.48
   0  -8 -11   89.36    7.30
   0   8  11  103.78   11.19
   0   8  12  220.43   17.61
   0  -8 -12  206.71   17.26
   0  -8 -12  197.10   16.92
   0  -8 -12  222.05   13.44
   0   8  12  242.21   12.44
   0  -8 -12  261.35   15.64
   0  -8 -12  215.52   18.92
   0   8  13    5.77    2.44
   0  -8 -13    9.32    3.25
   0  -8 -13   14.55    3.56
   0  -8 -13    9.48    3.72
   0  -8 -14  335.22   24.48
   0  -8 -14  291.33   21.88
   0   8  14  318.67   22.87
   0   8  15    3.85    1.67
   0  -8 -15    8.08    3.63
   0  -8 -15   10.34    3.33
   0  -8 -15   15.25    5.43
   0   8  16  141.85   15.40
   0  -8 -16  140.74   14.22
   0  -8 -16  153.96   17.58
   0  -8 -16  178.50   14.40
   0   8  17   15.81    4.61
   0  -8 -17   19.94    6.41
   0  -8 -18   24.09    6.84
   0   8  18   25.55    6.60
   0  -8 -19   13.71    5.87
   0   9 -19   30.16    8.69
   0   9 -18    7.37    4.34
   0  -9  18   12.41    4.40
   0  -9  18   13.57    5.64
   0   9 -17    7.16    3.72
   0  -9  17    7.53    4.38
   0  -9  17    6.67    2.99
   0   9 -16    2.93    3.35
   0   9 -16   -0.44    2.42
   0  -9  16   -1.97    1.61
   0  -9  15   52.16    9.72
   0   9 -15   53.79    9.85
   0   9 -15   64.05   10.99
   0   9 -14   28.76    7.71
   0   9 -14   34.55    7.84
   0  -9  14   40.78    8.32
   0   9 -13  127.27    9.15
   0   9 -13  126.80   14.14
   0  -9  13  122.71    8.63
   0  -9  13  126.61   14.31
   0   9 -13  109.41   14.73
   0   9 -12   61.20   11.10
   0   9 -12   82.78   10.72
   0  -9  12   71.26    6.87
   0  -9  12   61.23    9.51
   0   9 -11  106.61   11.79
   0  -9  11   99.61   11.82
   0   9 -11   95.65   13.77
   0  -9  11  107.71    8.95
   0  -9  10  195.88   13.23
   0  -9  10  183.87   15.84
   0   9 -10  168.56   18.66
   0   9 -10  206.23   15.91
   0  -9  10  192.98   14.87
   0  -9   9   51.25    6.53
   0  -9   9   49.27    3.92
   0  -9   9   61.00    8.38
   0  -9   9   50.37    6.89
   0   9  -9   53.20    7.36
   0   9  -9   67.65   11.53
   0  -9   8  408.10   21.88
   0   9  -8  481.17   24.01
   0   9  -8  450.89   25.02
   0   9  -8  398.42   29.74
   0  -9   8  414.31   17.44
   0  -9   8  442.39   22.52
   0  -9   8  448.93   24.50
   0  -9   8  422.39   30.59
   0  -9   7   -0.22    0.82
   0  -9   7   -0.38    1.39
   0   9  -7    0.37    0.74
   0   9  -7   -0.80    1.63
   0  -9   7   -0.81    1.79
   0  -9   7   -0.59    0.92
   0  -9   7   -1.79    1.63
   0   9  -7    0.14    0.58
   0   9  -7   -2.30    3.10
   0   9  -6  131.00   15.94
   0   9  -6  141.85    7.16
   0   9  -6  143.28   11.79
   0  -9   6  125.10    8.99
   0   9  -6  156.18   11.09
   0  -9   6  145.78   11.74
   0  -9   6  144.65   10.23
   0  -9   6  132.12   16.10
   0   9  -6  145.54   15.09
   0   9  -6  158.77   11.21
   0  -9   5   12.95    2.62
   0   9  -5   12.42    4.23
   0   9  -5   12.43    2.64
   0  -9   5   17.73    3.64
   0   9  -5   11.69    4.48
   0   9  -5   18.02    3.45
   0  -9   5   15.90    3.47
   0  -9   5   16.14    5.47
   0  -9   5   13.34    2.63
   0   9  -5   17.03    3.66
   0   9  -5   15.04    1.81
   0  -9   4    6.04    2.00
   0   9  -4    7.90    2.24
   0   9  -4    3.77    2.34
   0  -9   4    7.99    2.31
   0  -9   4    8.81    2.61
   0  -9   4    9.25    3.88
   0   9  -4    4.97    1.75
   0  -9   4    8.21    1.87
   0   9  -4    8.75    1.95
   0   9  -4    8.79    4.16
   0   9  -4    8.76    1.34
   0  -9   3   11.88    2.98
   0   9  -3   13.66    2.20
   0   9  -3   11.94    2.79
   0   9  -3   12.80    4.62
   0   9  -3    6.94    1.86
   0   9  -3   13.38    1.71
   0   9  -3   10.21    2.55
   0   9  -3    8.69    3.69
   0  -9   3   13.26    2.82
   0  -9   3    9.56    2.62
   0  -9   3    9.93    1.88
   0  -9   3   11.19    4.18
   0   9  -2   83.46    7.85
   0   9  -2  102.12   12.62
   0   9  -2  118.48    6.10
   0   9  -2  103.98   13.53
   0  -9   2  107.89    8.62
   0  -9   2  112.56    8.20
   0   9  -2  124.43    9.37
   0  -9   2   99.85    9.05
   0  -9   2  109.54    6.00
   0  -9   1  239.96   11.67
   0  -9   1  266.60   16.23
   0  -9   1  222.36   13.15
   0  -9   1  218.46   14.63
   0   9  -1  226.00   20.20
   0  -9   1  238.48   21.71
   0  -9   1  213.82    8.34
   0   9  -1  233.25   10.11
   0   9  -1  226.41   18.98
   0   9  -1  178.72   13.13
   0   9  -1  256.63   13.66
   0   9   0  128.61   11.51
   0  -9   0  190.97   14.04
   0  -9   0  163.80   10.38
   0  -9   0  175.37    8.67
   0  -9   0  178.26   13.11
   0   9   0  181.13    8.88
   0  -9   0  168.29   18.08
   0   9   0  156.99   16.85
   0   9   0  162.47   16.08
   0  -9   0  178.59   11.36
   0  -9  -1  111.86   10.39
   0  -9  -1  114.88    8.27
   0  -9  -1  112.36   15.38
   0   9   1  110.41   12.65
   0   9   1  117.41   14.09
   0  -9  -1  116.91    8.54
   0  -9  -1  117.77    4.86
   0   9   1   97.17    9.82
   0   9   1  116.80    6.81
   0  -9  -1  131.19   15.40
   0  -9  -2   22.79    3.68
   0  -9  -2   17.78    3.22
   0   9   2   17.57    4.36
   0   9   2   14.61    4.62
   0   9   2   23.32    3.08
   0  -9  -2   21.79    4.69
   0  -9  -2   23.66    6.60
   0  -9  -2   15.11    4.86
   0   9   2   19.69    5.76
   0   9   3  263.27   22.34
   0  -9  -3  320.04   16.18
   0  -9  -3  370.66   23.21
   0  -9  -3  313.89   27.45
   0  -9  -3  310.83   16.79
   0  -9  -3  350.86   22.41
   0   9   3  314.17   23.80
   0  -9  -3  303.23   25.35
   0  -9  -3  335.07   20.61
   0   9   3  239.53   18.99
   0   9   4    3.60    1.35
   0  -9  -4   10.56    2.59
   0  -9  -4   12.14    5.11
   0  -9  -4   12.55    4.73
   0   9   4   10.59    4.15
   0  -9  -4    8.34    2.63
   0  -9  -4   10.65    1.59
   0  -9  -4   10.08    3.61
   0   9   4   10.91    4.49
   0  -9  -5  478.29   28.57
   0  -9  -5  385.88   16.12
   0  -9  -5  472.82   20.55
   0  -9  -5  417.45   21.55
   0   9   5  349.02   26.70
   0   9   5  314.59   24.21
   0  -9  -5  423.36   30.24
   0   9   5  419.46   27.65
   0  -9  -6   13.18    2.39
   0  -9  -6    6.23    3.25
   0   9   6   16.35    5.94
   0  -9  -6   13.80    2.92
   0   9   6    9.09    3.88
   0   9   6   14.31    4.71
   0  -9  -6    9.01    3.02
   0  -9  -7   45.22    6.72
   0  -9  -7   32.85    7.73
   0  -9  -7   45.72    5.52
   0   9   7   33.30    7.96
   0   9   7   42.70    8.79
   0  -9  -7   43.44    5.10
   0   9   7   41.48    7.85
   0  -9  -8    7.27    3.73
   0  -9  -8   15.45    3.05
   0   9   8   17.27    5.18
   0   9   8    7.13    3.47
   0  -9  -8   12.78    2.99
   0   9   8    7.38    3.79
   0  -9  -9   10.19    2.81
   0   9   9   12.43    4.87
   0  -9  -9   10.14    4.49
   0  -9  -9   15.63    3.21
   0  -9  -9    9.51    3.45
   0   9   9    9.26    4.48
   0   9   9   14.56    4.07
   0  -9 -10   51.10    6.08
   0  -9 -10   38.85    6.06
   0   9  10   35.12    7.16
   0  -9 -10   44.36    7.55
   0  -9 -10   37.46    8.16
   0  -9 -11   11.27    3.99
   0  -9 -11   20.27    3.95
   0  -9 -11   16.35    5.15
   0   9  11   13.69    4.47
   0  -9 -11   12.20    3.56
   0  -9 -12  102.69   11.41
   0  -9 -12  117.94   10.12
   0  -9 -13   24.76    5.71
   0  -9 -13   34.39    5.41
   0  -9 -13   23.15    5.91
   0  -9 -14  129.41   11.37
   0  -9 -14  100.93   12.69
   0  -9 -14  116.16   13.54
   0  -9 -15    1.30    1.33
   0  -9 -15    1.84    1.74
   0  -9 -15    6.07    3.51
   0  -9 -16   68.96   11.52
   0   9  16   62.97   10.31
   0  -9 -16   67.89   10.27
   0   9  17   15.77    5.21
   0  -9 -17   16.76    5.69
   0  10 -19   22.51    7.42
   0 -10  18    5.68    3.64
   0  10 -18    8.11    3.50
   0 -10  18    5.32    2.73
   0 -10  17    1.75    1.86
   0  10 -17   -1.97    3.48
   0 -10  17   -0.84    2.49
   0  10 -16    0.16    1.96
   0  10 -16    1.63    2.20
   0 -10  16    0.25    1.55
   0 -10  15   57.64   10.26
   0  10 -15   49.76    9.37
   0  10 -15   54.01   11.08
   0  10 -14   -2.96    4.66
   0  10 -14    2.24    2.38
   0 -10  14   -3.75    3.36
   0  10 -13  111.70   15.93
   0 -10  13  110.46   13.53
   0  10 -13  126.86   14.08
   0 -10  13  105.81    8.93
   0 -10  12   89.71    8.51
   0 -10  12   89.60   11.72
   0  10 -12  103.61   12.31
   0  10 -12   83.32   13.54
   0  10 -11   98.81   14.96
   0 -10  11  102.10   12.15
   0 -10  11  107.52    9.85
   0  10 -11  112.64   12.17
   0 -10  10  271.13   18.27
   0 -10  10  259.61   10.99
   0 -10  10  280.49   20.20
   0  10 -10  270.85   24.90
   0  10 -10  313.94   20.34
   0 -10  10  299.86   18.10
   0 -10   9   55.60    4.79
   0 -10   9   51.29    8.02
   0  10  -9   63.00    8.23
   0  10  -9   63.33   11.62
   0 -10   9   66.80    7.87
   0 -10   9   53.65    7.15
   0 -10   8  311.94   18.21
   0 -10   8  343.90   20.20
   0 -10   8  326.55   20.67
   0  10  -8  353.17   20.07
   0  10  -8  304.33   24.33
   0 -10   8  293.78   14.71
   0  10  -8  310.52   26.66
   0  10  -8  317.19   13.36
   0 -10   7   -0.15    1.37
   0 -10   7    0.19    0.81
   0  10  -7   -0.62    2.11
   0  10  -7    0.41    1.09
   0  10  -7    0.98    2.02
   0 -10   7    1.68    1.20
   0  10  -7    0.45    0.32
   0  10  -7    0.08    1.01
   0 -10   7   -0.34    1.79
   0  10  -6  110.58    9.31
   0 -10   6   90.01    8.11
   0  10  -6  103.54   10.09
   0 -10   6   98.49    8.30
   0  10  -6   98.70   13.11
   0  10  -6  104.04    5.47
   0 -10   6  105.85    9.97
   0  10  -6  102.91   14.54
   0  10  -5   -0.18    3.34
   0 -10   5    2.52    1.26
   0  10  -5   -0.71    0.91
   0  10  -5    1.04    1.04
   0  10  -5    1.47    0.48
   0  10  -5    2.93    1.95
   0 -10   5   -0.42    0.91
   0 -10   5    0.11    1.72
   0 -10   5    0.68    0.94
   0 -10   4    7.50    2.32
   0 -10   4   10.27    2.80
   0  10  -4   11.53    2.86
   0 -10   4    7.74    1.81
   0  10  -4    9.43    2.04
   0 -10   4    4.96    1.95
   0  10  -4    7.43    3.97
   0  10  -4    8.82    1.32
   0  10  -4    7.16    3.53
   0 -10   3    0.80    0.58
   0 -10   3    0.88    0.98
   0  10  -3    0.48    1.13
   0  10  -3    4.64    4.03
   0  10  -3    1.66    0.65
   0 -10   3    0.03    0.90
   0 -10   3   -0.24    1.42
   0  10  -3    0.73    2.27
   0  10  -2  166.53   18.44
   0 -10   2  169.43   12.91
   0  10  -2  188.15   12.13
   0 -10   2  165.69   11.76
   0 -10   2  175.24    7.73
   0  10  -2  180.08    8.31
   0  10  -2  196.31   18.45
   0 -10   2  173.47   10.84
   0  10  -1   68.58    6.80
   0 -10   1   63.52    6.73
   0 -10   1   86.92    9.17
   0 -10   1   69.08    5.71
   0  10  -1   65.94   10.67
   0  10  -1   71.14   11.45
   0 -10   1   63.51    7.82
   0  10  -1   50.96    6.91
   0  10  -1   67.73    4.81
   0  10   0  121.73   14.13
   0 -10   0  106.41   10.44
   0 -10   0  110.49    9.04
   0  10   0  111.23    8.74
   0  10   0  107.71   14.29
   0  10   0   81.06    9.28
   0 -10   0  114.75    6.52
   0 -10   0   96.11    8.17
   0  10   0  114.51    6.77
   0  10   1   92.43   12.39
   0 -10  -1   86.72    7.95
   0 -10  -1   98.05   15.35
   0 -10  -1   89.42    8.04
   0  10   1  102.38    6.84
   0  10   1   95.83    8.12
   0 -10  -1  104.17   10.69
   0  10   1  115.81   14.90
   0 -10  -1   89.92    4.34
   0  10   1   76.45    9.39
   0 -10  -2   40.38    5.47
   0 -10  -2   45.74   10.95
   0 -10  -2   43.86    5.40
   0  10   2   43.45    5.31
   0  10   2   25.76    5.76
   0 -10  -2   42.52    7.26
   0  10   2   43.73    8.50
   0  10   2   45.56    9.17
   0  10   3  524.02   33.50
   0 -10  -3  574.95   30.96
   0  10   3  498.11   32.16
   0 -10  -3  494.11   23.90
   0 -10  -3  513.63   22.99
   0  10   4   61.72   10.33
   0  10   4   67.33    9.99
   0 -10  -4   94.26   11.84
   0 -10  -4   79.56    8.17
   0  10   4   54.92   10.20
   0 -10  -4   85.19    7.71
   0  10   5  246.62   21.50
   0  10   5  223.94   21.23
   0 -10  -5  243.68   10.56
   0 -10  -5  258.30   16.54
   0 -10  -5  276.12   15.27
   0  10   6    0.18    1.70
   0  10   6   -0.42    1.80
   0 -10  -6    0.65    1.11
   0 -10  -6    0.46    1.23
   0 -10  -6    0.52    0.52
   0  10   6   -0.78    1.85
   0 -10  -7  128.47    9.91
   0  10   7   86.11   12.53
   0  10   7  118.50   15.74
   0  10   7   97.75   12.97
   0 -10  -7   98.17    7.67
   0 -10  -8    1.76    1.13
   0  10   8    5.28    4.25
   0 -10  -8    0.87    0.91
   0  10   8   -0.57    2.96
   0  10   8    1.10    2.43
   0 -10  -8   -0.12    3.10
   0 -10  -9   20.51    3.86
   0  10   9   26.42    7.80
   0 -10  -9    9.46    3.25
   0  10   9   18.87    5.42
   0 -10  -9   13.30    3.07
   0 -10 -10   16.40    4.23
   0 -10 -10    8.92    2.51
   0 -10 -10   12.64    2.96
   0  10  10   15.71    5.11
   0 -10 -11   26.52    5.30
   0 -10 -11   32.43    5.21
   0 -10 -11   30.68    6.91
   0  10  11   26.10    6.54
   0 -10 -12   25.84    5.54
   0 -10 -12   39.48    5.77
   0 -10 -12   24.13    6.39
   0 -10 -13    8.01    4.09
   0 -10 -13    6.27    2.89
   0 -10 -13    5.03    2.01
   0 -10 -14   60.54   10.22
   0 -10 -14   60.75    9.46
   0 -10 -15    2.01    1.86
   0 -10 -15    2.38    1.57
   0 -10 -16  140.59   16.04
   0  11 -18   19.57    7.24
   0 -11  17    2.38    2.50
   0  11 -17   -6.86    5.76
   0  11 -16    2.95    3.03
   0 -11  16   -0.07    1.89
   0  11 -16    4.41    3.37
   0  11 -15   28.33    6.95
   0 -11  15   29.45    7.45
   0  11 -15   21.10    6.86
   0  11 -14   -3.09    2.51
   0 -11  14    2.37    1.45
   0  11 -13  170.21   16.76
   0 -11  13  145.58   15.89
   0 -11  13  144.70   11.45
   0  11 -13  114.87   17.13
   0 -11  12   74.39    8.30
   0  11 -12   65.41   12.41
   0  11 -12   82.05   10.86
   0 -11  12   62.70   10.00
   0 -11  11  175.32   16.50
   0  11 -11  191.51   16.41
   0  11 -11  153.14   19.63
   0 -11  11  184.22   14.18
   0 -11  10  200.92   15.28
   0  11 -10  185.20    9.80
   0  11 -10  164.53   18.67
   0  11 -10  165.63   20.54
   0 -11  10  191.67   16.72
   0  11 -10  231.74   17.17
   0 -11   9   61.97    8.94
   0 -11   9   60.63    7.49
   0  11  -9   68.19    8.61
   0  11  -9   58.09   11.57
   0 -11   9   59.14    8.13
   0  11  -9   59.90   10.67
   0  11  -9   59.13    4.42
   0 -11   9   52.81    5.25
   0 -11   8  164.43   12.61
   0  11  -8  188.45    8.25
   0 -11   8  182.58   15.07
   0  11  -8  181.67   18.92
   0 -11   8  168.29   14.55
   0  11  -8  209.31   14.84
   0  11  -8  181.52   20.89
   0 -11   8  166.38   11.00
   0 -11   7   96.70   10.25
   0  11  -7   94.70    4.92
   0  11  -7   91.54   10.02
   0  11  -7   93.88    9.01
   0 -11   7   85.00    7.92
   0  11  -7  102.57   15.31
   0 -11   7   77.96    9.77
   0 -11   7   83.80    8.12
   0  11  -7   85.52   12.57
   0  11  -6   14.52    3.82
   0  11  -6   21.53    1.95
   0  11  -6   21.25    3.80
   0 -11   6   15.84    3.18
   0  11  -6   25.57    7.44
   0 -11   6   14.85    3.83
   0 -11   6   18.23    3.66
   0  11  -6   13.95    5.13
   0 -11   6   15.49    3.76
   0  11  -5    7.49    3.43
   0 -11   5   19.04    4.40
   0 -11   5   10.79    2.29
   0 -11   5   10.23    2.75
   0 -11   5   13.40    3.28
   0  11  -5   16.27    1.71
   0  11  -5   18.72    6.34
   0  11  -5   16.01    3.00
   0 -11   4    0.26    0.63
   0  11  -4    0.89    1.76
   0 -11   4    0.72    0.91
   0  11  -4    0.65    1.01
   0 -11   4    1.06    1.86
   0  11  -4   -1.93    2.13
   0  11  -4    0.31    0.33
   0 -11   4   -0.61    0.68
   0 -11   3   18.41    3.85
   0  11  -3   19.74    6.27
   0 -11   3   18.64    2.33
   0 -11   3   17.62    3.49
   0  11  -3   17.91    2.07
   0 -11   3   16.81    3.93
   0  11  -3   22.91    7.36
   0 -11   2   61.70    6.18
   0  11  -2   68.88    7.32
   0  11  -2   68.75   10.99
   0  11  -2   73.97    4.75
   0 -11   2   68.68    8.34
   0  11  -2   56.02   10.84
   0 -11   2   55.41    6.95
   0  11  -1    3.25    1.78
   0  11  -1   -1.40    2.60
   0 -11   1    6.08    2.54
   0  11  -1    5.21    4.14
   0 -11   1    2.43    1.28
   0  11  -1    3.86    1.88
   0  11  -1    3.81    1.27
   0 -11   1    3.44    2.24
   0  11   0  224.63   22.21
   0 -11   0  223.13   10.09
   0  11   0  221.21   13.64
   0  11   0  212.57   20.06
   0 -11   0  200.21   13.49
   0  11   0  167.08   14.60
   0  11   1  211.88   13.27
   0 -11  -1  240.86   18.14
   0 -11  -1  201.46   13.27
   0  11   1  211.32   21.31
   0  11   1  223.24   20.39
   0  11   1  160.31   14.77
   0 -11  -1  183.97   12.95
   0 -11  -2  168.99   12.00
   0  11   2  131.98   13.95
   0  11   2  161.03   18.53
   0 -11  -2  189.52   16.59
   0  11   2  198.85   12.72
   0  11   2  171.92   18.20
   0 -11  -2  179.03   12.70
   0  11   3  316.69   24.14
   0 -11  -3  530.32   29.92
   0 -11  -3  403.35   21.79
   0 -11  -3  420.61   20.86
   0  11   3  387.49   29.03
   0  11   3  440.35   21.37
   0  11   3  429.56   31.37
   0  11   4   76.10   11.14
   0  11   4   98.18   13.83
   0  11   4   99.02    9.02
   0 -11  -4  103.62    8.98
   0 -11  -4   98.65    9.61
   0  11   4   79.52   12.39
   0  11   5  261.03   23.59
   0 -11  -5  270.88   15.72
   0  11   5  257.22   23.16
   0  11   5  220.00   20.29
   0 -11  -5  268.59   17.49
   0  11   5  236.04   15.34
   0  11   6   10.78    4.40
   0  11   6   17.68    5.35
   0  11   6   19.28    6.71
   0 -11  -6   19.50    2.46
   0 -11  -6   25.82    4.45
   0 -11  -7   59.58    6.95
   0 -11  -7   52.33    4.89
   0  11   7   50.81    9.67
   0  11   7   45.15    9.73
   0 -11  -7   56.65    9.63
   0 -11  -8   -0.82    3.09
   0 -11  -8    0.21    0.66
   0 -11  -8   -0.19    0.70
   0  11   8   -3.49    4.68
   0  11   8   -0.54    1.62
   0 -11  -9    1.31    1.77
   0 -11  -9    4.01    2.03
   0  11   9    5.81    3.15
   0  11   9    3.27    1.54
   0 -11  -9    3.28    1.63
   0 -11 -10    2.06    1.25
   0 -11 -10    1.00    1.97
   0  11  10    5.48    3.25
   0 -11 -10    2.36    1.53
   0 -11 -11    9.77    2.83
   0 -11 -11   16.84    5.30
   0 -11 -11    9.03    3.28
   0  11  11   10.45    3.79
   0 -11 -12   23.74    6.48
   0 -11 -12   41.29    6.16
   0 -11 -13   55.30   10.18
   0 -11 -14  126.65   16.02
   0 -11 -15   64.29   11.06
   0 -11 -16  122.87   15.60
   0  12 -18   21.69    7.52
   0 -12  17   -4.16    3.36
   0  12 -17   -3.60    3.43
   0 -12  16    1.75    2.12
   0  12 -16   -3.68    4.23
   0  12 -16    2.33    2.80
   0 -12  15   10.92    4.79
   0  12 -15   12.24    4.37
   0  12 -15   15.45    5.91
   0 -12  14    5.86    4.01
   0  12 -14    8.26    3.42
   0  12 -14    5.20    4.30
   0 -12  13  106.13   13.64
   0  12 -13   84.28   15.09
   0  12 -13  103.01   12.92
   0  12 -12   42.10    9.67
   0 -12  12   45.12    8.44
   0  12 -12   50.44    8.48
   0  12 -12   32.14    8.87
   0 -12  12   46.85    7.02
   0  12 -11  234.42   25.61
   0 -12  11  241.76   20.38
   0  12 -11  294.80   20.81
   0  12 -11  250.47   24.29
   0 -12  11  263.96   18.56
   0  12 -10   84.61   10.25
   0  12 -10   76.56   14.22
   0  12 -10   84.04   13.12
   0 -12  10   80.99   10.78
   0 -12  10   77.07    9.80
   0 -12   9  142.92   13.81
   0  12  -9  144.89   19.37
   0 -12   9  148.01   14.29
   0  12  -9  146.62   17.63
   0  12  -9  164.45   13.67
   0  12  -8   10.48    3.08
   0 -12   8   10.82    2.85
   0 -12   8   10.53    3.73
   0 -12   8   14.72    3.35
   0  12  -8   14.54    6.54
   0  12  -8    5.32    3.30
   0  12  -8   11.74    1.24
   0 -12   8   10.93    3.69
   0  12  -7   72.35   13.66
   0 -12   7   89.81   10.86
   0 -12   7   82.54    7.82
   0 -12   7   76.68    9.23
   0  12  -7   91.90    8.75
   0  12  -7   92.58   13.55
   0  12  -7   77.91    3.59
   0 -12   7   82.89    8.18
   0  12  -6   22.08    1.63
   0  12  -6   17.68    6.12
   0  12  -6   13.60    5.79
   0 -12   6   18.19    3.82
   0 -12   6   18.36    3.35
   0 -12   6   20.52    5.12
   0  12  -6   25.84    4.11
   0 -12   6   20.60    4.55
   0 -12   5    5.86    1.72
   0 -12   5    7.62    2.25
   0  12  -5    7.53    1.83
   0  12  -5    9.79    4.60
   0 -12   5    6.66    2.55
   0  12  -5    9.20    1.13
   0  12  -5    5.05    1.60
   0 -12   5    7.25    2.56
   0  12  -4   13.26    1.57
   0 -12   4   12.18    3.22
   0  12  -4   13.96    5.69
   0  12  -4    9.82    3.79
   0 -12   4   11.04    3.40
   0 -12   4    8.90    2.61
   0 -12   3    1.98    1.09
   0 -12   3    3.17    2.09
   0  12  -3   -1.61    2.08
   0 -12   3    1.37    1.33
   0  12  -3   -3.34    3.22
   0  12  -3    1.20    0.54
   0  12  -2   57.01   11.46
   0 -12   2   65.21    7.76
   0 -12   2   75.22    6.81
   0  12  -2   72.48   11.63
   0 -12   1    3.40    2.78
   0 -12   1    3.61    1.61
   0  12  -1    4.81    3.81
   0  12  -1    1.00    4.54
   0  12   0  391.25   29.51
   0 -12   0  394.63   15.03
   0 -12   0  383.50   20.72
   0  12   0  407.33   32.07
   0 -12  -1  255.85   16.09
   0 -12  -1  229.53   15.52
   0  12   1  268.27   24.16
   0  12   1  285.44   16.40
   0  12   1  246.44   24.69
   0 -12  -1  311.87   22.01
   0 -12  -2  513.40   30.12
   0 -12  -2  417.46   22.40
   0 -12  -2  425.63   21.96
   0  12   2  412.41   32.19
   0  12   2  408.83   30.93
   0  12   2  441.88   22.16
   0  12   3  194.08   20.61
   0 -12  -3  190.10   13.15
   0  12   3  180.94   12.96
   0 -12  -3  172.56   13.62
   0  12   3  188.19   20.85
   0 -12  -4  203.38   13.57
   0  12   4  174.83   19.55
   0  12   4  187.62   13.44
   0 -12  -4  191.15   14.60
   0  12   4  179.06   20.48
   0  12   5  126.39   16.40
   0  12   5  107.99   10.12
   0  12   5  115.62   15.83
   0 -12  -5  128.95   10.50
   0  12   6   24.43    7.26
   0  12   6   23.93    7.13
   0 -12  -6   25.49    4.59
   0 -12  -6   27.34    6.83
   0  12   7   52.65   10.29
   0  12   7   33.60    8.51
   0 -12  -7   50.21    9.67
   0 -12  -7   45.48    6.33
   0 -12  -8   -0.28    3.32
   0  12   8    1.48    2.17
   0  12   8    1.27    2.44
   0 -12  -8    0.37    1.07
   0  12   9    0.33    1.97
   0  12   9    1.71    1.69
   0 -12  -9    5.99    2.30
   0 -12  -9    5.56    4.10
   0  12  10    0.46    2.35
   0 -12 -10    0.79    1.29
   0 -12 -10   -0.46    1.53
   0 -12 -11   29.67    7.74
   0  12  11   41.86    8.64
   0 -12 -12    3.47    2.45
   0 -12 -13   83.22   13.27
   0 -12 -14   53.15   10.78
   0 -12 -15  138.84   17.80
   0  13 -17    3.99    4.07
   0  13 -16   -2.49    2.90
   0 -13  16    0.25    2.78
   0 -13  15    4.10    3.63
   0  13 -15    3.14    2.66
   0  13 -15    1.87    1.82
   0  13 -14   10.49    3.49
   0  13 -14    1.56    2.71
   0 -13  14    6.33    3.72
   0  13 -13  123.45   18.91
   0 -13  13  115.68   14.58
   0  13 -13  132.20   14.61
   0  13 -12    8.97    3.70
   0  13 -12    2.89    2.10
   0  13 -12    4.09    6.07
   0 -13  12    0.29    1.99
   0 -13  12    2.63    2.03
   0 -13  11  260.98   19.49
   0  13 -11  283.84   25.88
   0  13 -11  275.63   20.00
   0  13 -11  261.36   27.86
   0 -13  11  236.78   20.44
   0 -13  10    4.10    2.72
   0  13 -10   -1.14    3.71
   0 -13  10    8.83    4.09
   0  13 -10    5.14    2.55
   0  13 -10    2.08    3.20
   0 -13   9  119.54   13.01
   0 -13   9  123.36   13.40
   0  13  -9  109.51   15.63
   0  13  -9  142.38   12.40
   0  13  -9  142.88   19.87
   0 -13   8   12.19    3.99
   0 -13   8   12.71    4.26
   0  13  -8   14.90    6.06
   0  13  -8   10.87    3.10
   0  13  -8    3.21    2.81
   0 -13   7   58.62    9.27
   0  13  -7   43.41   10.69
   0  13  -7   70.90   12.17
   0 -13   7   62.71    8.52
   0  13  -7   75.27    7.63
   0 -13   6    2.60    2.29
   0  13  -6    0.77    1.66
   0 -13   6    5.82    2.74
   0  13  -6    2.68    2.56
   0 -13   6    2.10    1.71
   0  13  -6    6.97    2.02
   0 -13   5    9.23    2.99
   0  13  -5   18.90    6.48
   0 -13   5    8.16    3.11
   0 -13   5   11.57    3.47
   0  13  -5   10.67    5.41
   0 -13   4    0.56    1.15
   0 -13   4    2.51    1.72
   0 -13   4   -0.80    2.36
   0  13  -4   -0.21    2.54
   0  13  -3   -3.42    2.93
   0  13  -3    1.48    4.04
   0 -13   3    0.16    1.16
   0 -13   3    1.04    1.27
   0 -13   3   -1.50    3.21
   0  13  -2   20.95    6.40
   0  13  -2   23.64    7.46
   0 -13   2   29.23    4.02
   0 -13   2   28.21    5.29
   0 -13   2   28.95    6.75
   0 -13   1    4.22    1.63
   0 -13   1    4.63    2.62
   0  13  -1    3.11    5.11
   0 -13   0  355.52   20.39
   0  13   0  345.35   30.73
   0  13   0  368.01   29.09
   0 -13  -1   24.27    4.79
   0 -13  -1   12.96    5.04
   0  13   1   17.17    6.86
   0  13   2  429.64   32.61
   0 -13  -2  425.84   23.49
   0  13   2  460.86   35.42
   0 -13  -2  458.60   23.44
   0 -13  -3   17.83    5.80
   0  13   3   25.04    7.68
   0 -13  -3   18.56    4.41
   0 -13  -3   22.49    4.35
   0  13   3    8.21    4.58
   0 -13  -4   88.69    9.06
   0 -13  -4   97.63   13.96
   0  13   4  109.64   15.82
   0  13   4   87.74   14.51
   0  13   5   56.38   11.85
   0 -13  -5   76.62   12.16
   0  13   5   88.31   14.41
   0 -13  -5   82.84    8.52
   0 -13  -6   71.96    8.12
   0  13   6   54.29   11.39
   0  13   6   54.53   11.12
   0 -13  -6   74.94   12.37
   0  13   7   30.16    8.89
   0 -13  -7   33.20    8.25
   0 -13  -7   40.12    6.00
   0  13   7   34.16    8.75
   0 -13  -8    9.74    2.91
   0  13   8   -0.81    2.93
   0  13   8    3.18    3.01
   0 -13  -8    5.44    2.93
   0  13   9    1.06    3.59
   0  13   9    2.11    3.45
   0 -13  -9    0.72    2.24
   0 -13  -9    0.92    0.89
   0 -13 -10    1.57    2.40
   0  13  10   -1.41    2.74
   0 -13 -11   41.09    9.08
   0  13  11   37.55    8.96
   0 -13 -12    7.65    3.57
   0 -13 -13  152.40   19.34
   0 -13 -14   13.47    5.68
   0 -13 -15  161.87   20.00
   0 -14  15    8.01    3.97
   0  14 -15    7.12    5.63
   0  14 -14    5.03    4.45
   0 -14  14   21.61    6.68
   0 -14  13   30.05    7.69
   0  14 -13   15.47    6.72
   0 -14  12   20.07    6.00
   0  14 -12   19.58    7.45
   0 -14  12   18.20    5.01
   0  14 -11  112.20   18.88
   0 -14  11  124.00   13.73
   0 -14  11  115.93   13.88
   0  14 -10    6.99    4.84
   0 -14  10    6.95    3.27
   0 -14  10    5.85    2.81
   0  14 -10    6.95    3.62
   0  14  -9  151.02   18.53
   0  14  -9  126.79   19.76
   0 -14   9  145.87   15.52
   0 -14   9  151.67   14.93
   0  14  -8    7.43    5.21
   0 -14   8    3.57    3.69
   0  14  -8    2.78    3.67
   0 -14   8    3.42    2.41
   0 -14   7   73.17   11.00
   0  14  -7   86.37   15.99
   0  14  -7   87.69   14.18
   0 -14   7   65.66    8.92
   0  14  -6   22.18    7.21
   0 -14   6   12.30    4.41
   0 -14   6   13.19    3.85
   0  14  -6   11.84    5.77
   0 -14   5   58.74    7.56
   0 -14   5   57.22    9.93
   0  14  -5   46.77   10.17
   0  14  -5   55.24   12.31
   0  14  -4    2.22    4.49
   0 -14   4   -0.23    1.16
   0 -14   4   -0.08    1.49
   0  14  -4   -0.86    2.08
   0 -14   4    1.53    1.94
   0 -14   3   -1.85    2.54
   0 -14   3    2.94    1.74
   0  14  -3    0.17    2.95
   0 -14   3    2.24    1.58
   0  14  -3   -1.10    3.98
   0 -14   2   17.98    4.47
   0 -14   2   13.65    5.36
   0  14  -2   22.73    8.11
   0 -14   2   15.93    2.90
   0  14  -2   13.78    5.96
   0 -14   1   37.15    6.27
   0  14  -1   44.14    9.99
   0 -14   1   57.24   10.35
   0  14  -1   28.28   11.15
   0 -14   0  144.12   17.11
   0 -14   0  138.27   12.31
   0  14   0  151.99   20.37
   0  14   0  157.42   19.03
   0 -14  -1   26.25    8.31
   0  14   1   11.54    4.59
   0  14   1   13.88    6.66
   0 -14  -1   10.66    3.11
   0 -14  -2  185.95   14.24
   0  14   2  168.66   20.12
   0 -14  -2  216.75   21.18
   0  14   2  196.00   23.14
   0  14   3   -3.09    3.47
   0  14   3    6.02    4.10
   0 -14  -3    2.74    4.10
   0 -14  -3    5.24    2.39
   0 -14  -4  144.84   18.01
   0  14   4  141.49   19.16
   0  14   4  154.94   20.65
   0 -14  -4  131.09   11.57
   0 -14  -5   13.37    3.64
   0  14   5    6.82    3.66
   0 -14  -5    8.22    3.15
   0 -14  -6   22.03    6.49
   0 -14  -6   15.96    3.81
   0  14   6   19.71    7.86
   0  14   6   15.28    5.99
   0 -14  -7   17.91    6.73
   0  14   7   13.75    5.64
   0 -14  -7   19.70    4.37
   0  14   7   15.76    6.48
   0  14   8   12.12    5.90
   0 -14  -8    6.73    3.26
   0  14   8   17.57    7.26
   0  14   9    8.54    4.24
   0  14   9   11.09    5.59
   0 -14  -9   13.18    5.33
   0  14  10    2.76    3.59
   0 -14 -10   -7.11    5.26
   0  14  11   38.36    8.99
   0 -14 -11   39.75    9.60
   0 -14 -12    1.23    2.46
   0 -14 -13  147.37   19.56
   0  15 -15    4.49    3.67
   0  15 -14   11.78    6.21
   0 -15  14   14.27    4.84
   0 -15  13   23.45    6.81
   0  15 -13   21.94    9.49
   0 -15  12   49.54    9.09
   0  15 -12   27.70    9.62
   0 -15  11   82.44   11.51
   0  15 -11   81.97   16.42
   0 -15  11   78.83   11.38
   0  15 -10   34.66   10.24
   0 -15  10   25.50    6.64
   0 -15  10   40.47    7.86
   0  15  -9  127.70   20.34
   0  15  -9  132.22   17.75
   0 -15   9  113.78   12.99
   0 -15   9  107.70   13.79
   0 -15   8    0.92    1.01
   0  15  -8    2.48    2.31
   0 -15   8    0.32    2.11
   0  15  -7  163.94   23.20
   0  15  -7  185.55   21.00
   0 -15   7  162.59   17.55
   0 -15   7  160.91   14.44
   0  15  -6   16.71    6.22
   0 -15   6   12.45    3.81
   0  15  -6   11.05    6.69
   0 -15   6    6.92    3.64
   0  15  -5   58.74   13.40
   0  15  -5   60.53   11.85
   0 -15   5   61.44   10.62
   0  15  -4   -3.36    4.58
   0 -15   4   -1.38    2.32
   0  15  -4   -4.94    3.48
   0  15  -3    1.26    2.73
   0 -15   3    3.68    2.21
   0 -15   3    4.16    2.80
   0  15  -3   -3.43    4.10
   0 -15   2    0.95    1.49
   0  15  -2   -3.35    4.04
   0 -15   2    1.49    2.46
   0  15  -2   -1.77    2.15
   0  15  -1   17.19    7.62
   0 -15   1   17.91    4.73
   0  15  -1   23.10    7.92
   0 -15   1   27.77    8.41
   0  15   0   42.52   11.50
   0 -15   0   75.00   12.12
   0  15   0   78.63   13.87
   0 -15   0   56.20    7.86
   0  15   1    5.79    4.02
   0 -15  -1   12.34    3.41
   0 -15  -1   31.84    8.87
   0  15   1   22.34   10.46
   0  15   2  135.09   18.40
   0  15   2  143.69   20.48
   0 -15  -2  135.71   17.39
   0 -15  -2  120.43   11.62
   0  15   3    3.33    3.97
   0  15   3    0.27    5.45
   0 -15  -3    1.83    1.45
   0 -15  -3    4.90    3.35
   0  15   4   93.41   15.79
   0 -15  -4  106.77   10.69
   0 -15  -4  108.72   16.05
   0  15   4   99.50   17.20
   0 -15  -5   12.14    3.45
   0 -15  -5   18.57    6.99
   0  15   5   10.82    5.99
   0  15   5   21.34    7.76
   0 -15  -6  118.17   17.20
   0 -15  -6  118.87   11.34
   0  15   6  111.96   18.29
   0  15   6  118.47   18.27
   0  15   7   11.02    6.07
   0  15   7   17.45    6.58
   0 -15  -7   17.58    6.41
   0  15   8   34.51    9.68
   0 -15  -8   23.93    7.37
   0  15   8   39.46   10.86
   0  15   9    1.00    2.82
   0 -15  -9   -0.48    4.09
   0  15  10   -8.47    4.92
   0 -15 -10   11.49    4.42
   0 -16  13    3.07    2.63
   0  16 -11   65.13   15.07
   0  16 -10   19.47    6.91
   0 -16  10   29.36    7.41
   0 -16   9  183.71   19.12
   0  16  -9  200.58   26.34
   0  16  -8    6.45    5.21
   0 -16   8    2.03    2.25
   0  16  -7  173.50   20.46
   0  16  -7  167.52   23.75
   0 -16   7  124.68   16.10
   0 -16   6   13.24    5.04
   0  16  -6    5.92    4.62
   0  16  -6   13.12    7.51
   0 -16   5   34.73    8.60
   0  16  -5   38.50    8.98
   0 -16   4    1.25    1.90
   0  16  -4    4.47    4.06
   0  16  -4    8.54    5.08
   0  16  -3   -2.06    2.36
   0 -16   3    0.57    2.74
   0 -16   2    9.14    3.46
   0 -16   2   14.35    6.76
   0  16  -2    5.00    3.48
   0  16  -2    8.29    8.62
   0 -16   1   24.94    5.50
   0 -16   1   37.78    9.45
   0  16  -1   41.06    9.85
   0  16  -1   32.04   10.14
   0  16   0   11.85    9.79
   0 -16   0   17.49    7.85
   0 -16   0    9.32    3.55
   0  16   0   10.60    6.31
   0  16   1   69.71   13.66
   0 -16  -1   74.75   14.39
   0  16   1   61.63   14.46
   0 -16  -1   52.97    7.89
   0  16   2  113.32   17.37
   0 -16  -2  135.66   18.31
   0  16   2  138.03   20.90
   0 -16  -2  119.45   11.94
   0  16   3   16.88    6.83
   0 -16  -3   24.05    8.03
   0  16   3    1.55    2.87
   0 -16  -3    9.54    3.44
   0  16   4  230.30   26.03
   0 -16  -4  254.52   26.07
   0 -16  -4  232.26   17.10
   0  16   4  231.44   27.65
   0  16   5    1.99    4.53
   0 -16  -5    0.86    2.52
   0  16   5    6.15    4.75
   0 -16  -6  201.96   23.66
   0  16   6  190.01   24.40
   0  16   6  194.52   24.88
   0  16   7  -15.12    6.86
   0  16   7    1.09    4.70
   0  16   8   19.58    7.41
   0  16   9    2.21    3.02
   0  16  10  -17.14    7.10
   0 -17  10   68.23   11.75
   0 -17   9  109.16   15.10
   0 -17   8    0.97    2.17
   0 -17   7  125.67   16.65
   0 -17   6   -0.20    2.01
   0  17  -5   15.34    7.09
   0  17  -5   24.26    7.78
   0 -17   5   22.31    6.96
   0  17  -4    4.97    3.44
   0 -17   4    1.72    3.12
   0  17  -4    2.06    4.29
   0 -17   3   -3.44    3.95
   0  17  -3   -4.41    6.24
   0  17  -3    4.60    4.21
   0  17  -2  -10.69    6.25
   0 -17   2   -4.42    4.53
   0  17  -2   -1.44    2.40
   0 -17   1   10.20    4.81
   0  17  -1    4.51    3.94
   0 -17   1    2.11    2.49
   0  17  -1   10.60    8.29
   0 -17   0   38.96    9.76
   0  17   0   18.36    6.70
   0 -17   0   18.15    4.95
   0  17   0   17.20    9.03
   0 -17  -1   46.80    7.78
   0  17   1   88.75   17.05
   0  17   1   42.81   10.93
   0 -17  -1   85.25   14.43
   0 -17  -2  130.23   18.76
   0  17   2  166.54   23.98
   0  17   2  145.48   20.30
   0 -17  -2  145.18   13.60
   0  17   3  119.91   20.42
   0  17   3  114.93   18.35
   0  17   4  240.88   28.98
   0  17   4  216.49   25.79
   0  17   5    3.87    3.92
   0  17   5    9.60    5.79
   0  17   6  171.70   23.96
   0  17   7    3.23    3.68
   0  18  -2   11.29    5.04
   0  18  -1    2.92    2.95
   0  18   0   18.08    7.35
   0  18   1  109.84   17.93
   0  18   2   48.08   11.96
   0  18   3   84.75   16.11
  -1  18   4   99.93   17.13
  -1  18   3    5.97    4.19
  -1  18   2  194.80   23.46
  -1  18   1    5.76    4.16
  -1  18   0  120.41   17.63
  -1  18  -1    6.88    4.34
   1 -18   6   -3.02    4.20
   1 -18   7   18.32    6.47
   1 -18   8    2.32    2.63
  -1  17   7    1.33    2.67
  -1  17   6   -0.11    2.11
  -1  17   6    1.24    4.35
  -1  17   5   49.55   12.30
  -1  17   5   48.54   13.40
  -1  17   4   88.28   17.17
  -1  17   4   67.58   13.30
  -1  17   3   43.57   12.07
  -1  17   3   47.89   11.71
  -1  17   2  185.41   25.37
   1 -17  -2  188.40   22.22
  -1  17   2  157.13   20.50
  -1  17   1   65.22   17.70
  -1  17   1   26.76    8.88
   1 -17  -1   82.75   15.37
  -1  17   0  137.46   21.60
  -1  17   0  130.36   18.09
   1 -17   0  136.67   18.49
  -1  17  -1    6.95    8.66
  -1  17  -1   13.87    5.37
  -1  17  -2   95.31   18.11
   1 -17   2   82.97   14.36
  -1  17  -2  102.94   15.41
  -1  17  -3   19.50   14.64
   1 -17   3   34.67   10.06
  -1  17  -3    2.85    1.84
  -1  17  -4   35.79   11.57
   1 -17   4   44.60    9.97
  -1  17  -5    6.66    6.64
   1 -17   5   11.01    4.68
   1 -17   6    3.20    1.86
  -1  17  -6   -0.04    2.91
   1 -17   7   -0.34    3.61
   1 -17   8   38.29    9.07
   1 -17   9   26.42    7.09
   1 -17  10   10.12    4.96
  -1  16   9   49.28   11.67
  -1  16   8   -0.81    3.49
   1 -16  -7    1.98    2.17
  -1  16   7   11.31    5.91
  -1  16   6   -2.65    3.21
  -1  16   6    5.15    3.87
   1 -16  -6    0.12    3.28
  -1  16   5   28.98    9.39
   1 -16  -5   39.39    9.90
  -1  16   5   37.89   10.50
   1 -16  -4   26.29    7.81
  -1  16   4   27.66    9.27
  -1  16   4   27.20    8.47
  -1  16   3   55.59   12.86
   1 -16  -3   62.29    8.08
   1 -16  -3   73.92   13.46
  -1  16   3   72.71   13.73
  -1  16   2   67.94   13.02
   1 -16  -2   66.20   12.81
  -1  16   2   75.36   15.58
   1 -16  -2   63.85    8.05
   1 -16  -1    4.55    3.17
  -1  16   1    0.41    2.31
   1 -16  -1    7.23    3.08
  -1  16   0  125.22   20.05
   1 -16   0  137.07   17.75
  -1  16   0  164.47   19.72
  -1  16  -1    6.24    4.13
   1 -16   1   13.41   10.51
  -1  16  -2  156.62   22.66
  -1  16  -2  151.79   18.79
   1 -16   2  150.59   18.26
   1 -16   3   47.49   11.12
  -1  16  -3    9.49    4.88
   1 -16   4   25.95    7.20
  -1  16  -4   49.03   10.27
  -1  16  -4   25.47    9.44
  -1  16  -5    7.67    4.30
  -1  16  -5    6.12    4.00
   1 -16   5    0.88    2.02
   1 -16   6   -4.68    4.03
  -1  16  -6   -0.54    3.81
  -1  16  -7    2.71    3.01
   1 -16   7    5.48    3.77
   1 -16   8   48.59    9.45
  -1  16  -8   73.89   15.92
   1 -16   9   44.01    8.98
  -1  16  -9   45.35   12.49
  -1  16 -10   19.92    8.27
   1 -16  10   11.29    4.34
   1 -16  10   17.59    5.61
  -1  16 -11   81.45   16.49
   1 -16  11   71.57   11.07
  -1  16 -12    6.01    4.89
   1 -16  12   -0.23    1.87
   1 -16  13   85.86   12.98
   1 -15 -10   23.85    7.44
  -1  15   9   86.33   15.06
   1 -15  -9   82.72   14.20
   1 -15  -8    3.33    2.88
  -1  15   8    2.59    2.05
  -1  15   7    2.55    2.02
  -1  15   7   -3.23    4.96
   1 -15  -7    3.05    3.52
  -1  15   6   -0.41    2.06
   1 -15  -6   -2.36    3.00
  -1  15   6   -0.91    2.48
   1 -15  -5   12.44    3.25
  -1  15   5   11.26    5.64
   1 -15  -5    6.72    3.69
  -1  15   5   10.11    4.80
   1 -15  -4   15.72    3.75
  -1  15   4   12.58    5.93
  -1  15   4   20.32    7.57
   1 -15  -4   15.14    5.69
   1 -15  -3   51.40    7.04
  -1  15   3   50.85   10.85
   1 -15  -3   56.12   10.97
  -1  15   3   73.38   14.57
  -1  15   2   86.02   14.36
   1 -15  -2   92.79    9.68
   1 -15  -2  112.35   15.72
  -1  15   2  105.42   17.80
  -1  15   1   55.53   11.27
  -1  15   1   66.44   14.77
   1 -15  -1   54.43   11.21
   1 -15  -1   45.30    6.72
  -1  15   0  122.87   16.68
   1 -15   0  105.72   10.65
  -1  15   0  122.49   18.86
   1 -15   0  114.56   15.63
   1 -15   1   48.72    7.21
  -1  15  -1   59.98   11.59
  -1  15  -1   50.63   12.39
  -1  15  -2  204.81   21.46
   1 -15   2  192.49   20.18
  -1  15  -2  215.37   25.71
  -1  15  -3   23.61   13.86
  -1  15  -3   22.71    9.42
   1 -15   3   36.25    9.11
   1 -15   4   76.01   11.97
  -1  15  -4   69.84   14.65
  -1  15  -4   86.31   13.13
   1 -15   5    0.87    0.97
  -1  15  -5   -3.40    2.36
   1 -15   5   -1.03    2.96
  -1  15  -5   -1.40    2.11
   1 -15   6   -0.70    1.79
   1 -15   6   -4.60    3.98
  -1  15  -6   -2.13    5.96
  -1  15  -6   -1.27    2.42
  -1  15  -7    2.72    2.51
   1 -15   7   -0.30    1.95
   1 -15   7    1.48    2.53
   1 -15   8   25.62    5.68
  -1  15  -8   12.68    6.13
   1 -15   8   22.93    6.07
   1 -15   9   66.66   10.83
  -1  15  -9   51.50   12.38
   1 -15   9   54.57    8.80
  -1  15 -10   13.33    6.70
   1 -15  10   22.13    5.96
   1 -15  10   21.01    5.84
   1 -15  11  130.83   14.43
  -1  15 -11  111.61   19.34
   1 -15  11  102.62   13.22
  -1  15 -12    6.70    5.00
   1 -15  12    8.88    4.41
   1 -15  13   72.20   11.66
  -1  15 -13   80.16   16.24
   1 -15  14   -0.42    1.37
  -1  15 -14   -4.75    4.35
  -1  15 -15   83.14   16.34
   1 -14 -13   62.42   12.65
   1 -14 -12  139.15   18.57
   1 -14 -11   55.22   11.11
   1 -14 -10   22.44    6.88
  -1  14  10   10.50    5.05
   1 -14  -9   28.15    7.32
  -1  14   9   26.44    7.96
  -1  14   8    1.43    2.21
   1 -14  -8    1.39    1.98
   1 -14  -7    5.94    1.96
  -1  14   7    7.79    4.50
  -1  14   7    8.96    5.13
   1 -14  -6    0.34    2.86
  -1  14   6    4.12    3.89
   1 -14  -6    0.43    0.78
  -1  14   6    9.08    4.76
  -1  14   5   19.48    6.78
  -1  14   5   19.60    6.80
   1 -14  -5   16.07    3.60
   1 -14  -5   14.43    6.00
  -1  14   4    1.33    2.64
   1 -14  -4    0.54    0.81
  -1  14   4    2.87    3.63
   1 -14  -4   -0.86    3.90
  -1  14   3  110.75   17.14
   1 -14  -3  113.46   10.15
   1 -14  -3  104.11   14.60
  -1  14   3  109.09   15.43
   1 -14  -2   51.10   10.56
   1 -14  -2   54.05    6.90
  -1  14   2   43.40   10.76
  -1  14   2   46.92   10.35
  -1  14   1  226.06   22.44
   1 -14  -1  220.81   15.15
   1 -14  -1  225.62   21.55
  -1  14   1  198.19   23.64
  -1  14   0  248.94   22.90
   1 -14   0  187.37   14.23
  -1  14   0  207.88   25.03
   1 -14   0  223.07   21.44
   1 -14   1  185.31   19.14
  -1  14  -1  211.04   24.54
   1 -14   1  179.29   10.64
  -1  14  -1  175.59   19.00
  -1  14  -1  177.96    9.83
   1 -14   1  151.53   12.78
  -1  14  -2  214.37   10.73
  -1  14  -2  189.51   23.81
   1 -14   2  219.00   20.49
  -1  14  -2  223.12   22.68
   1 -14   2  222.77   13.24
  -1  14  -3   47.61   10.32
  -1  14  -3   49.04   11.79
   1 -14   3   51.07    7.11
   1 -14   3   33.53    8.27
  -1  14  -3   26.97    3.09
   1 -14   4   69.63    7.92
  -1  14  -4   84.63   15.31
  -1  14  -4   69.27   11.37
   1 -14   4   72.34   11.06
   1 -14   5    6.64    2.59
  -1  14  -5    5.65    3.82
  -1  14  -5    3.78    3.11
   1 -14   5    0.99    2.41
  -1  14  -6   13.20    4.72
  -1  14  -6   16.93    5.77
   1 -14   6   15.69    5.31
   1 -14   6   14.61    3.56
   1 -14   7    4.46    1.98
  -1  14  -7    3.31    3.33
  -1  14  -7    2.51    2.80
   1 -14   7   -0.18    1.43
   1 -14   8   24.44    5.75
   1 -14   8   29.66    5.80
  -1  14  -8   29.00    5.13
  -1  14  -8   32.64    9.74
  -1  14  -8   30.35    7.71
  -1  14  -9   14.10    6.42
   1 -14   9   14.52    4.29
   1 -14   9   21.81    5.63
  -1  14  -9   15.89    4.03
  -1  14  -9   17.04    6.06
   1 -14  10   35.21    7.22
   1 -14  10   38.08    7.46
  -1  14 -10   36.54    6.48
  -1  14 -10   40.33   10.77
  -1  14 -11   96.31   11.37
   1 -14  11   66.90   10.37
   1 -14  11   79.37   10.46
  -1  14 -11   85.43   15.96
   1 -14  12   41.22    8.44
  -1  14 -12   52.35    8.64
  -1  14 -12   45.70   11.58
   1 -14  13  104.30   14.06
  -1  14 -13  125.62   19.68
   1 -14  14   15.05    5.28
  -1  14 -14   18.06    7.76
  -1  14 -15   62.20   13.72
   1 -14  15   65.65   11.78
   1 -13 -15   -3.48    4.58
   1 -13 -14  198.00   22.05
   1 -13 -13   16.34    6.40
   1 -13 -12  137.37   17.75
   1 -13 -11   45.25    9.41
  -1  13  10   41.45    9.76
   1 -13 -10   40.00    9.21
  -1  13   9   17.86    6.09
   1 -13  -9   20.14    6.71
   1 -13  -8   24.28    6.44
  -1  13   8   21.97    6.98
   1 -13  -8   27.05    4.42
   1 -13  -7    2.91    3.25
  -1  13   7    3.41    2.68
   1 -13  -7    0.41    0.91
  -1  13   7   -1.39    1.67
  -1  13   6    3.64    4.22
   1 -13  -6    0.55    0.72
   1 -13  -6   -2.65    3.39
  -1  13   6   -1.86    2.88
   1 -13  -5   18.35    5.61
  -1  13   5    9.29    4.82
  -1  13   5   11.16    4.99
   1 -13  -5   17.39    3.53
  -1  13   4    4.91    3.65
   1 -13  -4    4.88    2.04
   1 -13  -4    0.78    2.44
  -1  13   4    2.57    3.23
  -1  13   4    2.33    1.44
   1 -13  -3  204.13   16.35
   1 -13  -3  228.03   14.47
  -1  13   3  210.24   21.26
   1 -13  -3  223.31   20.77
  -1  13   3  212.00   22.88
  -1  13   3  242.91   14.99
   1 -13  -2   13.40    5.11
  -1  13   2   13.20    3.03
  -1  13   2   12.62    5.57
   1 -13  -2    8.41    3.72
   1 -13  -2   11.89    3.31
  -1  13   2   16.40    6.42
   1 -13  -2   14.26    3.30
  -1  13   1  389.03   29.35
  -1  13   1  359.20   31.31
  -1  13   1  423.38   18.60
   1 -13  -1  392.08   28.03
   1 -13  -1  379.53   20.78
   1 -13   0   33.26    3.66
   1 -13   0   31.02    5.31
  -1  13   0   30.24    8.64
  -1  13   0   30.66    4.01
   1 -13   0   45.11    8.94
   1 -13   0   36.91    6.89
   1 -13   1  267.00   22.42
  -1  13  -1  296.03   24.37
  -1  13  -1  309.67   14.10
   1 -13   1  321.06   15.19
   1 -13   1  266.33   17.17
  -1  13  -1  294.14   28.02
  -1  13  -2   98.66    6.59
   1 -13   2   81.31    8.91
   1 -13   2  104.53   13.18
  -1  13  -2  103.22   13.78
   1 -13   2   98.27    8.37
  -1  13  -2  107.33   16.29
   1 -13   3   62.58    6.98
   1 -13   3   51.63    4.36
  -1  13  -3   76.48   11.60
  -1  13  -3   60.94   12.58
   1 -13   3   57.10    9.71
  -1  13  -3   58.27    4.68
   1 -13   4   28.46    4.98
   1 -13   4   26.09    6.08
  -1  13  -4   22.98    2.71
  -1  13  -4   27.37    6.60
  -1  13  -4   22.26    7.99
   1 -13   5   15.45    4.07
  -1  13  -5   29.12    8.51
   1 -13   5   22.13    5.89
  -1  13  -5   23.31    2.63
  -1  13  -5   18.05    5.43
   1 -13   5   20.11    4.35
   1 -13   6   10.92    3.70
  -1  13  -6    9.60    1.60
  -1  13  -6   17.86    7.14
   1 -13   6    7.14    2.64
   1 -13   6    6.09    2.51
  -1  13  -6   10.95    4.73
  -1  13  -7   -0.64    2.46
  -1  13  -7    0.79    0.41
   1 -13   7   -2.83    3.03
   1 -13   7    0.50    1.52
  -1  13  -7   -0.27    1.35
  -1  13  -7    1.69    2.92
  -1  13  -8    5.72    2.51
   1 -13   8    9.48    3.03
  -1  13  -8    5.09    3.10
   1 -13   8    9.49    3.66
  -1  13  -8   15.65    3.83
   1 -13   9   -0.85    2.15
   1 -13   9    0.12    1.55
  -1  13  -9    3.69    2.53
  -1  13  -9   -3.66    4.09
  -1  13  -9    0.12    2.38
  -1  13 -10  101.85   11.25
  -1  13 -10   88.19   12.76
   1 -13  10   94.44   11.16
  -1  13 -10   75.53   14.42
   1 -13  10   81.69   10.89
   1 -13  11   33.04    6.19
   1 -13  11   23.17    6.04
  -1  13 -11   29.44    6.24
  -1  13 -11   39.38    8.25
  -1  13 -11   26.19    8.64
  -1  13 -12  215.14   18.61
   1 -13  12  171.78   17.57
  -1  13 -12  188.79   23.19
   1 -13  12  204.58   16.23
  -1  13 -13   50.02   11.83
  -1  13 -13   69.19   10.53
   1 -13  13   50.68    9.73
  -1  13 -14   67.45   10.82
   1 -13  14   70.20   11.57
  -1  13 -14   76.27   14.77
  -1  13 -15   44.00    8.95
   1 -13  15   40.18    8.77
  -1  13 -15   50.79   11.94
  -1  13 -16   22.61    7.08
   1 -13  16   22.48    6.74
  -1  13 -17   29.81    7.70
   1 -12 -15   14.19    5.03
   1 -12 -14  130.40   16.50
   1 -12 -13   -0.92    1.88
   1 -12 -12  210.28   21.14
   1 -12 -11   12.61    5.67
  -1  12  10   36.33    8.37
   1 -12 -10   42.25    8.93
  -1  12   9   10.03    4.16
   1 -12  -9    4.91    2.26
   1 -12  -9   10.57    2.69
   1 -12  -8   29.78    4.44
   1 -12  -8   25.09    3.88
   1 -12  -8   25.90    6.91
  -1  12   8   13.89    4.77
   1 -12  -7    6.72    3.02
   1 -12  -7    3.87    1.27
  -1  12   7    2.37    2.76
   1 -12  -7    7.97    2.29
  -1  12   7    5.89    4.42
  -1  12   6    6.09    3.66
   1 -12  -6    5.96    1.47
   1 -12  -6    3.39    1.67
   1 -12  -6    5.82    1.93
  -1  12   6    1.72    2.38
  -1  12   5   19.73    5.81
  -1  12   5   39.76    9.07
   1 -12  -5   26.97    6.41
  -1  12   5   29.40    4.78
   1 -12  -5   27.61    2.61
   1 -12  -5   31.61    4.59
   1 -12  -5   25.40    2.66
  -1  12   4   17.41    3.57
   1 -12  -4   18.66    5.72
   1 -12  -4   13.22    2.92
  -1  12   4   16.63    5.51
   1 -12  -4   11.28    3.71
  -1  12   4   12.52    5.32
   1 -12  -3  304.26   16.72
   1 -12  -3  288.78   19.19
   1 -12  -3  273.52   22.57
  -1  12   3  317.62   16.00
   1 -12  -3  343.70   24.22
  -1  12   3  296.76   24.59
  -1  12   3  312.72   17.15
  -1  12   3  285.62   25.86
   1 -12  -2   56.50    7.55
  -1  12   2   53.51    9.94
   1 -12  -2   67.52    7.21
   1 -12  -2   83.00   10.75
  -1  12   2   66.86   12.02
   1 -12  -2   77.38   11.33
  -1  12   2   72.62    6.51
  -1  12   2   76.19    7.45
  -1  12   1  394.66   19.53
   1 -12  -1  325.54   20.15
   1 -12  -1  404.06   26.91
  -1  12   1  366.02   29.89
  -1  12   1  337.46   26.38
  -1  12   1  383.94   17.30
   1 -12  -1  445.86   25.95
   1 -12  -1  354.36   19.18
   1 -12  -1  389.91   14.15
  -1  12   0   49.43    4.87
   1 -12   0   51.94    4.76
  -1  12   0   49.43    5.99
  -1  12   0   43.45    8.82
   1 -12   0   52.66    6.47
   1 -12   0   57.56    9.61
  -1  12   0   41.25    9.67
   1 -12   1  421.22   20.52
   1 -12   1  433.08   26.65
  -1  12  -1  435.92   32.67
   1 -12   1  461.85   18.21
  -1  12  -1  416.19   27.76
  -1  12  -1  488.43   17.12
  -1  12  -1  475.58   20.76
  -1  12  -2   36.46    7.95
   1 -12   2   48.34    5.77
  -1  12  -2   43.19    4.17
   1 -12   2   40.14    5.75
  -1  12  -2   54.88   11.88
   1 -12   2   47.35    8.69
   1 -12   2   41.60    3.63
   1 -12   3  191.67   17.05
   1 -12   3  192.01   14.98
   1 -12   3  189.73   10.27
   1 -12   3  206.26   13.49
  -1  12  -3  214.66   22.59
  -1  12  -3  218.56   19.39
  -1  12  -3  219.46   10.35
  -1  12  -4   41.86    3.82
  -1  12  -4   27.81    8.31
   1 -12   4   36.61    5.83
   1 -12   4   32.81    6.63
  -1  12  -4   35.45    7.73
   1 -12   4   46.36    6.22
   1 -12   4   37.69    4.34
   1 -12   5    4.82    1.89
  -1  12  -5    5.17    3.55
  -1  12  -5    5.42    1.32
  -1  12  -5    2.76    1.45
   1 -12   5    3.68    1.25
   1 -12   5    3.53    1.91
   1 -12   5    4.67    2.18
   1 -12   6   16.11    3.92
   1 -12   6   15.84    3.52
  -1  12  -6   22.70    4.15
  -1  12  -6   20.46    2.56
   1 -12   6   23.64    5.46
  -1  12  -6   18.10    6.44
  -1  12  -6   26.86    6.51
   1 -12   6   18.46    3.54
  -1  12  -7   -1.48    2.12
   1 -12   7   -0.85    2.65
  -1  12  -7   -2.34    4.24
  -1  12  -7   -0.04    1.28
   1 -12   7   -0.36    0.73
  -1  12  -7    0.08    0.48
   1 -12   7   -0.16    1.18
   1 -12   7   -2.20    2.05
  -1  12  -8    6.46    4.23
  -1  12  -8   10.53    3.15
  -1  12  -8    9.20    3.91
   1 -12   8    8.85    3.23
   1 -12   8    9.58    2.87
   1 -12   8   13.66    3.99
  -1  12  -8    8.29    1.69
   1 -12   8    7.29    2.20
   1 -12   9   -0.23    1.76
  -1  12  -9    5.63    2.78
  -1  12  -9    8.07    1.79
  -1  12  -9    4.98    3.76
  -1  12  -9    4.46    3.93
   1 -12   9    2.58    1.38
  -1  12 -10  219.80   17.41
  -1  12 -10  200.43   11.18
   1 -12  10  208.49   17.87
  -1  12 -10  191.49   22.44
  -1  12 -10  201.24   19.57
   1 -12  10  216.15   16.57
   1 -12  11    1.70    1.26
  -1  12 -11   -2.81    2.71
   1 -12  11    5.12    2.65
  -1  12 -11    2.26    3.71
  -1  12 -11    0.60    2.41
  -1  12 -12  262.11   22.92
  -1  12 -12  245.76   26.11
   1 -12  12  267.20   17.81
  -1  12 -12  283.14   21.80
   1 -12  12  239.44   20.79
  -1  12 -13   49.23   11.10
   1 -12  13   52.83    9.60
  -1  12 -13   48.49    9.18
  -1  12 -14  105.91   13.84
  -1  12 -14   87.24   15.16
   1 -12  14  104.94   13.93
  -1  12 -15   26.68    8.46
   1 -12  15   35.95    8.31
  -1  12 -15   25.70    7.16
  -1  12 -16   27.26    7.25
  -1  12 -16   18.11    7.55
   1 -12  16   30.92    8.04
   1 -12  17    9.07    4.67
  -1  12 -17   17.60    6.32
  -1  12 -18   -0.99    1.97
   1 -11 -16   27.43    7.10
   1 -11 -15   29.36    6.97
   1 -11 -14   70.88   11.45
   1 -11 -13   51.49    9.65
   1 -11 -13   51.03    8.31
   1 -11 -12  148.59   13.65
   1 -11 -12  138.48   16.07
   1 -11 -11    0.86    1.44
   1 -11 -11    0.58    1.10
  -1  11  10  154.17   16.74
   1 -11 -10  179.34   12.21
   1 -11 -10  150.62   12.42
   1 -11  -9   13.36    3.20
   1 -11  -9    7.55    2.79
  -1  11   9    7.78    3.43
   1 -11  -9    9.22    3.99
  -1  11   8   53.81   10.71
   1 -11  -8   72.72    7.05
   1 -11  -8   82.94   11.53
  -1  11   8   50.95    9.56
   1 -11  -8   65.49    6.85
  -1  11   7   -1.51    2.53
   1 -11  -7    2.27    1.20
   1 -11  -7    1.76    2.24
  -1  11   7    6.66    4.30
   1 -11  -7    1.67    1.44
   1 -11  -6   -3.54    4.00
   1 -11  -6    0.70    0.97
   1 -11  -6    0.76    0.75
  -1  11   6   -0.56    2.99
  -1  11   6    1.52    2.40
   1 -11  -5   -0.78    2.70
   1 -11  -5    6.30    2.05
   1 -11  -5    5.51    1.49
  -1  11   5    4.97    3.43
  -1  11   5    5.76    3.65
   1 -11  -5    7.61    2.86
   1 -11  -4   14.71    2.09
   1 -11  -4   12.55    4.07
   1 -11  -4   15.16    2.01
   1 -11  -4   11.19    4.02
  -1  11   4   18.32    3.28
  -1  11   4   14.67    5.13
   1 -11  -4   16.55    3.21
   1 -11  -4   15.39    4.12
  -1  11   4   12.42    4.97
  -1  11   3  177.54   10.89
  -1  11   3  163.00   17.14
   1 -11  -3  164.09    7.05
   1 -11  -3  180.49   11.45
   1 -11  -3  173.69   16.23
   1 -11  -3  150.61    7.07
   1 -11  -3  162.74   13.10
   1 -11  -3  192.61   16.80
  -1  11   3  156.44   17.74
  -1  11   2   34.31    7.80
   1 -11  -2   45.33    5.54
   1 -11  -2   43.25    7.39
   1 -11  -2   54.14   11.47
   1 -11  -2   35.98    5.84
  -1  11   2   41.25    4.76
  -1  11   2   35.78    4.80
  -1  11   2   38.04    8.82
   1 -11  -2   37.44    7.30
   1 -11  -1  416.18   15.68
  -1  11   1  436.47   20.00
  -1  11   1  344.81   26.03
  -1  11   1  413.58   18.17
   1 -11  -1  398.91   19.67
   1 -11  -1  376.73   32.56
  -1  11   1  405.55   30.18
   1 -11  -1  433.74   26.66
   1 -11  -1  388.42   21.36
   1 -11   0   14.30    2.63
  -1  11   0   13.78    4.30
   1 -11   0   18.07    3.51
  -1  11   0   15.07    2.57
  -1  11   0   14.02    2.87
   1 -11   0   12.34    3.68
   1 -11   0   14.36    4.71
   1 -11   0   -1.65    1.35
   1 -11   0   11.68    1.43
  -1  11   0   13.07    5.24
   1 -11   1  223.99   10.04
  -1  11  -1  231.78   19.60
  -1  11  -1  253.60   11.95
   1 -11   1  244.08   17.17
   1 -11   1  235.67   12.81
   1 -11   1  277.53   17.30
  -1  11  -1  256.20   14.51
   1 -11   1  249.06   19.04
  -1  11  -1  201.99   21.07
   1 -11   1  236.11   14.37
  -1  11  -2  110.34    8.93
   1 -11   2  109.01    9.60
  -1  11  -2   93.46   11.90
   1 -11   2   85.93    7.70
   1 -11   2   85.70    8.17
  -1  11  -2   92.12    6.44
   1 -11   2   87.27   10.88
   1 -11   2   85.08    5.87
  -1  11  -2   96.74   14.05
   1 -11   2   80.94    9.16
   1 -11   3  139.75   13.49
  -1  11  -3  132.04    7.52
  -1  11  -3  121.85   13.65
  -1  11  -3  146.47   11.04
   1 -11   3  116.80    7.77
   1 -11   3  119.00   10.84
   1 -11   3  125.64   10.01
  -1  11  -3  124.63   16.41
   1 -11   3  122.51   10.11
  -1  11  -4  157.41   18.51
   1 -11   4  159.46   11.86
  -1  11  -4  149.47   15.38
   1 -11   4  153.80   14.01
   1 -11   4  132.88   11.29
  -1  11  -4  163.07    8.40
   1 -11   4  135.08    9.25
  -1  11  -5   64.13   11.84
  -1  11  -5   79.69   11.12
   1 -11   5   52.96    8.26
   1 -11   5   64.60    7.62
  -1  11  -5   76.08    7.21
   1 -11   5   59.88    6.25
   1 -11   5   66.00    7.33
  -1  11  -5   69.92    5.09
  -1  11  -6    7.12    1.52
  -1  11  -6    5.12    2.50
  -1  11  -6    4.61    3.24
  -1  11  -6    6.80    2.36
   1 -11   6    8.54    2.47
   1 -11   6    0.74    1.12
   1 -11   6   -0.37    2.22
   1 -11   6    4.96    1.89
   1 -11   7   -0.63    1.17
   1 -11   7   -1.67    2.43
  -1  11  -7   -4.50    4.90
  -1  11  -7    1.24    2.17
   1 -11   7   -1.37    1.77
   1 -11   7    0.63    0.92
  -1  11  -7    0.59    0.45
  -1  11  -7   -0.54    1.79
   1 -11   8    8.75    2.89
  -1  11  -8    6.61    2.36
   1 -11   8   10.20    2.13
  -1  11  -8    6.13    3.29
   1 -11   8    9.39    3.22
  -1  11  -8   10.57    3.71
  -1  11  -8    9.35    2.01
   1 -11   8    6.37    2.25
  -1  11  -9   39.24    8.08
   1 -11   9   33.61    6.51
  -1  11  -9   30.34    8.01
   1 -11   9   31.75    3.67
   1 -11   9   30.90    5.66
   1 -11   9   31.84    5.47
  -1  11  -9   36.92    4.33
  -1  11  -9   34.25    6.26
  -1  11 -10  127.28   12.97
   1 -11  10  105.08   12.20
  -1  11 -10  132.37   15.06
  -1  11 -10   98.17   14.96
   1 -11  10  126.26   11.50
  -1  11 -11    8.73    5.06
   1 -11  11    4.74    1.80
  -1  11 -11    5.15    3.47
  -1  11 -11    8.63    3.55
   1 -11  11   10.64    3.99
   1 -11  12  245.15   20.65
  -1  11 -12  224.30   24.00
   1 -11  12  280.28   17.17
  -1  11 -12  305.92   22.50
   1 -11  13   20.56    4.02
  -1  11 -13   19.41    6.81
   1 -11  13   20.05    5.78
  -1  11 -13   25.87    6.63
   1 -11  14  153.05   17.15
  -1  11 -14  156.80   19.52
  -1  11 -14  188.21   18.54
  -1  11 -15   29.80    7.40
  -1  11 -15   33.09    8.86
   1 -11  15   42.76    9.27
  -1  11 -16   11.05    4.91
   1 -11  16   18.38    5.98
  -1  11 -16   10.80    5.61
  -1  11 -17   25.27    7.48
   1 -11  17   18.31    6.17
  -1  11 -18   31.47    9.35
   1 -10 -16   13.80    4.74
   1 -10 -16   16.04    5.60
   1 -10 -15   39.63    8.19
   1 -10 -15   37.46    7.99
   1 -10 -14   55.66    9.12
   1 -10 -14   50.19    9.22
   1 -10 -13   43.20    7.71
   1 -10 -13   29.92    6.90
   1 -10 -12  183.71   16.06
   1 -10 -12  159.89   16.75
   1 -10 -11   -1.03    2.37
   1 -10 -11    3.36    2.63
   1 -10 -11   -0.06    1.33
   1 -10 -10  194.52   18.26
   1 -10 -10  234.67   16.47
  -1  10  10  227.12   19.85
   1 -10 -10  267.79   14.66
  -1  10   9   10.52    4.49
   1 -10  -9    7.02    3.43
   1 -10  -9    6.89    2.64
   1 -10  -9   13.22    3.27
   1 -10  -8  115.48    8.99
  -1  10   8  106.44   13.21
   1 -10  -8   94.40    8.80
   1 -10  -8   93.18   11.82
  -1  10   7   17.34    4.73
   1 -10  -7   16.13    4.79
   1 -10  -7   16.87    3.27
  -1  10   7   19.75    6.18
   1 -10  -7   17.93    3.46
   1 -10  -6    5.34    1.68
   1 -10  -6    6.11    1.78
   1 -10  -6    2.60    1.14
  -1  10   6    5.92    3.10
  -1  10   6    1.08    1.94
   1 -10  -6    4.10    2.00
   1 -10  -5   36.65    5.86
   1 -10  -5   29.06    4.01
   1 -10  -5   30.66    6.08
   1 -10  -5   28.37    3.56
  -1  10   5   31.62    4.44
  -1  10   5   29.67    7.09
   1 -10  -5   28.93    6.57
  -1  10   5   31.17    7.15
   1 -10  -4   44.13    7.33
   1 -10  -4   45.01    7.86
   1 -10  -4   39.95    3.78
   1 -10  -4   42.18    4.76
  -1  10   4   37.89    7.81
  -1  10   4   41.27    4.86
   1 -10  -4   35.79    5.65
  -1  10   4   33.54    7.14
   1 -10  -3   88.91    5.76
   1 -10  -3   91.00   14.65
   1 -10  -3   96.30    7.63
   1 -10  -3   96.16    5.73
  -1  10   3  101.13    7.73
  -1  10   3   82.90   12.46
   1 -10  -3   96.13    9.34
  -1  10   3   88.78   11.99
   1 -10  -3  111.01   12.00
   1 -10  -3   96.45   11.15
   1 -10  -2   33.63    2.87
   1 -10  -2   33.51    5.21
   1 -10  -2   29.59    2.80
  -1  10   2   30.96    7.48
   1 -10  -2   26.17    6.91
  -1  10   2   35.20    4.28
   1 -10  -2   36.50    6.39
   1 -10  -2   33.88    6.45
   1 -10  -2   32.76    2.43
   1 -10  -2   34.86    4.43
  -1  10   2   33.55    6.91
   1 -10  -1  148.95   12.96
  -1  10   1  125.11   13.88
   1 -10  -1  132.30    6.66
  -1  10   1  153.53    9.09
   1 -10  -1  138.37   17.74
   1 -10  -1  150.73   10.03
  -1  10   1  146.35   16.40
   1 -10  -1  141.79   11.05
   1 -10  -1  146.16    7.61
   1 -10  -1  152.71   13.95
  -1  10   0    4.24    1.43
   1 -10   0    6.19    2.62
  -1  10   0    4.01    2.39
  -1  10   0    4.56    3.19
   1 -10   0    4.20    1.53
   1 -10   0    3.95    2.05
   1 -10   0    2.66    1.66
   1 -10   0    2.11    0.71
   1 -10   0    1.69    1.43
   1 -10   0    3.70    2.01
   1 -10   1  264.58   15.83
   1 -10   1  215.12   16.78
  -1  10  -1  189.86   19.48
   1 -10   1  205.92   10.06
  -1  10  -1  251.29   11.56
   1 -10   1  236.08   12.39
  -1  10  -1  241.92   13.61
   1 -10   1  227.89   13.42
  -1  10  -1  233.20   18.76
   1 -10   1  226.98   15.72
  -1  10  -2    7.34    3.28
  -1  10  -2    4.01    1.64
   1 -10   2    3.92    2.21
   1 -10   2    5.79    2.15
   1 -10   2    4.54    1.16
   1 -10   2    6.86    2.55
   1 -10   2    6.70    2.48
   1 -10   2    5.47    1.61
  -1  10  -2    5.65    1.53
  -1  10  -2    0.26    1.97
   1 -10   3  202.96   13.82
   1 -10   3  211.09   13.20
  -1  10  -3  232.81   13.68
   1 -10   3  205.56   11.18
   1 -10   3  199.79   12.98
  -1  10  -3  199.84   20.09
  -1  10  -3  216.61   17.94
   1 -10   3  233.79   16.99
  -1  10  -3  231.62   10.60
  -1  10  -4   11.97    4.09
   1 -10   4   10.87    2.87
  -1  10  -4   13.04    5.32
   1 -10   4   10.76    3.02
   1 -10   4   11.19    2.37
  -1  10  -4   15.59    3.15
  -1  10  -4   14.85    2.82
   1 -10   4   11.26    2.88
  -1  10  -4   15.67    2.30
   1 -10   5   40.73    6.44
   1 -10   5   37.26    4.87
  -1  10  -5   46.90    4.10
  -1  10  -5   41.74    8.60
   1 -10   5   37.30    4.98
  -1  10  -5   49.48    5.76
  -1  10  -5   32.97    6.73
   1 -10   5   46.90    6.40
  -1  10  -5   47.33    5.68
   1 -10   6    3.20    1.21
  -1  10  -6    0.82    1.18
  -1  10  -6   -1.94    4.12
  -1  10  -6    3.30    1.26
   1 -10   6    2.77    1.26
   1 -10   6    0.76    1.43
   1 -10   6    2.24    1.39
  -1  10  -6   -0.59    1.80
   1 -10   7    2.03    1.55
   1 -10   7    0.50    1.27
  -1  10  -7    2.93    2.62
   1 -10   7    1.26    0.55
  -1  10  -7    5.88    2.41
   1 -10   7    0.56    1.51
  -1  10  -7    2.80    1.52
  -1  10  -7    1.69    1.15
  -1  10  -7    2.13    0.98
  -1  10  -8   19.43    5.72
   1 -10   8   15.76    3.81
   1 -10   8   22.18    4.37
   1 -10   8   17.44    2.61
  -1  10  -8   19.24    4.29
   1 -10   8   14.61    3.96
  -1  10  -8   15.75    5.32
   1 -10   9   57.82    7.29
   1 -10   9   50.78    7.11
  -1  10  -9   37.38    8.63
  -1  10  -9   60.86    9.63
   1 -10   9   47.99    3.90
  -1  10  -9   50.31    7.63
   1 -10   9   53.57    8.05
  -1  10 -10   88.40   10.81
  -1  10 -10   73.03   12.41
   1 -10  10   92.74    9.10
   1 -10  10   89.97   10.81
  -1  10 -11    7.73    2.90
   1 -10  11    3.15    1.62
   1 -10  11    8.38    3.53
  -1  10 -11    3.03    2.65
  -1  10 -12  178.51   19.79
  -1  10 -12  180.28   16.91
   1 -10  12  196.13   13.00
   1 -10  12  188.80   17.61
  -1  10 -13   11.72    4.88
   1 -10  13   17.07    5.45
  -1  10 -13   15.71    5.16
   1 -10  13   15.39    3.26
  -1  10 -14  133.44   17.29
  -1  10 -14  179.89   18.09
   1 -10  14  171.58   17.48
  -1  10 -15   46.31    9.52
  -1  10 -15   37.50    9.07
   1 -10  15   44.98    9.34
  -1  10 -16   61.57   11.16
  -1  10 -16   57.04   10.68
   1 -10  16   63.57   11.28
   1 -10  17   23.97    5.94
   1 -10  17   13.43    5.32
  -1  10 -17   14.89    6.20
   1 -10  18   11.18    4.06
   1 -10  18   11.91    5.98
  -1  10 -18   19.26    6.73
  -1  10 -19    5.04    3.90
   1  -9 -18   -2.70    2.78
  -1   9  17   14.55    4.51
   1  -9 -17   22.91    6.81
  -1   9  16    4.61    2.67
   1  -9 -16    4.47    3.43
   1  -9 -16    7.27    3.76
   1  -9 -15   49.12    8.71
   1  -9 -15   51.42    9.36
   1  -9 -14   33.12    7.25
   1  -9 -14   49.98    6.34
   1  -9 -14   44.10    7.71
   1  -9 -13  137.89   10.47
   1  -9 -13  114.38   12.99
   1  -9 -13  110.15   12.88
   1  -9 -12  233.88   18.43
   1  -9 -12  200.23   17.73
   1  -9 -12  245.28   14.31
   1  -9 -11   59.68    6.27
   1  -9 -11   56.29    8.89
   1  -9 -11   60.71    8.49
   1  -9 -11   59.05   10.63
   1  -9 -10  451.82   27.92
   1  -9 -10  452.66   19.29
   1  -9 -10  504.40   26.39
   1  -9 -10  476.49   33.09
  -1   9   9   13.25    4.38
   1  -9  -9    8.63    1.69
   1  -9  -9   10.74    2.59
   1  -9  -9    8.54    3.42
   1  -9  -9   20.06    6.49
   1  -9  -9   19.83    5.30
   1  -9  -8  232.60   22.09
   1  -9  -8  228.69   14.95
   1  -9  -8  219.04   17.86
  -1   9   8  245.91   19.70
   1  -9  -8  227.00    9.68
   1  -9  -8  273.57   13.69
   1  -9  -7    1.88    1.42
   1  -9  -7    0.94    1.25
  -1   9   7    0.28    1.73
  -1   9   7   -2.12    1.46
   1  -9  -7    1.18    1.35
   1  -9  -7    1.05    2.41
   1  -9  -6    1.23    0.69
   1  -9  -6    1.34    1.39
   1  -9  -6   -0.30    1.33
   1  -9  -6   -0.52    1.98
  -1   9   6    3.42    2.80
   1  -9  -6    2.18    1.52
  -1   9   6    0.73    2.43
   1  -9  -6    0.35    0.84
  -1   9   5    0.74    0.43
   1  -9  -5    1.14    2.01
   1  -9  -5    0.06    1.46
  -1   9   5    0.09    1.72
   1  -9  -5    1.04    0.94
   1  -9  -5    1.31    0.77
  -1   9   5   -0.05    1.64
   1  -9  -5   -1.11    1.79
  -1   9   5    1.98    0.70
   1  -9  -5   -1.74    2.87
   1  -9  -5   -0.97    1.67
  -1   9   4   12.92    2.55
  -1   9   4   11.24    2.52
   1  -9  -4   10.66    2.58
  -1   9   4   11.32    3.97
   1  -9  -4   14.70    5.42
   1  -9  -4    9.59    3.59
   1  -9  -4    6.56    2.71
   1  -9  -4    9.17    2.06
   1  -9  -4   18.93    4.96
   1  -9  -4    8.41    3.29
  -1   9   4   11.30    4.21
   1  -9  -4   10.25    2.13
   1  -9  -4   16.25    3.98
   1  -9  -3   -1.35    1.72
   1  -9  -3    5.07    2.14
  -1   9   3    4.81    1.40
   1  -9  -3    7.33    2.11
  -1   9   3    2.94    2.36
   1  -9  -3    4.16    1.34
   1  -9  -3    5.52    2.50
   1  -9  -3    5.53    3.42
   1  -9  -3    5.48    2.74
  -1   9   3    5.04    2.21
  -1   9   3    5.50    1.79
   1  -9  -3    5.53    1.38
   1  -9  -2   44.59    3.89
  -1   9   2   45.90    7.98
   1  -9  -2   50.13    6.08
  -1   9   2   56.72    5.40
   1  -9  -2   60.34   10.50
  -1   9   2   46.30    8.54
  -1   9   2   54.57    5.14
   1  -9  -2   55.57    7.82
   1  -9  -2   49.14    5.04
   1  -9  -2   49.96    3.38
   1  -9  -2   54.05    7.31
   1  -9  -2   57.19   10.35
   1  -9  -1  361.20   17.98
   1  -9  -1  364.42   13.47
  -1   9   1  368.44   23.90
   1  -9  -1  331.32    9.55
   1  -9  -1  400.46   20.46
   1  -9  -1  389.32   26.25
   1  -9  -1  354.27   15.44
   1  -9  -1  415.21   19.35
   1  -9  -1  374.74   10.24
  -1   9   1  367.76   12.61
  -1   9   1  338.46   20.71
  -1   9   0   84.13   10.31
   1  -9   0   75.09    7.26
  -1   9   0   90.67    6.32
   1  -9   0   71.61    4.93
  -1   9   0   84.39   11.66
   1  -9   0   86.28    8.58
   1  -9   0   83.32    6.86
   1  -9   0   90.80   12.77
   1  -9   0   88.98    6.08
   1  -9   0   82.49    9.50
   1  -9   0   85.74    8.80
   1  -9   1  396.96   17.81
   1  -9   1  476.62   21.52
   1  -9   1  421.49   23.47
   1  -9   1  406.14   21.35
  -1   9  -1  438.63   16.98
  -1   9  -1  406.75   28.04
   1  -9   1  423.81   29.73
  -1   9  -1  402.81   24.86
   1  -9   1  377.60   15.85
   1  -9   1  435.06   19.22
  -1   9  -2   73.31   11.18
  -1   9  -2   80.24   10.01
   1  -9   2   68.39    5.39
   1  -9   2   79.99    7.06
   1  -9   2  101.48    7.96
   1  -9   2   73.80    6.66
  -1   9  -2   79.20    5.53
   1  -9   2   73.32    7.60
   1  -9   2   75.89    8.72
   1  -9   3  454.71   20.21
   1  -9   3  499.69   33.03
  -1   9  -3  517.44   28.77
  -1   9  -3  568.80   21.66
   1  -9   3  485.50   22.95
   1  -9   3  499.83   22.79
  -1   9  -3  518.52   19.53
   1  -9   3  507.66   22.62
  -1   9  -3  488.55   31.96
   1  -9   3  548.33   26.77
  -1   9  -3  559.55   22.85
   1  -9   4    0.70    0.90
   1  -9   4    0.84    0.68
  -1   9  -4    1.54    0.65
  -1   9  -4    2.80    1.48
   1  -9   4    1.88    1.12
  -1   9  -4    2.20    1.39
  -1   9  -4    3.87    3.59
   1  -9   4    1.64    2.54
   1  -9   4    0.44    0.95
  -1   9  -4    3.54    2.48
   1  -9   5  128.73   15.54
   1  -9   5  126.04    9.42
   1  -9   5  137.09   10.98
   1  -9   5  125.79    8.97
  -1   9  -5  147.92   10.06
   1  -9   5  140.20   11.55
  -1   9  -5  144.74   10.43
  -1   9  -5  122.62   12.85
  -1   9  -5  116.47   14.51
  -1   9  -5  137.58    7.90
   1  -9   6    7.11    2.09
  -1   9  -6    8.69    4.42
  -1   9  -6    7.55    3.57
   1  -9   6    6.35    2.60
  -1   9  -6    7.60    2.33
  -1   9  -6    6.22    1.39
  -1   9  -6    9.97    2.94
   1  -9   6    3.79    2.11
  -1   9  -6   10.36    2.50
   1  -9   6    8.91    2.42
   1  -9   6    6.50    1.92
   1  -9   7   10.44    3.38
  -1   9  -7    6.08    2.91
  -1   9  -7    9.52    4.74
  -1   9  -7    5.90    2.42
  -1   9  -7    7.28    1.71
   1  -9   7    7.94    1.80
   1  -9   7    9.05    2.82
   1  -9   7    7.66    3.45
   1  -9   7   11.35    2.93
   1  -9   8    4.28    2.38
  -1   9  -8    3.82    1.61
  -1   9  -8    6.69    2.70
   1  -9   8    5.72    1.87
  -1   9  -8    4.98    2.34
   1  -9   8    6.00    2.30
   1  -9   8    5.21    1.32
   1  -9   8    6.85    3.45
  -1   9  -9    9.91    3.98
  -1   9  -9   18.08    4.34
   1  -9   9   20.62    4.51
   1  -9   9   12.44    1.44
   1  -9   9   21.20    4.88
   1  -9   9   21.64    6.10
   1  -9   9   18.30    3.67
  -1   9 -10   23.50    5.30
   1  -9  10   10.71    3.46
   1  -9  10   15.72    5.71
   1  -9  10   18.14    3.62
  -1   9 -10   22.89    6.45
   1  -9  10   14.17    3.82
  -1   9 -11    3.77    1.80
  -1   9 -11    5.18    2.84
   1  -9  11    6.43    2.08
   1  -9  11    3.45    2.50
  -1   9 -12  229.55   21.61
  -1   9 -12  277.30   20.84
   1  -9  12  247.55   13.74
   1  -9  12  246.69   19.89
   1  -9  13   17.55    5.69
  -1   9 -13   26.41    6.52
   1  -9  13   20.61    3.07
  -1   9 -13   13.38    5.12
   1  -9  14  206.25   19.31
  -1   9 -14  204.45   19.33
  -1   9 -14  206.63   20.16
  -1   9 -15    5.29    3.46
  -1   9 -15    7.19    3.99
   1  -9  15    9.48    4.43
   1  -9  16  108.35   14.44
   1  -9  16   96.61   11.80
  -1   9 -16  104.48   13.59
  -1   9 -16  114.19   15.35
   1  -9  17   11.62    5.03
   1  -9  17    8.19    3.32
  -1   9 -17    5.36    3.79
   1  -9  18   30.27    7.91
   1  -9  18   29.68    6.72
  -1   9 -18   37.63    9.04
  -1   9 -19   19.17    6.79
   1  -8 -19   -0.55    1.85
   1  -8 -18    0.77    3.26
  -1   8  18   -2.75    4.10
  -1   8  17   27.25    6.13
   1  -8 -17   26.99    7.46
   1  -8 -16    2.36    1.64
  -1   8  16    0.05    1.79
   1  -8 -16    3.09    2.79
   1  -8 -15   57.63    8.67
   1  -8 -15   86.66    8.76
   1  -8 -15   65.48   10.95
  -1   8  15   62.03    9.59
  -1   8  15   77.30    7.83
   1  -8 -14   38.48    5.68
   1  -8 -14   36.97    7.64
   1  -8 -14   30.84    6.31
  -1   8  14   32.75    6.53
   1  -8 -13  142.77   13.89
   1  -8 -13  178.44   12.08
  -1   8  13  134.06   13.67
   1  -8 -13  151.28   15.27
   1  -8 -12  292.87   20.97
  -1   8  12  286.83   20.04
   1  -8 -12  245.62   15.81
   1  -8 -12  233.47   20.91
   1  -8 -12  265.16   19.57
   1  -8 -11  325.21   17.32
   1  -8 -11  330.94   22.00
  -1   8  11  318.18   21.38
   1  -8 -11  351.36   22.39
   1  -8 -11  338.93   25.51
   1  -8 -11  399.56   18.29
   1  -8 -10  467.30   26.98
   1  -8 -10  457.71   20.80
   1  -8 -10  493.80   26.44
   1  -8 -10  425.42   29.96
   1  -8  -9   81.37    9.92
   1  -8  -9   78.39    6.34
   1  -8  -9   79.61   11.76
   1  -8  -9   92.39    7.20
  -1   8   9   73.46    9.71
   1  -8  -9   78.20    8.68
   1  -8  -8  119.45    7.42
   1  -8  -8  130.68    8.58
  -1   8   8  115.50   12.28
   1  -8  -8  129.71   10.69
   1  -8  -8  118.94   11.92
   1  -8  -8  123.64   14.54
   1  -8  -7    0.91    2.62
  -1   8   7   -2.08    2.09
  -1   8   7    0.77    1.37
   1  -8  -7    0.11    1.18
   1  -8  -7    0.54    0.50
   1  -8  -7   -0.58    0.80
   1  -8  -7    0.56    1.54
   1  -8  -7    1.65    2.02
   1  -8  -6    9.57    3.78
  -1   8   6   15.92    2.99
  -1   8   6    8.77    2.87
   1  -8  -6   12.85    4.52
   1  -8  -6   10.00    1.48
   1  -8  -6    9.34    2.76
   1  -8  -6    9.59    3.73
  -1   8   6    6.83    3.52
   1  -8  -6   12.08    3.26
   1  -8  -6   14.80    2.64
   1  -8  -6   13.06    2.94
   1  -8  -6   17.18    4.44
   1  -8  -5    1.02    0.81
  -1   8   5    0.03    0.84
   1  -8  -5    1.58    1.98
   1  -8  -5   -1.40    2.25
   1  -8  -5   -1.30    1.94
   1  -8  -5    0.97    1.29
   1  -8  -5    0.71    0.88
   1  -8  -5    0.27    0.68
  -1   8   5    0.48    1.39
  -1   8   5    1.37    1.15
   1  -8  -5    0.98    2.27
   1  -8  -5    0.27    0.21
   1  -8  -5    0.73    1.44
  -1   8   5    0.29    2.03
   1  -8  -4    9.22    1.92
  -1   8   4    8.11    2.03
   1  -8  -4    7.95    2.47
   1  -8  -4    8.60    3.64
   1  -8  -4   10.75    3.32
   1  -8  -4    5.94    2.01
   1  -8  -4    9.41    2.02
  -1   8   4    4.41    1.71
   1  -8  -4   14.94    3.82
   1  -8  -4    6.62    2.32
  -1   8   4   11.09    3.76
   1  -8  -4   12.59    3.78
  -1   8   4   10.17    2.38
   1  -8  -3   43.31    8.11
   1  -8  -3   36.91    2.57
   1  -8  -3   46.69    5.66
   1  -8  -3   42.98    6.50
  -1   8   3   34.74    6.99
   1  -8  -3   45.21    4.46
   1  -8  -3   46.95    8.89
   1  -8  -3   47.39    4.08
  -1   8   3   45.35    4.71
  -1   8   3   41.31    7.15
   1  -8  -3   56.45    7.76
   1  -8  -3   37.63    2.50
   1  -8  -3   45.04    6.42
  -1   8   3   44.73    4.56
  -1   8   2  181.56   15.31
   1  -8  -2  185.93   17.64
   1  -8  -2  162.61    7.42
   1  -8  -2  176.75   10.06
  -1   8   2  189.41   16.50
  -1   8   2  185.57   10.05
   1  -8  -2  186.93   13.28
  -1   8   2  178.66    9.98
   1  -8  -2  174.80   11.51
   1  -8  -2  188.93   13.93
   1  -8  -2  164.50    8.66
   1  -8  -1  113.34   13.62
   1  -8  -1  112.69    9.89
  -1   8   1  106.24   12.53
  -1   8   1  117.30    7.71
  -1   8   1  130.83    7.83
   1  -8  -1  114.02    8.77
   1  -8  -1   96.43    6.15
   1  -8  -1  125.13   10.46
  -1   8   1  102.54   11.13
   1  -8  -1  114.49    7.68
   1  -8  -1  113.11    6.25
   1  -8   0  368.43   15.51
  -1   8   0  417.29   17.32
   1  -8   0  387.55   18.35
   1  -8   0  416.41   20.08
  -1   8   0  379.27   25.48
   1  -8   0  353.56   14.86
  -1   8   0  402.97   16.23
   1  -8   0  332.03   25.22
   1  -8   0  382.72   19.80
   1  -8   0  387.71   17.02
  -1   8   0  371.56   22.73
  -1   8  -1  762.98   35.79
  -1   8  -1  780.48   39.83
   1  -8   1  766.82   31.38
   1  -8   1  806.31   29.21
   1  -8   1  715.46   26.47
   1  -8   1  773.52   28.21
   1  -8   1  918.50   31.90
  -1   8  -1  845.23   27.47
  -1   8  -1  636.98   27.91
  -1   8  -2  268.30   21.36
   1  -8   2  286.98   14.48
  -1   8  -2  267.16   18.59
   1  -8   2  297.62   17.81
   1  -8   2  271.59   15.37
  -1   8  -2  315.88   13.06
   1  -8   2  294.31   14.63
   1  -8   2  265.55   12.83
  -1   8  -3  558.66   33.06
   1  -8   3  567.89   24.49
   1  -8   3  535.10   23.92
  -1   8  -3  615.97   21.62
   1  -8   3  564.69   23.80
   1  -8   3  533.47   22.50
  -1   8  -3  566.39   29.54
   1  -8   3  615.08   27.65
  -1   8  -3  676.87   23.97
   1  -8   4   48.44    5.13
   1  -8   4   49.18    5.92
  -1   8  -4   53.83    9.15
  -1   8  -4   48.06    7.35
   1  -8   4   54.92    5.46
  -1   8  -4   58.72    4.71
  -1   8  -4   59.30    5.65
   1  -8   4   49.17    9.06
  -1   8  -4   65.37    6.15
   1  -8   4   57.82    6.76
  -1   8  -5  186.98   17.65
  -1   8  -5  209.42   13.96
   1  -8   5  195.13   12.20
  -1   8  -5  215.95   16.49
   1  -8   5  217.35   14.08
   1  -8   5  215.95   19.44
   1  -8   5  231.06   14.39
  -1   8  -5  234.39   13.70
  -1   8  -5  221.64   12.50
   1  -8   5  202.52   11.10
  -1   8  -5  217.05   10.88
  -1   8  -6    9.91    2.70
   1  -8   6    6.80    2.22
  -1   8  -6   13.96    2.91
  -1   8  -6   10.53    3.01
  -1   8  -6    8.83    3.26
   1  -8   6    9.17    2.72
   1  -8   6    7.78    1.73
   1  -8   6    9.45    2.86
  -1   8  -6   12.23    4.61
   1  -8   6    5.14    2.98
  -1   8  -7   24.28    6.02
  -1   8  -7   38.05    6.05
   1  -8   7   26.94    2.89
  -1   8  -7   29.59    5.23
   1  -8   7   26.00    4.39
   1  -8   7   18.78    5.41
   1  -8   7   28.54    4.41
   1  -8   7   30.30    5.32
  -1   8  -7   27.17    4.08
   1  -8   8    1.74    0.52
  -1   8  -8    1.17    0.89
   1  -8   8   -0.46    0.98
   1  -8   8    1.26    1.21
  -1   8  -8    1.23    0.87
   1  -8   8    0.92    0.77
  -1   8  -8    1.43    2.16
   1  -8   8    1.10    2.13
   1  -8   9   12.82    4.76
   1  -8   9   14.36    3.08
   1  -8   9    8.91    2.58
  -1   8  -9   16.18    4.25
   1  -8   9   15.77    4.19
  -1   8  -9   11.91    4.56
  -1   8 -10   53.13    9.36
  -1   8 -10   80.46    9.54
   1  -8  10   55.48    9.58
   1  -8  10   71.26    6.57
   1  -8  10   60.66    8.49
   1  -8  10   60.35    8.19
  -1   8 -11   48.75    7.89
   1  -8  11   51.84    8.42
  -1   8 -11   52.01    9.06
   1  -8  11   52.54    5.39
   1  -8  11   54.87    9.39
   1  -8  12   67.56    5.69
  -1   8 -12   62.34   10.28
   1  -8  12   67.26   10.65
  -1   8 -12   72.08   10.18
   1  -8  12   62.56    9.24
  -1   8 -13  117.35   13.76
   1  -8  13   93.36   12.10
  -1   8 -13   97.39   12.68
   1  -8  13  100.50    6.44
   1  -8  13  108.20   13.22
  -1   8 -14  337.64   25.05
   1  -8  14  337.04   23.97
   1  -8  14  344.18   24.74
   1  -8  14  286.05   11.44
  -1   8 -14  321.17   23.89
  -1   8 -15    7.68    4.37
   1  -8  15    7.32    2.35
   1  -8  15    6.26    3.95
  -1   8 -15    3.45    2.36
   1  -8  16  266.94   23.19
  -1   8 -16  272.88   24.09
  -1   8 -16  230.96   19.46
   1  -8  16  263.46   19.51
  -1   8 -17   -0.55    2.95
   1  -8  17   -0.66    2.07
   1  -8  17   -0.60    1.60
  -1   8 -18   27.67    7.94
   1  -8  18   24.17    5.74
   1  -8  18   23.60    7.14
  -1   8 -19    0.50    2.40
   1  -8  19    2.04    2.52
   1  -8  19    7.77    3.52
   1  -7 -20    5.62    3.71
   1  -7 -19    9.00    5.15
  -1   7  18    0.19    2.41
   1  -7 -18   -1.52    4.02
  -1   7  17    4.28    2.09
  -1   7  17    3.51    2.80
   1  -7 -17    4.20    3.58
   1  -7 -16   -1.75    1.83
   1  -7 -16    1.05    0.94
  -1   7  16    1.57    1.26
   1  -7 -16   -2.16    3.62
  -1   7  16    0.36    1.76
  -1   7  15   92.21   11.26
   1  -7 -15   67.73   11.29
   1  -7 -15   92.54   10.30
   1  -7 -15   95.82    9.61
  -1   7  15   95.36    9.20
   1  -7 -14   28.96    5.80
  -1   7  14   32.48    5.01
   1  -7 -14   23.19    6.00
  -1   7  14   21.57    5.09
   1  -7 -14   29.57    4.95
  -1   7  13  360.70   18.52
   1  -7 -13  397.17   19.95
   1  -7 -13  337.46   21.28
   1  -7 -13  318.80   19.89
   1  -7 -13  338.14   24.31
   1  -7 -13  334.92   22.51
  -1   7  13  377.87   23.04
   1  -7 -12   38.41    7.24
  -1   7  12   37.28    6.23
   1  -7 -12   44.90    5.53
   1  -7 -12   38.62    6.47
   1  -7 -12   36.31    7.11
   1  -7 -12   38.68    5.82
   1  -7 -11  292.55   17.61
   1  -7 -11  289.87   15.14
   1  -7 -11  340.64   14.93
   1  -7 -11  309.31   19.56
  -1   7  11  300.45   17.90
   1  -7 -11  289.24   20.59
   1  -7 -10  200.57   11.53
   1  -7 -10  188.03   14.81
   1  -7 -10  173.48   14.06
  -1   7  10  179.17   13.98
   1  -7 -10  163.30   11.55
   1  -7 -10  151.50   15.56
  -1   7  10  194.11   10.81
   1  -7  -9   39.90    4.83
   1  -7  -9   47.52    6.87
   1  -7  -9   48.69    4.98
   1  -7  -9   49.51    6.88
  -1   7   9   44.05    6.55
   1  -7  -9   40.76    7.79
  -1   7   8  194.83   15.28
   1  -7  -8  188.63   10.79
   1  -7  -8  221.98   15.45
   1  -7  -8  181.00   14.19
   1  -7  -8  223.99   11.33
   1  -7  -8  191.15   13.65
   1  -7  -8  181.81   16.74
   1  -7  -7   12.13    3.10
   1  -7  -7   10.84    2.07
   1  -7  -7   14.90    3.75
   1  -7  -7   15.74    3.80
   1  -7  -7   14.87    3.91
   1  -7  -7   13.91    4.35
   1  -7  -7    5.41    2.74
   1  -7  -7   12.49    2.41
   1  -7  -7   10.88    3.97
  -1   7   7   10.34    3.41
   1  -7  -7   14.35    3.95
   1  -7  -6    2.19    1.49
   1  -7  -6    3.19    2.22
   1  -7  -6    2.16    1.46
   1  -7  -6    0.50    1.54
  -1   7   6    0.97    1.69
   1  -7  -6    2.70    0.95
  -1   7   6    2.80    1.34
   1  -7  -6    2.18    0.96
  -1   7   6    1.82    2.46
   1  -7  -6    0.60    1.30
   1  -7  -6    0.88    1.26
   1  -7  -6    4.57    2.23
   1  -7  -5    6.64    2.35
  -1   7   5    4.52    2.70
  -1   7   5    8.55    3.00
   1  -7  -5    5.96    1.95
  -1   7   5    6.98    1.96
   1  -7  -5   10.48    3.42
   1  -7  -5    8.03    3.29
   1  -7  -5    7.68    2.02
   1  -7  -5   10.40    3.60
   1  -7  -5    8.25    1.37
   1  -7  -5    8.93    2.77
   1  -7  -5    7.73    1.67
   1  -7  -4   46.67    7.85
  -1   7   4   59.47    8.47
  -1   7   4   51.56    4.66
   1  -7  -4   43.78    5.59
   1  -7  -4   56.69    4.93
   1  -7  -4   48.73    4.73
  -1   7   4   52.73    7.78
   1  -7  -4   44.65    3.14
   1  -7  -4   62.33    7.55
  -1   7   4   50.24    5.11
   1  -7  -4   44.63    6.19
  -1   7   3    8.69    3.33
   1  -7  -3    7.55    1.71
   1  -7  -3    5.48    1.04
  -1   7   3    9.65    3.10
   1  -7  -3    6.54    2.48
   1  -7  -3    7.10    2.16
  -1   7   3    7.22    1.74
   1  -7  -3    8.98    3.48
   1  -7  -3    2.32    1.62
  -1   7   3    5.92    1.60
   1  -7  -2  283.02   16.55
   1  -7  -2  225.17    9.27
  -1   7   2  250.76   11.50
   1  -7  -2  246.64   19.21
  -1   7   2  239.05   16.96
   1  -7  -2  245.00   13.40
   1  -7  -2  246.86   14.97
  -1   7   2  253.09   18.25
  -1   7   2  250.24   11.99
   1  -7  -2  232.52   11.34
  -1   7   1  163.69   13.71
   1  -7  -1  156.25    8.32
   1  -7  -1  167.77   11.54
   1  -7  -1  161.68    7.82
  -1   7   1  175.49    9.25
  -1   7   1  180.64    9.34
   1  -7  -1  177.63   12.16
  -1   7   1  150.56   14.07
   1  -7  -1  157.81   15.40
   1  -7  -1  171.41   10.49
   1  -7  -1  170.93    9.17
  -1   7   0  919.34   29.84
  -1   7   0  939.62   31.13
   1  -7   0  828.77   29.11
  -1   7   0  857.65   40.33
   1  -7   0  841.34   33.17
  -1   7   0  805.48   36.83
   1  -7   0  799.50   40.77
   1  -7   0  777.66   28.71
   1  -7   0  862.13   31.91
   1  -7   0  920.51   33.75
   1  -7   0  884.97   30.42
   1  -7   1  390.98   25.19
   1  -7   1  379.04   18.62
   1  -7   1  376.99   15.93
  -1   7  -1  444.54   17.58
   1  -7   1  392.22   16.79
  -1   7  -1  420.80   25.54
  -1   7  -1  434.20   16.33
  -1   7  -1  408.79   22.68
   1  -7   1  391.66   17.12
   1  -7   1  451.91   18.78
  -1   7  -2  514.12   19.28
   1  -7   2  413.46   18.26
   1  -7   2  475.39   22.72
  -1   7  -2  452.77   27.46
   1  -7   2  432.44   19.99
   1  -7   2  478.91   19.71
  -1   7  -2  502.50   19.59
  -1   7  -2  513.16   18.28
   1  -7   2  470.96   19.98
   1  -7   2  536.52   19.68
  -1   7  -2  420.86   23.80
   1  -7   3  408.71   16.96
  -1   7  -3  382.59   18.98
   1  -7   3  373.70   12.95
  -1   7  -3  407.21   22.82
  -1   7  -3  414.65   14.07
   1  -7   3  390.81   14.90
  -1   7  -3  418.49   11.80
   1  -7   3  369.77   13.48
   1  -7   4   12.98    2.58
  -1   7  -4   12.53    3.52
  -1   7  -4   15.20    3.03
  -1   7  -4   14.75    2.82
  -1   7  -4   15.33    2.16
   1  -7   4   15.98    3.18
  -1   7  -4   14.74    4.34
   1  -7   4   14.93    2.54
   1  -7   4   15.31    2.91
  -1   7  -5  379.43   21.47
  -1   7  -5  360.66   19.10
   1  -7   5  364.44   18.95
  -1   7  -5  390.55   18.84
   1  -7   5  383.91   18.59
   1  -7   5  345.25   17.37
  -1   7  -5  345.32   23.84
   1  -7   5  352.63   14.97
  -1   7  -6    2.15    1.24
  -1   7  -6    1.72    1.14
   1  -7   6    3.46    1.41
   1  -7   6    1.69    1.44
  -1   7  -6    2.63    1.62
  -1   7  -6    1.86    2.53
   1  -7   6    2.61    0.83
   1  -7   6    1.85    0.95
   1  -7   7    1.68    1.15
   1  -7   7    0.70    0.87
  -1   7  -7    0.29    0.70
  -1   7  -7    1.18    0.81
  -1   7  -7    1.13    1.26
   1  -7   7    2.10    1.21
   1  -7   7    0.09    0.27
  -1   7  -8    5.47    2.16
   1  -7   8    4.15    1.83
  -1   7  -8    3.13    1.57
   1  -7   8    3.23    1.74
  -1   7  -8    3.29    1.26
   1  -7   8    4.07    1.66
  -1   7  -8    1.02    2.04
   1  -7   9    8.37    2.74
   1  -7   9    7.75    2.94
  -1   7  -9    9.71    3.12
  -1   7  -9    9.08    3.22
  -1   7  -9    7.71    2.96
   1  -7   9   11.99    2.45
  -1   7 -10   75.53   10.48
   1  -7  10   72.01   10.29
   1  -7  10   94.23   10.60
  -1   7 -10   86.06   10.02
   1  -7  10   84.65    6.38
   1  -7  10   78.62    9.23
  -1   7 -11   76.09    9.99
  -1   7 -11   71.74   10.18
   1  -7  11   61.04    9.37
   1  -7  11   68.32    9.18
   1  -7  11   75.95    5.68
   1  -7  12   66.12    9.52
  -1   7 -12   69.00    9.86
   1  -7  12   62.61    4.55
  -1   7 -12   52.00    5.13
  -1   7 -12   60.57    9.34
   1  -7  12   61.88    9.18
  -1   7 -13  101.60    8.29
  -1   7 -13  129.96   14.25
   1  -7  13  112.91    5.65
  -1   7 -13  133.86   13.84
   1  -7  13  124.09    6.59
   1  -7  13  118.79   13.46
   1  -7  13  134.95   13.68
  -1   7 -14  196.73   18.39
   1  -7  14  165.41   13.67
   1  -7  14  175.60   17.07
  -1   7 -14  136.07   10.62
  -1   7 -14  169.69   15.50
  -1   7 -15  134.76   15.78
   1  -7  15  116.21   14.32
   1  -7  15  111.62   11.50
  -1   7 -15  125.11   12.91
  -1   7 -16  202.13   20.57
   1  -7  16  193.11   19.28
   1  -7  16  180.10   15.49
   1  -7  17    0.15    1.23
  -1   7 -17    1.92    1.98
   1  -7  17   -2.38    3.49
   1  -7  18   42.02    7.70
   1  -7  18   44.64    9.35
  -1   7 -18   49.58   10.38
   1  -7  19    0.19    1.78
   1  -7  19    0.91    1.86
  -1   7 -20    6.36    4.31
   1  -6 -20    2.58    3.51
   1  -6 -19    6.94    4.50
  -1   6  19    9.50    3.53
  -1   6  18    2.13    1.30
  -1   6  18    2.85    2.50
  -1   6  17    1.78    1.01
   1  -6 -17    0.30    2.72
  -1   6  17    3.35    2.08
   1  -6 -16    7.69    2.69
  -1   6  16    6.68    2.69
   1  -6 -16    7.06    2.54
  -1   6  16    6.25    1.89
   1  -6 -16    4.32    1.32
   1  -6 -15  134.27   11.85
  -1   6  15  147.68   12.40
  -1   6  15  149.53   14.16
   1  -6 -15  152.08   12.52
   1  -6 -15  149.17   16.71
   1  -6 -14   -2.63    1.86
  -1   6  14   -1.38    2.41
   1  -6 -14    0.64    1.02
   1  -6 -14    1.48    0.91
  -1   6  14   -0.02    1.08
   1  -6 -14    0.51    2.14
  -1   6  13  329.24   18.15
   1  -6 -13  287.24   19.27
   1  -6 -13  295.23   22.61
   1  -6 -13  301.36   19.06
   1  -6 -13  328.82   17.93
   1  -6 -13  322.63   19.06
  -1   6  13  321.17   20.54
   1  -6 -12   -0.50    1.07
   1  -6 -12    2.95    1.63
   1  -6 -12    3.91    2.59
  -1   6  12   -0.24    1.54
   1  -6 -12    3.98    2.25
   1  -6 -12    3.56    1.58
   1  -6 -11  316.34   18.85
   1  -6 -11  312.34   18.47
   1  -6 -11  299.14   20.61
   1  -6 -11  328.08   21.62
   1  -6 -11  354.25   17.27
  -1   6  11  329.57   19.62
  -1   6  10   27.44    3.85
   1  -6 -10   25.60    4.59
   1  -6 -10   24.60    5.16
   1  -6 -10   27.45    5.37
   1  -6 -10   32.86    4.78
   1  -6 -10   31.82    4.25
  -1   6  10   30.01    5.16
   1  -6  -9  152.86   12.96
  -1   6   9  132.18    8.64
   1  -6  -9  162.29   12.99
   1  -6  -9  144.15   12.12
   1  -6  -9  136.76    8.95
   1  -6  -9  126.52   12.82
   1  -6  -9  109.77   10.26
  -1   6   9  137.82   11.20
   1  -6  -9  129.55    9.70
   1  -6  -9  148.46   12.30
   1  -6  -8  100.76    9.60
  -1   6   8  114.06    7.25
   1  -6  -8  113.88    7.58
   1  -6  -8   95.33   10.87
  -1   6   8  109.67   10.09
   1  -6  -8  105.55    9.77
   1  -6  -8  100.41    7.89
  -1   6   8  105.81    9.47
   1  -6  -8  126.25   10.80
   1  -6  -8  114.55   13.48
   1  -6  -8  120.61   14.28
   1  -6  -8  110.00   10.21
   1  -6  -8  114.32   10.90
   1  -6  -7   32.82    4.94
   1  -6  -7   31.48    4.98
   1  -6  -7   37.06    5.69
   1  -6  -7   25.18    5.41
   1  -6  -7   29.66    3.39
   1  -6  -7   25.24    4.56
  -1   6   7   34.58    5.02
  -1   6   7   30.08    5.18
   1  -6  -7   32.58    3.85
   1  -6  -6   53.74    6.32
   1  -6  -6   47.92    7.52
   1  -6  -6   73.06    7.65
   1  -6  -6   57.89    6.14
  -1   6   6   56.37    7.29
   1  -6  -6   54.11    4.67
   1  -6  -6   56.83    6.64
  -1   6   6   48.34    7.91
  -1   6   6   57.49    5.73
   1  -6  -6   60.72    4.75
   1  -6  -5    0.69    0.85
  -1   6   5    2.29    1.35
   1  -6  -5    2.32    1.77
   1  -6  -5    0.41    1.16
  -1   6   5    1.66    1.65
   1  -6  -5    0.54    0.61
  -1   6   5   -0.69    1.43
   1  -6  -5    0.84    0.68
   1  -6  -5    1.48    0.73
   1  -6  -5   -0.34    1.21
  -1   6   4   80.54    5.45
  -1   6   4   82.01    6.32
  -1   6   4   85.41    9.08
   1  -6  -4   86.30    8.00
   1  -6  -4   82.39    5.26
   1  -6  -4   81.90    6.10
  -1   6   4   82.22    9.25
   1  -6  -4   78.99    4.55
   1  -6  -4   95.91    8.67
   1  -6  -4   83.11    7.20
   1  -6  -4   74.84    9.33
   1  -6  -3   -0.24    0.91
  -1   6   3   -0.24    1.64
   1  -6  -3    0.20    0.36
   1  -6  -3    1.07    1.62
  -1   6   3   -0.46    0.63
  -1   6   3   -0.54    0.79
   1  -6  -3    1.30    0.54
  -1   6   3    0.98    0.96
   1  -6  -3    0.01    0.70
  -1   6   3   -0.41    1.44
   1  -6  -2  526.34   19.87
  -1   6   2  541.45   27.73
  -1   6   2  566.18   21.18
  -1   6   2  555.40   19.98
   1  -6  -2  513.63   28.66
  -1   6   2  527.42   26.45
   1  -6  -2  539.42   22.41
   1  -6  -2  530.88   28.50
   1  -6  -2  578.83   25.77
   1  -6  -1    2.73    0.85
   1  -6  -1    0.43    0.68
  -1   6   1    2.67    1.76
   1  -6  -1    1.33    0.52
  -1   6   1    0.60    0.98
   1  -6  -1   -0.11    1.55
  -1   6   1    1.24    0.66
   1  -6  -1    4.55    1.73
  -1   6   1    0.55    0.49
   1  -6  -1    1.40    0.62
   1  -6  -1    1.78    0.81
   1  -6   0  726.70   27.33
   1  -6   0  687.34   24.46
  -1   6   0  706.46   24.44
  -1   6   0  747.37   33.91
   1  -6   0  588.25   23.48
   1  -6   0  665.00   26.71
   1  -6   0  681.73   23.83
  -1   6   0  652.11   29.85
   1  -6   0  651.44   32.92
   1  -6   0  715.06   26.12
  -1   6   0  812.03   25.64
   1  -6   1  271.86   12.69
  -1   6  -1  247.03   15.59
  -1   6  -1  291.09   12.27
   1  -6   1  240.23   11.46
   1  -6   1  278.36   12.17
  -1   6  -1  267.20   11.57
  -1   6  -1  259.86   18.01
   1  -6   1  247.38   17.73
   1  -6   1  265.30   12.15
   1  -6   1  240.49   12.87
  -1   6  -2  221.25   16.52
   1  -6   2  219.62   12.97
  -1   6  -2  236.51   11.05
   1  -6   2  206.96   11.19
  -1   6  -2  234.52   10.80
  -1   6  -2  221.89   10.06
   1  -6   2  216.02   10.80
   1  -6   2  190.52   10.80
  -1   6  -2  207.48   14.16
   1  -6   2  198.88   10.36
   1  -6   2  237.10   10.28
   1  -6   3  411.87   18.15
  -1   6  -3  465.18   18.10
  -1   6  -3  447.94   19.66
  -1   6  -3  457.33   17.23
  -1   6  -3  412.74   21.89
  -1   6  -3  452.29   25.49
  -1   6  -3  476.65   19.24
   1  -6   3  450.57   19.55
   1  -6   3  476.91   20.63
   1  -6   3  418.03   17.52
   1  -6   4  125.54    8.67
   1  -6   4  140.88    7.57
  -1   6  -4  143.32    9.60
   1  -6   4  146.22    9.59
  -1   6  -4  142.12   13.13
  -1   6  -4  145.09   11.37
  -1   6  -4  148.81   10.08
   1  -6   4  139.35    9.90
   1  -6   5  124.64    8.55
   1  -6   5  106.35    8.36
   1  -6   5  130.75    9.90
   1  -6   5  117.31   12.09
   1  -6   5  114.59    6.16
  -1   6  -5  115.36    9.43
  -1   6  -5  128.45    9.49
  -1   6  -5  102.46   11.19
   1  -6   6    0.75    0.35
   1  -6   6    0.86    1.26
  -1   6  -6   -0.55    1.00
  -1   6  -6   -0.32    0.96
  -1   6  -6    1.96    1.57
   1  -6   6    1.23    0.60
   1  -6   6   -0.43    1.51
   1  -6   6    2.76    2.14
  -1   6  -7    5.98    1.85
   1  -6   7    7.34    2.37
   1  -6   7    8.07    2.75
   1  -6   7    2.24    1.64
   1  -6   7    9.39    2.07
  -1   6  -7    6.41    2.38
  -1   6  -7    7.58    3.10
  -1   6  -8    0.58    0.91
  -1   6  -8   -0.93    2.89
   1  -6   8   -0.20    1.27
   1  -6   8   -0.37    0.70
   1  -6   8    0.04    0.48
  -1   6  -8   -0.37    0.78
   1  -6   8   -0.16    0.92
  -1   6  -9    6.34    2.44
  -1   6  -9    4.19    1.20
  -1   6  -9    2.33    1.65
  -1   6  -9    6.49    2.44
   1  -6   9    4.51    1.95
   1  -6   9   -0.74    1.02
   1  -6   9    3.37    1.13
   1  -6   9    2.75    1.40
  -1   6  -9    5.53    1.77
   1  -6  10    6.91    2.69
   1  -6  10    9.42    1.69
   1  -6  10   10.16    3.29
  -1   6 -10    6.36    2.71
   1  -6  10   -1.54    1.33
  -1   6 -10    6.83    2.38
  -1   6 -10    7.15    1.90
   1  -6  11  282.28    8.81
   1  -6  11  299.24   18.91
  -1   6 -11  268.81   18.01
  -1   6 -11  317.27   19.70
   1  -6  12   -1.87    1.44
   1  -6  12    4.33    0.85
  -1   6 -12    7.94    3.07
  -1   6 -12    2.12    1.07
   1  -6  12    6.65    2.70
  -1   6 -12   -0.37    1.98
   1  -6  13  360.10   18.18
  -1   6 -13  348.90   19.66
   1  -6  13  355.19   22.30
  -1   6 -13  284.18   15.04
  -1   6 -13  366.87   23.30
   1  -6  14   90.35   11.54
   1  -6  14   73.45    8.58
  -1   6 -14   70.37    7.93
  -1   6 -14  101.52   12.60
  -1   6 -14  100.16   10.18
  -1   6 -15  193.19   18.93
   1  -6  15  175.63   17.60
   1  -6  15  170.78   14.27
   1  -6  16  171.99   14.87
  -1   6 -16  195.25   20.11
   1  -6  16  167.56   17.70
   1  -6  17    8.92    3.27
  -1   6 -17    5.47    3.64
   1  -6  17   14.56    5.37
   1  -6  18   59.84    9.03
   1  -6  18   61.96   11.13
  -1   6 -18   59.78   11.73
   1  -6  19    2.21    1.49
  -1   6 -19    2.87    3.45
   1  -6  19   -0.64    2.03
   1  -6  20    2.62    1.62
   1  -6  20    2.07    1.79
  -1   6 -20    6.25    2.07
   1  -5 -20   83.60   15.38
  -1   5  20   69.82   10.18
  -1   5  20   74.83   11.30
   1  -5 -19   23.02    7.17
  -1   5  19   26.35    6.72
  -1   5  19   32.56    6.64
  -1   5  18    0.42    1.84
  -1   5  18    1.80    2.06
   1  -5 -18    5.03    3.55
  -1   5  17    3.13    2.07
  -1   5  17    1.95    2.19
   1  -5 -17   -1.05    3.39
  -1   5  16   31.25    6.01
   1  -5 -16   27.26    7.24
  -1   5  16   34.80    6.59
   1  -5 -16   39.92    5.46
   1  -5 -15  109.31    9.42
  -1   5  15  105.04   10.66
  -1   5  15   93.17   10.54
   1  -5 -15   88.78   13.04
  -1   5  14   -2.84    2.55
   1  -5 -14    1.04    0.76
   1  -5 -14    0.28    1.49
  -1   5  14   -0.63    1.62
   1  -5 -14    2.68    1.01
   1  -5 -14    4.12    2.28
   1  -5 -13  215.88   18.68
  -1   5  13  221.38   16.03
  -1   5  13  214.87   14.58
   1  -5 -13  207.11   13.68
   1  -5 -13  206.62   12.96
   1  -5 -13  194.50   15.79
   1  -5 -12   -0.82    0.89
  -1   5  12    0.06    1.00
   1  -5 -12   -0.13    1.43
   1  -5 -12   -0.03    1.01
   1  -5 -12    0.66    1.02
  -1   5  12   -4.08    2.90
   1  -5 -11  119.96    9.85
   1  -5 -11  128.99    9.39
   1  -5 -11  127.60   11.11
   1  -5 -11  123.39   12.47
  -1   5  11  127.90   10.86
   1  -5 -11  109.06   10.50
   1  -5 -10   18.09    4.43
   1  -5 -10   17.13    3.02
  -1   5  10   18.72    3.90
   1  -5 -10   18.21    3.68
   1  -5 -10   18.30    3.95
   1  -5 -10   17.32    3.78
   1  -5 -10   23.79    4.68
   1  -5 -10   24.14    4.43
  -1   5   9  307.54   15.15
   1  -5  -9  313.20   18.76
   1  -5  -9  287.75   14.60
   1  -5  -9  306.22   16.77
   1  -5  -9  365.87   19.00
   1  -5  -9  287.39   18.52
   1  -5  -9  369.39   25.69
   1  -5  -9  317.99   19.00
   1  -5  -9  272.32   18.09
   1  -5  -9  333.63   24.50
  -1   5   9  287.82   16.90
   1  -5  -9  280.46   16.30
   1  -5  -8   71.29    7.80
  -1   5   8   71.56    7.27
   1  -5  -8   62.35    7.89
   1  -5  -8   69.12    7.81
   1  -5  -8   75.63    7.64
  -1   5   8   73.01    5.86
   1  -5  -8   65.78    6.88
   1  -5  -8   67.44    5.60
   1  -5  -8   61.28    6.27
   1  -5  -8   60.12    7.31
  -1   5   7  318.27   13.83
   1  -5  -7  335.45   17.89
   1  -5  -7  326.60   13.88
  -1   5   7  319.92   16.88
   1  -5  -7  299.85   14.92
   1  -5  -7  301.32   16.49
  -1   5   7  289.41   16.86
   1  -5  -7  278.93   18.34
   1  -5  -7  295.93   16.89
   1  -5  -7  338.83   17.83
   1  -5  -6  102.86    6.21
  -1   5   6   85.38    7.08
   1  -5  -6   86.55    6.43
  -1   5   6   89.27    8.49
   1  -5  -6   90.97    7.83
   1  -5  -6  100.33    8.48
   1  -5  -6   90.41    7.96
   1  -5  -6   85.78    9.19
  -1   5   6   95.99    8.05
   1  -5  -6  116.48    9.09
  -1   5   6   95.63    5.95
  -1   5   5   32.99    4.48
   1  -5  -5   36.58    3.28
  -1   5   5   34.59    5.87
   1  -5  -5   37.59    4.75
  -1   5   5   38.86    5.48
   1  -5  -5   29.00    5.19
   1  -5  -5   33.88    4.54
  -1   5   5   30.71    3.91
   1  -5  -5   35.82    4.35
   1  -5  -5   35.67    3.49
   1  -5  -5   43.02    5.27
  -1   5   4   20.19    4.00
   1  -5  -4   17.08    3.12
   1  -5  -4   16.65    2.68
   1  -5  -4   21.77    3.37
   1  -5  -4   16.07    3.69
   1  -5  -4   21.48    3.75
   1  -5  -4   19.20    2.27
  -1   5   4   21.35    3.02
  -1   5   4   20.44    3.16
  -1   5   4   13.28    3.58
   1  -5  -4   18.72    2.15
   1  -5  -3    3.76    1.60
  -1   5   3    6.43    1.29
   1  -5  -3    3.11    1.41
  -1   5   3    5.29    2.10
   1  -5  -3    2.29    1.27
   1  -5  -3    4.55    0.99
  -1   5   3    2.07    1.30
   1  -5  -3    2.51    0.93
  -1   5   3    6.00    1.64
  -1   5   3    3.64    1.16
   1  -5  -3    4.20    1.00
   1  -5  -2  217.74    9.61
  -1   5   2  243.07   15.27
   1  -5  -2  218.73   15.25
   1  -5  -2  209.38   11.30
  -1   5   2  221.10   14.29
  -1   5   2  221.73   10.74
  -1   5   2  224.60    9.60
  -1   5   2  233.72   11.83
   1  -5  -2  238.38   14.00
  -1   5   1   18.79    3.78
   1  -5  -1   11.69    3.09
   1  -5  -1   14.18    1.85
   1  -5  -1   15.16    2.49
  -1   5   1   13.21    3.31
  -1   5   1   14.95    2.13
   1  -5  -1   13.66    2.56
  -1   5   1   15.28    1.96
   1  -5  -1   16.59    3.12
   1  -5   0 1526.34   51.41
  -1   5   0 1572.42   54.90
  -1   5   0 1600.15   49.61
   1  -5   0 1637.06   49.24
   1  -5   0 1459.05   49.06
   1  -5   0 1520.10   48.98
  -1   5   0 1644.84   49.46
   1  -5   0 1450.75   56.82
   1  -5   0 1763.34   52.66
   1  -5   0 1589.01   50.93
  -1   5   0 1771.91   59.40
   1  -5   1   29.44    3.12
   1  -5   1   26.11    2.77
   1  -5   1   28.18    3.31
  -1   5  -1   25.47    4.09
   1  -5   1   23.28    4.46
   1  -5   1   26.60    2.91
  -1   5  -1   28.56    2.82
   1  -5   1   29.44    4.00
  -1   5  -1   27.09    5.00
   1  -5   1   27.83    3.07
  -1   5  -1   25.15    2.69
  -1   5  -2  315.44   19.00
   1  -5   2  287.53   12.83
   1  -5   2  279.59   12.99
   1  -5   2  313.24   11.67
   1  -5   2  300.85   13.78
  -1   5  -2  319.71   12.66
   1  -5   2  317.37   13.07
  -1   5  -2  288.76   15.87
  -1   5  -2  310.04   13.51
   1  -5   2  318.36   15.03
  -1   5  -2  307.16   12.71
   1  -5   3   69.48    4.74
  -1   5  -3   75.69    6.07
  -1   5  -3   77.94    8.50
   1  -5   3   77.76    6.30
   1  -5   3   69.29    5.58
  -1   5  -3   71.02    6.12
  -1   5  -3   67.13    6.67
   1  -5   3   77.32    6.20
  -1   5  -4  221.10   15.50
   1  -5   4  213.72   12.46
   1  -5   4  237.89   11.71
   1  -5   4  211.08    9.10
  -1   5  -4  246.12   12.81
  -1   5  -4  220.64   12.55
   1  -5   4  218.31   11.80
  -1   5  -5  344.28   16.95
   1  -5   5  325.78   16.93
  -1   5  -5  327.89   19.60
   1  -5   5  349.99   14.83
   1  -5   5  321.38   11.54
   1  -5   5  317.13   19.55
  -1   5  -5  333.60   17.06
   1  -5   5  297.96   15.68
  -1   5  -6   27.14    4.85
   1  -5   6   31.47    4.68
   1  -5   6   21.69    3.72
  -1   5  -6   28.32    4.60
   1  -5   6   20.97    4.48
  -1   5  -6   30.55    4.64
   1  -5   6   31.30    3.40
  -1   5  -7   45.44    5.91
  -1   5  -7   31.07    2.92
   1  -5   7   33.26    5.60
   1  -5   7   41.83    5.56
   1  -5   7   35.83    5.50
   1  -5   7   38.76    3.65
  -1   5  -7   38.83    5.87
  -1   5  -7   29.22    5.47
   1  -5   8    3.59    1.75
  -1   5  -8   -1.57    2.01
  -1   5  -8    0.45    0.50
   1  -5   8    0.40    0.71
   1  -5   8    0.16    1.10
  -1   5  -8    0.16    1.42
  -1   5  -8    1.55    0.97
   1  -5   8    0.56    0.39
  -1   5  -9   55.52    7.71
   1  -5   9   61.39    7.50
   1  -5   9   61.02    7.98
  -1   5  -9   49.82    7.11
   1  -5   9   53.17    7.30
  -1   5  -9   57.47    7.47
   1  -5   9   64.78    4.20
  -1   5  -9   49.42    4.94
  -1   5 -10   32.26    5.64
   1  -5  10   34.03    6.07
  -1   5 -10   37.87    4.71
  -1   5 -10   31.21    5.80
   1  -5  10   27.99    5.28
  -1   5 -10   27.38    4.06
   1  -5  10   33.64    5.73
  -1   5 -10   32.92    6.04
   1  -5  10   30.82    2.58
   1  -5  11  187.97    7.09
  -1   5 -11  207.58   16.50
   1  -5  11  200.82   14.65
   1  -5  11  204.46   16.16
  -1   5 -11  208.94   14.92
  -1   5 -11  164.93   11.90
  -1   5 -12   -0.47    1.45
  -1   5 -12    0.93    0.70
   1  -5  12   -0.81    1.29
   1  -5  12   -1.31    2.54
  -1   5 -12    1.44    1.11
   1  -5  12   -0.95    1.67
  -1   5 -13  255.91   20.43
  -1   5 -13  209.52   15.59
  -1   5 -13  257.87   16.17
   1  -5  13  234.59   15.73
   1  -5  13  257.00   15.88
   1  -5  13  238.93   19.03
  -1   5 -14   40.40    6.56
  -1   5 -14   47.65    8.82
   1  -5  14   41.65    6.13
   1  -5  14   39.74    5.41
   1  -5  14   52.10    8.64
   1  -5  15  189.78   14.62
  -1   5 -15  190.90   19.03
   1  -5  15  172.00   17.14
  -1   5 -15  162.05   14.68
  -1   5 -16  141.43   16.72
   1  -5  16  119.10   12.03
   1  -5  16  135.95   15.45
  -1   5 -17   17.02    6.38
   1  -5  17   11.73    3.79
   1  -5  17   21.26    6.21
  -1   5 -18   53.42   11.32
   1  -5  18   55.94   10.50
   1  -5  18   60.13    8.84
  -1   5 -19    2.99    2.63
   1  -5  19    7.75    3.41
   1  -5  19    0.95    1.40
  -1   5 -20   22.52    7.93
   1  -5  20   15.68    6.24
   1  -5  20   13.33    4.87
  -1   4  21    7.59    4.17
  -1   4  20   88.20   12.01
   1  -4 -20   74.23   14.46
  -1   4  20   84.31   11.82
   1  -4 -19   18.05    6.97
  -1   4  19   31.05    6.42
  -1   4  19   31.50    6.80
   1  -4 -18    0.52    1.62
  -1   4  18    3.92    2.21
  -1   4  18    2.31    2.02
  -1   4  17   -2.55    2.92
   1  -4 -17    0.23    2.62
  -1   4  17    0.84    2.11
   1  -4 -16   22.01    6.66
  -1   4  16   30.41    6.22
  -1   4  16   28.51    5.62
   1  -4 -16   31.16    4.01
  -1   4  15   20.78    4.58
   1  -4 -15   21.48    6.34
   1  -4 -15   28.76    4.11
  -1   4  15   26.37    5.58
  -1   4  14   14.01    3.75
  -1   4  14   21.04    4.68
   1  -4 -14   16.11    3.03
   1  -4 -14    8.40    3.78
   1  -4 -13  122.84   12.38
  -1   4  13  125.67   11.17
  -1   4  13  118.90   10.78
   1  -4 -13  115.73    6.89
   1  -4 -13  128.86   14.00
   1  -4 -13  124.81    9.12
   1  -4 -12   15.68    4.71
   1  -4 -12   12.19    3.58
  -1   4  12   10.75    3.07
   1  -4 -12   10.22    2.47
   1  -4 -12    9.61    3.35
  -1   4  12   10.19    2.92
   1  -4 -12    6.53    1.76
  -1   4  11  310.19   17.72
   1  -4 -11  318.89   19.08
   1  -4 -11  290.69   20.20
   1  -4 -11  273.87   15.84
   1  -4 -11  293.46   18.63
   1  -4 -11  311.06   15.76
   1  -4 -10    1.51    1.28
   1  -4 -10    1.50    1.29
   1  -4 -10    1.41    1.23
  -1   4  10    0.36    1.31
   1  -4 -10    1.24    1.57
   1  -4 -10    4.46    2.35
   1  -4 -10    0.91    0.79
   1  -4 -10    4.23    2.51
   1  -4 -10   -1.81    2.67
   1  -4 -10    3.71    1.76
  -1   4   9  625.68   25.24
   1  -4  -9  697.86   27.95
  -1   4   9  622.73   26.51
   1  -4  -9  556.73   26.51
   1  -4  -9  540.15   26.21
   1  -4  -9  632.36   25.25
   1  -4  -9  565.32   28.56
   1  -4  -9  595.98   27.80
   1  -4  -8   24.49    4.24
   1  -4  -8   28.80    4.33
  -1   4   8   30.10    4.37
   1  -4  -8   29.38    4.05
   1  -4  -8   31.51    5.14
  -1   4   8   31.91    3.93
   1  -4  -8   36.77    4.85
  -1   4   7   94.79    7.68
  -1   4   7   82.04    6.24
  -1   4   7   84.11    7.25
   1  -4  -7   81.66    6.88
   1  -4  -7   81.10    7.82
   1  -4  -7   88.32    7.24
   1  -4  -7  102.87    8.19
   1  -4  -7   71.91    7.65
   1  -4  -6  201.36   11.63
  -1   4   6  177.18    9.20
   1  -4  -6  175.34    8.59
   1  -4  -6  162.94   11.87
  -1   4   6  174.34   10.38
   1  -4  -6  169.77   11.22
  -1   4   6  176.73   10.83
   1  -4  -6  176.34   10.61
   1  -4  -6  158.78    9.69
  -1   4   6  166.23   10.48
  -1   4   6  176.90   11.14
  -1   4   5   19.66    2.40
  -1   4   5   18.93    2.97
   1  -4  -5   19.11    2.66
  -1   4   5   18.80    3.35
   1  -4  -5   16.44    2.73
  -1   4   5   19.08    3.00
   1  -4  -5   20.49    3.19
  -1   4   5   25.75    3.53
   1  -4  -5   20.07    3.74
   1  -4  -5   20.54    2.28
   1  -4  -5   22.41    3.45
   1  -4  -4   22.95    4.04
   1  -4  -4   23.27    3.38
  -1   4   4   19.81    4.01
   1  -4  -4   25.24    2.28
   1  -4  -4   23.36    3.27
   1  -4  -4   20.44    2.49
  -1   4   4   22.51    3.24
  -1   4   4   21.83    2.96
  -1   4   4   25.58    3.40
   1  -4  -4   19.24    2.88
  -1   4   4   21.89    3.75
   1  -4  -3   21.80    3.22
   1  -4  -3   19.04    2.10
  -1   4   3   20.56    3.58
  -1   4   3   23.10    3.20
   1  -4  -3   23.81    4.10
   1  -4  -3   18.94    2.81
  -1   4   3   22.29    2.78
  -1   4   3   18.66    1.99
   1  -4  -3   22.87    2.04
  -1   4   3   18.91    3.64
  -1   4   2  537.33   24.26
  -1   4   2  600.23   21.55
   1  -4  -2  537.66   21.01
   1  -4  -2  584.98   22.55
  -1   4   2  645.89   25.53
   1  -4  -2  528.77   24.79
   1  -4  -2  558.25   18.57
  -1   4   2  516.82   20.09
  -1   4   2  538.75   18.44
  -1   4   1   69.49    6.50
  -1   4   1   71.98    5.26
  -1   4   1   61.81    4.49
   1  -4  -1   70.63    4.00
  -1   4   1   66.59    3.98
  -1   4   1   92.04    7.86
   1  -4  -1   73.02    5.28
   1  -4  -1   79.16    6.53
   1  -4  -1   82.64    6.27
   1  -4   0  283.80   13.24
  -1   4   0  270.95   10.49
   1  -4   0  235.37   14.39
  -1   4   0  311.74   12.19
   1  -4   0  263.22   10.39
  -1   4   0  286.99   14.33
  -1   4   0  258.00   11.06
   1  -4   0  258.60   11.16
   1  -4   0  252.47   11.93
   1  -4   0  281.45   12.71
   1  -4   0  262.66   11.74
   1  -4   1    1.68    0.57
   1  -4   1    1.73    0.67
   1  -4   1    1.29    0.59
   1  -4   1    1.15    0.94
  -1   4  -1    3.29    1.26
  -1   4  -1    0.73    0.41
  -1   4  -1    1.05    0.66
  -1   4  -1    0.59    0.40
   1  -4   1    0.75    0.63
   1  -4   1    2.90    1.71
   1  -4   1    2.38    0.83
  -1   4  -1    2.51    1.48
  -1   4  -2  668.37   26.80
   1  -4   2  694.68   23.97
   1  -4   2  668.13   25.04
   1  -4   2  767.03   26.13
   1  -4   2  745.12   25.94
  -1   4  -2  707.05   25.44
   1  -4   3  255.21   11.25
  -1   4  -3  253.82   15.28
  -1   4  -3  218.66   11.74
  -1   4  -3  246.14   12.03
   1  -4   3  226.98   11.36
   1  -4   3  247.73   12.20
   1  -4   3  222.68    9.08
  -1   4  -4 1018.27   38.71
   1  -4   4  896.09   34.02
   1  -4   4 1026.14   32.67
   1  -4   4  978.32   35.38
  -1   4  -4 1029.18   35.15
  -1   4  -4  937.90   35.00
   1  -4   4  897.50   37.90
   1  -4   4  963.20   29.53
  -1   4  -5   69.52    6.48
   1  -4   5   71.59    4.80
  -1   4  -5   66.49    6.54
  -1   4  -5   71.15    7.45
   1  -4   5   72.78    7.60
   1  -4   5   62.33    6.06
  -1   4  -6   75.70    7.76
   1  -4   6   66.78    6.68
  -1   4  -6   65.53    4.57
   1  -4   6   79.23    4.80
  -1   4  -6   70.23    7.17
  -1   4  -6   74.61    7.17
   1  -4   6   66.67    7.41
   1  -4   7   79.62    4.60
  -1   4  -7   74.78    7.90
   1  -4   7   72.87    7.38
   1  -4   7   80.73    8.24
  -1   4  -7   80.91    8.11
  -1   4  -7   82.67    8.19
  -1   4  -7   66.43    5.40
  -1   4  -8   28.85    4.69
   1  -4   8   27.04    4.64
  -1   4  -8   25.80    4.87
   1  -4   8   26.85    2.28
   1  -4   8   22.90    4.44
  -1   4  -8   22.02    3.25
  -1   4  -8   26.91    4.72
  -1   4  -9    4.03    1.83
  -1   4  -9    3.54    1.77
   1  -4   9    4.57    0.80
  -1   4  -9    5.74    1.89
  -1   4  -9    5.29    2.60
   1  -4   9    4.67    2.18
   1  -4   9    2.57    1.63
  -1   4 -10   10.33    3.27
   1  -4  10   10.00    2.83
   1  -4  10   11.09    2.65
  -1   4 -10    7.92    2.19
  -1   4 -10    7.82    2.97
   1  -4  10    8.14    2.43
  -1   4 -10   11.63    2.89
  -1   4 -11  334.72   21.47
   1  -4  11  298.13   19.63
  -1   4 -11  264.88   17.08
   1  -4  11  292.39   16.49
  -1   4 -11  310.95   16.92
   1  -4  11  311.63   20.16
   1  -4  11  315.51   16.99
  -1   4 -12   29.97    5.26
   1  -4  12   32.67    4.56
  -1   4 -12   38.27    5.07
   1  -4  12   41.71    5.64
   1  -4  12   40.29    6.81
  -1   4 -12   31.79    6.33
   1  -4  13  108.95   10.09
   1  -4  13  118.02   12.69
  -1   4 -13  132.98   14.40
  -1   4 -13   99.90   10.93
   1  -4  13  134.11    9.17
  -1   4 -14    3.75    1.62
   1  -4  14    4.34    1.56
  -1   4 -14    1.30    1.48
   1  -4  14    4.44    2.72
   1  -4  15  129.94   11.82
  -1   4 -15  124.99   14.42
  -1   4 -15  142.91   15.95
   1  -4  15  124.98   13.99
  -1   4 -15  109.88   12.65
  -1   4 -16   73.85   12.04
   1  -4  16   66.61   10.50
   1  -4  16   51.15    7.59
  -1   4 -17   83.94   13.47
   1  -4  17   83.89   10.02
   1  -4  17   98.02   13.10
  -1   4 -18   90.93   14.66
   1  -4  18   87.04   12.80
   1  -4  18   86.49   10.90
  -1   4 -19    7.49    4.86
   1  -4  19   11.11    4.29
   1  -4  19   12.21    4.74
  -1   4 -20   27.04    8.02
   1  -4  20   34.79    8.84
   1  -4  20   31.94    6.83
   1  -4  21   -1.65    3.54
  -1   3  22  101.20   13.96
  -1   3  21    0.02    1.34
   1  -3 -20   98.49   17.06
  -1   3  20  104.18   13.39
  -1   3  20  108.63   13.23
  -1   3  19   -4.24    2.77
   1  -3 -19   -0.74    2.63
  -1   3  19    2.01    1.56
  -1   3  18    5.98    2.13
   1  -3 -18    3.57    3.18
  -1   3  18    4.91    3.08
  -1   3  17   -6.38    2.95
  -1   3  17   -0.83    2.24
   1  -3 -17   -0.55    1.59
  -1   3  16   18.30    4.73
  -1   3  16   11.43    3.17
   1  -3 -16   17.81    2.59
   1  -3 -16   11.58    4.66
   1  -3 -15   13.28    4.65
   1  -3 -15   19.59    2.83
  -1   3  15   22.27    4.85
  -1   3  15   22.52    4.88
   1  -3 -14   56.46    9.70
  -1   3  14   59.13    7.51
  -1   3  14   65.03    8.46
   1  -3 -14   58.40    5.27
   1  -3 -14   63.36    7.94
   1  -3 -13  156.55   12.88
  -1   3  13  157.81   12.52
   1  -3 -13  165.86    9.75
   1  -3 -13  145.10   14.12
  -1   3  13  175.07   13.63
   1  -3 -13  153.35   15.39
   1  -3 -12   81.40    9.68
   1  -3 -12   70.66    4.65
   1  -3 -12   88.65    6.59
  -1   3  12   90.49    9.12
   1  -3 -12   86.18    9.08
  -1   3  12   85.31    8.40
   1  -3 -12   80.53   10.36
   1  -3 -11  424.75   25.98
   1  -3 -11  466.90   23.60
  -1   3  11  495.53   23.55
   1  -3 -11  498.82   23.45
   1  -3 -11  481.19   19.68
   1  -3 -11  545.46   33.23
   1  -3 -11  420.22   24.37
   1  -3 -11  429.04   18.89
   1  -3 -11  577.94   33.04
  -1   3  11  510.84   23.38
   1  -3 -10   43.11    5.39
  -1   3  10   35.20    4.85
   1  -3 -10   40.97    4.48
   1  -3 -10   37.30    4.39
   1  -3 -10   52.58    8.67
   1  -3 -10   40.14    5.54
   1  -3 -10   45.89    8.52
   1  -3 -10   42.43    6.79
   1  -3 -10   36.69    5.70
   1  -3  -9  873.99   38.11
   1  -3  -9  822.77   32.88
   1  -3  -9  841.65   36.18
  -1   3   9  933.89   34.76
  -1   3   9  855.74   34.19
   1  -3  -9 1019.66   35.77
   1  -3  -9 1082.91   46.53
   1  -3  -9  911.48   32.30
  -1   3   8    3.61    1.73
  -1   3   8    4.68    1.51
   1  -3  -8    2.82    1.01
   1  -3  -8    4.06    1.67
  -1   3   8    2.95    1.26
   1  -3  -8    1.69    0.64
   1  -3  -8    2.39    1.05
   1  -3  -8    4.62    2.23
   1  -3  -7  629.47   24.15
   1  -3  -7  586.21   22.45
  -1   3   7  599.30   23.31
   1  -3  -7  537.74   23.63
   1  -3  -7  568.12   25.78
  -1   3   7  595.64   23.59
   1  -3  -7  567.80   24.39
   1  -3  -7  524.02   23.77
  -1   3   7  603.94   24.00
   1  -3  -6   14.49    2.90
   1  -3  -6   15.23    2.68
   1  -3  -6   12.28    2.63
  -1   3   6   12.70    2.37
  -1   3   6   11.32    2.22
   1  -3  -6    8.76    2.01
  -1   3   6   12.98    2.49
   1  -3  -6   13.57    2.31
  -1   3   6   12.56    2.16
  -1   3   5   69.82    5.68
  -1   3   5   56.24    5.02
   1  -3  -5   66.86    6.03
   1  -3  -5   64.52    5.21
  -1   3   5   60.39    4.75
   1  -3  -5   59.92    5.09
   1  -3  -5   67.09    5.59
  -1   3   5   63.26    5.29
   1  -3  -5   64.89    6.12
  -1   3   4   30.38    3.78
  -1   3   4   30.98    3.40
   1  -3  -4   29.14    2.41
   1  -3  -4   21.74    3.52
   1  -3  -4   30.99    3.41
  -1   3   4   28.74    3.44
  -1   3   4   25.72    3.08
   1  -3  -4   25.49    3.31
  -1   3   4   30.89    2.85
   1  -3  -4   25.69    2.86
  -1   3   3    1.71    1.30
   1  -3  -3    1.29    0.42
   1  -3  -3    1.17    0.50
   1  -3  -3    1.42    1.22
  -1   3   3    0.31    0.56
  -1   3   3    1.13    0.57
  -1   3   3    1.00    0.57
   1  -3  -3    0.79    0.31
  -1   3   3    0.67    0.58
   1  -3  -2    9.63    1.06
  -1   3   2   11.47    2.51
   1  -3  -2   10.87    1.90
  -1   3   2    9.21    1.06
   1  -3  -2   10.12    1.37
  -1   3   2   11.64    1.90
  -1   3   2    8.91    1.50
  -1   3   2   12.65    2.47
  -1   3   1    9.25    1.89
  -1   3   1    4.41    1.41
  -1   3   1    5.76    0.82
  -1   3   1    9.70    2.30
   1  -3  -1    5.16    0.77
  -1   3   1    6.06    1.18
   1  -3  -1    7.40    1.55
   1  -3   0  335.63   11.94
  -1   3   0  356.66   14.78
   1  -3   0  307.28   13.33
   1  -3   0  325.54   13.14
   1  -3   0  368.38   14.36
  -1   3   0  325.94   13.03
  -1   3  -1  384.77   12.53
   1  -3   1  339.69   13.32
  -1   3  -1  314.58   12.38
  -1   3  -1  297.42   13.27
   1  -3   1  265.14   12.49
   1  -3   1  355.87   13.51
   1  -3   1  315.97   12.12
  -1   3  -1  312.95   12.72
   1  -3   2  968.65   31.46
  -1   3  -2  893.68   32.10
   1  -3   2  889.49   31.92
  -1   3  -2  978.88   32.48
  -1   3  -2  858.13   31.74
   1  -3   2  911.25   29.77
  -1   3  -3   56.13    2.76
   1  -3   3   48.99    2.64
   1  -3   3   52.58    3.70
  -1   3  -3   56.53    4.85
  -1   3  -3   56.33    4.87
   1  -3   3   51.72    4.56
  -1   3  -3   54.41    5.79
   1  -3   4  712.10   22.24
  -1   3  -4  659.16   22.21
   1  -3   4  623.67   25.59
  -1   3  -4  747.86   27.85
   1  -3   4  700.02   22.77
   1  -3   4  722.90   28.16
  -1   3  -4  668.18   26.29
  -1   3  -4  686.80   26.38
  -1   3  -5  189.51    9.09
   1  -3   5  200.61    8.19
  -1   3  -5  212.94   12.05
   1  -3   5  206.77    9.30
  -1   3  -5  218.44   12.07
   1  -3   5  198.81   12.05
  -1   3  -5  181.09   11.51
  -1   3  -6  476.76   22.23
  -1   3  -6  513.32   22.64
   1  -3   6  486.36   16.19
   1  -3   6  470.15   21.47
  -1   3  -6  470.22   18.98
  -1   3  -6  484.18   21.27
   1  -3   6  506.73   19.39
  -1   3  -7   75.34    7.87
   1  -3   7   82.58    3.97
   1  -3   7   84.92    7.39
  -1   3  -7   80.19    6.62
  -1   3  -7   81.17    7.97
  -1   3  -7   83.89    7.09
  -1   3  -8   37.45    4.57
   1  -3   8   39.07    2.26
  -1   3  -8   44.20    6.10
   1  -3   8   37.31    4.79
  -1   3  -8   39.24    4.96
  -1   3  -8   38.60    5.72
  -1   3  -9   18.66    3.18
   1  -3   9   20.06    3.40
  -1   3  -9   18.61    3.78
  -1   3  -9   22.60    4.76
  -1   3  -9   22.75    4.62
   1  -3   9   21.29    3.41
  -1   3 -10    1.95    1.86
   1  -3  10    1.67    1.23
   1  -3  10    0.62    0.70
  -1   3 -10    3.91    2.41
   1  -3  10    1.59    1.17
  -1   3 -10    1.41    0.96
  -1   3 -10    3.03    1.18
   1  -3  11  133.89    9.99
   1  -3  11  115.21   11.40
  -1   3 -11  116.26   12.03
  -1   3 -11  131.70   12.81
   1  -3  11  122.83   11.80
  -1   3 -11  105.44   10.59
   1  -3  11  125.59    8.17
   1  -3  12   10.32    1.98
   1  -3  12   11.26    2.84
  -1   3 -12    6.31    2.52
  -1   3 -12    5.60    2.62
   1  -3  12   11.95    3.63
  -1   3 -13  159.07   14.89
   1  -3  13  131.02   10.85
  -1   3 -13  120.83   12.69
   1  -3  13  144.41   13.74
  -1   3 -13  121.41   13.57
  -1   3 -14   20.28    5.65
   1  -3  14   28.43    6.18
  -1   3 -14   26.25    6.74
  -1   3 -14   22.03    5.48
   1  -3  14   25.55    4.79
   1  -3  15  219.58   18.79
   1  -3  15  214.61   15.49
  -1   3 -15  236.92   21.21
  -1   3 -15  188.76   18.01
   1  -3  16   10.36    4.11
   1  -3  16    8.16    3.18
  -1   3 -16   15.04    5.97
   1  -3  17  239.67   17.77
   1  -3  17  206.31   19.62
  -1   3 -17  222.81   22.45
   1  -3  18   91.35   11.07
   1  -3  18   76.20   12.04
  -1   3 -18   84.20   13.94
   1  -3  19   37.29    6.97
  -1   3 -19   27.83    8.66
   1  -3  19   27.98    7.55
   1  -3  20   31.06    6.44
  -1   3 -20   28.56    8.34
   1  -3  20   32.14    7.99
   1  -3  21    0.61    1.52
  -1   2  22   62.32   11.15
  -1   2  21   30.72    7.53
   1  -2 -21   38.60   11.20
   1  -2 -20   48.79   11.54
  -1   2  20   52.56    9.18
  -1   2  20   63.34   10.75
   1  -2 -19   -0.44    1.93
  -1   2  19    0.74    1.55
  -1   2  19    2.90    2.49
  -1   2  18    3.87    2.43
  -1   2  18    1.87    1.76
   1  -2 -18    2.79    4.14
  -1   2  17    2.72    2.07
  -1   2  17   -0.53    1.32
   1  -2 -17    0.52    3.31
  -1   2  16    2.65    2.19
  -1   2  16    5.57    2.65
   1  -2 -16    7.44    3.62
  -1   2  15   22.75    4.90
   1  -2 -15   20.25    4.35
   1  -2 -15   25.96    2.61
   1  -2 -15   20.41    5.83
  -1   2  15   24.86    5.37
  -1   2  14  216.21   15.36
   1  -2 -14  231.33   10.27
  -1   2  14  228.21   16.91
   1  -2 -14  206.17   14.58
   1  -2 -14  200.99   18.98
   1  -2 -13  162.71   15.94
   1  -2 -13  159.34    8.30
   1  -2 -13  147.43   14.27
  -1   2  13  167.03   13.53
  -1   2  13  154.58   12.12
   1  -2 -13  156.97   11.93
   1  -2 -12  103.12    6.45
   1  -2 -12  110.13    9.44
   1  -2 -12  107.73   12.22
  -1   2  12  116.68    9.77
  -1   2  12  116.56   10.70
   1  -2 -12   95.97   10.92
   1  -2 -11  608.75   28.01
   1  -2 -11  635.86   34.73
   1  -2 -11  518.95   29.26
   1  -2 -11  651.44   36.23
   1  -2 -11  582.04   25.73
   1  -2 -11  508.50   27.95
   1  -2 -11  554.24   20.84
  -1   2  11  575.48   26.99
  -1   2  11  568.46   25.51
   1  -2 -10   83.76    5.65
  -1   2  10   91.14    7.76
   1  -2 -10   81.47    8.96
   1  -2 -10   98.14   12.28
   1  -2 -10   83.57    5.71
   1  -2 -10   87.77    9.87
   1  -2 -10  100.12    8.23
   1  -2 -10  113.90   12.49
   1  -2  -9  537.50   25.05
  -1   2   9  659.27   26.02
   1  -2  -9  596.16   28.14
   1  -2  -9  692.21   26.41
  -1   2   9  622.20   25.38
   1  -2  -9  709.06   35.37
   1  -2  -9  636.25   29.92
   1  -2  -9  746.68   34.62
   1  -2  -9  580.72   22.79
   1  -2  -9  640.60   22.56
   1  -2  -8   51.07    5.09
   1  -2  -8   40.58    4.13
   1  -2  -8   43.01    4.95
  -1   2   8   46.01    4.85
   1  -2  -8   46.52    4.00
  -1   2   8   43.43    4.82
   1  -2  -8   39.33    5.78
  -1   2   8   47.02    5.33
   1  -2  -8   43.37    5.65
   1  -2  -7  387.30   16.57
   1  -2  -7  438.74   17.83
   1  -2  -7  387.54   19.04
  -1   2   7  387.92   17.40
   1  -2  -7  375.94   17.73
   1  -2  -7  403.87   20.28
  -1   2   7  421.23   18.44
  -1   2   7  421.61   17.61
   1  -2  -7  401.57   15.75
  -1   2   6   28.39    3.51
   1  -2  -6   20.80    3.10
  -1   2   6   24.66    3.23
   1  -2  -6   21.49    3.62
   1  -2  -6   21.50    2.52
   1  -2  -6   20.22    3.23
  -1   2   6   22.35    2.87
   1  -2  -6   27.14    3.23
   1  -2  -6   23.52    2.96
  -1   2   5  330.50   13.73
  -1   2   5  306.46   13.06
   1  -2  -5  301.34   12.33
  -1   2   5  312.02   13.51
   1  -2  -5  280.45   13.59
   1  -2  -5  286.00   14.65
   1  -2  -5  295.67   13.17
  -1   2   5  282.48   13.31
   1  -2  -4   45.04    3.99
  -1   2   4   54.34    4.36
   1  -2  -4   46.11    4.37
   1  -2  -4   49.63    3.79
  -1   2   4   43.73    3.75
   1  -2  -4   47.25    4.50
  -1   2   4   42.79    3.70
  -1   2   4   43.40    3.94
   1  -2  -3   71.54    4.70
  -1   2   3   65.80    4.46
   1  -2  -3   65.47    4.47
   1  -2  -3   73.33    5.81
  -1   2   3   63.74    4.68
  -1   2   2  388.20   13.26
  -1   2   2  226.07   10.40
   1  -2  -2  220.83    9.75
  -1   2   2  334.60   11.52
   1  -2  -2  299.52   11.00
  -1   2   2  221.12   10.22
  -1   2   1  264.46    9.90
  -1   2   1  250.97   10.47
  -1   2   0 1206.71   37.25
  -1   2  -1  527.76   20.67
  -1   2  -2 1373.35   39.95
   1  -2   2 1227.75   37.51
  -1   2  -2 1312.13   40.84
  -1   2  -2 1249.99   36.28
  -1   2  -2 1153.75   37.40
  -1   2  -2 1186.62   39.70
   1  -2   2 1220.74   36.27
  -1   2  -3   14.84    1.71
  -1   2  -3   16.91    2.49
  -1   2  -3   16.08    2.39
   1  -2   3   23.11    2.01
  -1   2  -3   12.50    1.44
   1  -2   3   13.85    1.46
  -1   2  -3   17.66    2.60
  -1   2  -4 1727.29   55.83
   1  -2   4 2034.15   58.89
  -1   2  -4 1699.90   58.09
  -1   2  -4 1911.24   58.87
   1  -2   4 1740.70   53.53
  -1   2  -4 1859.13   57.51
  -1   2  -4 1728.65   53.61
  -1   2  -5    2.08    0.89
   1  -2   5    1.64    0.42
  -1   2  -5    1.58    0.79
  -1   2  -5    2.66    1.30
   1  -2   5    2.96    1.10
  -1   2  -5    2.14    0.52
  -1   2  -5    3.06    1.48
   1  -2   5    2.18    0.95
   1  -2   6  834.51   29.94
  -1   2  -6  796.54   29.60
   1  -2   6  783.33   28.41
  -1   2  -6  793.52   31.20
  -1   2  -6  849.49   28.07
  -1   2  -6  755.89   23.85
  -1   2  -6  858.05   31.97
   1  -2   6  797.05   24.05
  -1   2  -7   35.83    5.22
  -1   2  -7   26.61    3.11
  -1   2  -7   27.77    4.53
   1  -2   7   26.66    3.24
   1  -2   7   25.42    3.93
  -1   2  -7   26.97    1.94
   1  -2   7   27.26    3.43
  -1   2  -7   26.84    4.05
   1  -2   8   31.12    4.64
   1  -2   8   29.34    3.81
  -1   2  -8   30.04    3.14
  -1   2  -8   24.59    4.21
  -1   2  -8   30.81    5.07
   1  -2   8   27.76    3.27
  -1   2  -8   31.28    5.12
  -1   2  -8   30.31    2.31
  -1   2  -9    1.43    0.43
  -1   2  -9    3.85    1.93
   1  -2   9    1.10    1.04
  -1   2  -9    1.54    1.03
   1  -2   9    1.92    1.17
  -1   2  -9    1.01    1.37
   1  -2   9    1.56    0.86
   1  -2  10   19.08    2.23
  -1   2 -10   16.31    4.04
   1  -2  10   19.52    3.41
  -1   2 -10   17.82    4.45
  -1   2 -10   18.68    4.20
  -1   2 -10   17.04    2.07
  -1   2 -11   69.46    8.89
  -1   2 -11   71.25    4.78
   1  -2  11   75.83    7.32
   1  -2  11   85.57    9.56
  -1   2 -11   83.65   10.14
   1  -2  11   83.50    9.38
  -1   2 -11   87.61    9.93
  -1   2 -11   71.70    9.27
  -1   2 -12   17.86    4.73
  -1   2 -12   18.54    4.77
  -1   2 -12   17.27    4.70
   1  -2  12   14.56    3.13
   1  -2  12   22.96    4.90
  -1   2 -12   17.48    2.34
  -1   2 -13  133.87   13.93
  -1   2 -13  145.85   14.74
   1  -2  13  138.75   11.11
  -1   2 -13  157.10   15.23
  -1   2 -13  112.59    6.99
   1  -2  13  139.88   13.23
  -1   2 -14    8.64    4.09
   1  -2  14    4.51    2.57
  -1   2 -14   10.29    4.03
  -1   2 -14    2.95    2.29
   1  -2  14    7.36    2.77
  -1   2 -14    7.79    1.64
  -1   2 -15  205.34   19.58
   1  -2  15  209.00   15.12
   1  -2  15  210.58   17.87
  -1   2 -15  185.13    9.87
   1  -2  16    0.19    1.17
   1  -2  16    0.84    1.68
   1  -2  17  333.29   21.60
   1  -2  17  350.41   25.49
  -1   2 -17  316.12   27.53
  -1   2 -18    2.82    2.97
   1  -2  18    1.37    2.53
   1  -2  18    0.56    1.94
   1  -2  19   50.51    9.71
   1  -2  19   54.40    9.05
  -1   2 -19   57.24   11.47
   1  -2  20   17.31    5.21
  -1   2 -20    9.41    4.90
   1  -2  20    8.92    4.99
   1  -2  21   -2.80    2.71
  -1   1  22   33.57    8.26
  -1   1  21   55.98    9.89
   1  -1 -21   74.69   15.18
  -1   1  21   60.04   10.78
  -1   1  20   16.19    5.95
  -1   1  20   13.11    4.37
   1  -1 -20   19.61    8.08
  -1   1  19   22.53    6.13
  -1   1  19   21.60    5.38
   1  -1 -19   23.58    7.18
  -1   1  18   14.09    4.69
   1  -1 -18   14.07    4.77
  -1   1  18   12.48    4.05
  -1   1  17    1.11    1.89
   1  -1 -17    1.62    1.89
  -1   1  17    1.68    1.55
   1  -1 -16    0.20    1.11
  -1   1  16    1.78    1.16
  -1   1  16    1.83    1.45
   1  -1 -16   -0.56    2.49
  -1   1  15    5.93    2.07
   1  -1 -15   -0.67    1.27
   1  -1 -15    2.50    2.61
  -1   1  15    3.40    2.26
   1  -1 -14  166.25   11.99
   1  -1 -14  179.09   17.46
  -1   1  14  172.96   13.20
  -1   1  14  174.93   14.94
   1  -1 -13  139.57    6.29
  -1   1  13  155.80   13.34
   1  -1 -13  143.69   14.83
  -1   1  13  141.39   11.35
  -1   1  12  340.82   20.52
   1  -1 -12  334.50   22.08
   1  -1 -12  334.16   22.84
   1  -1 -12  328.19   12.50
  -1   1  12  342.09   18.40
   1  -1 -12  382.28   26.91
  -1   1  11  492.94   17.93
   1  -1 -11  517.10   20.50
  -1   1  11  504.92   20.80
   1  -1 -11  544.79   27.39
   1  -1 -11  474.74   23.41
   1  -1 -11  506.63   18.14
   1  -1 -11  458.29    9.93
   1  -1 -11  421.84   21.36
  -1   1  11  480.79   21.33
   1  -1 -11  515.69   27.95
  -1   1  10  179.88   11.43
   1  -1 -10  178.34   14.49
   1  -1 -10  180.47   11.06
  -1   1  10  174.11   10.76
   1  -1 -10  200.18   11.86
   1  -1 -10  177.10   13.95
   1  -1 -10  213.00   17.76
   1  -1 -10  180.04    8.05
   1  -1  -9  327.21   18.97
   1  -1  -9  363.41   16.43
   1  -1  -9  322.60   12.70
  -1   1   9  353.13   16.43
   1  -1  -9  323.33   15.56
   1  -1  -9  325.94   19.46
   1  -1  -9  319.06   12.32
   1  -1  -9  331.64   12.43
   1  -1  -9  382.57   23.65
  -1   1   9  307.94   15.24
  -1   1   8    3.56    1.54
  -1   1   8    2.52    1.04
   1  -1  -8    2.03    0.76
   1  -1  -8    2.99    1.09
   1  -1  -8    1.73    1.31
   1  -1  -8    1.74    0.64
   1  -1  -8    2.23    1.52
   1  -1  -8    1.43    0.54
   1  -1  -8    0.12    0.71
  -1   1   8    2.60    1.17
   1  -1  -7  151.92    6.98
  -1   1   7  160.16    8.91
   1  -1  -7  150.34    8.89
  -1   1   7  160.81   10.39
  -1   1   7  152.56    8.99
   1  -1  -7  149.32   10.70
   1  -1  -7  171.46   13.58
   1  -1  -7  158.45    8.99
   1  -1  -7  170.60   11.59
   1  -1  -6   41.07    3.89
   1  -1  -6   47.06    5.44
  -1   1   6   43.59    4.00
   1  -1  -6   37.33    4.59
   1  -1  -6   45.57    3.11
  -1   1   6   44.12    4.07
   1  -1  -6   40.77    3.96
   1  -1  -5   64.48    5.57
   1  -1  -5   64.35    3.77
  -1   1   5   62.43    4.86
  -1   1   5   71.84    4.99
  -1   1   5   65.68    4.69
   1  -1  -5   66.03    6.21
  -1   1   4   32.20    2.61
  -1   1   4   41.32    3.42
   1  -1  -4   28.37    3.46
  -1   1   4   29.66    2.94
  -1   1   4   32.80    2.85
   1  -1  -4   28.70    3.19
   1  -1  -4   28.44    2.28
   1  -1  -3  588.97   19.78
   1  -1  -3  549.04   21.17
  -1   1   3  571.14   20.03
  -1   1   3  619.48   21.27
  -1   1   2   64.76    4.41
   1  -1  -2   71.36    4.23
   1  -1  -2   70.52    3.87
   1  -1   3  147.30    5.79
  -1   1  -3  151.66    8.13
  -1   1  -3  170.77    8.53
  -1   1  -3  174.93    8.93
  -1   1  -3  148.92    7.12
  -1   1  -3  139.48    5.62
   1  -1   4 1096.44   33.86
   1  -1   4 1050.20   31.66
  -1   1  -4  980.95   31.28
  -1   1  -4 1052.08   36.06
   1  -1   4 1033.38   33.34
  -1   1  -4 1023.06   36.31
   1  -1   5   94.24    4.22
  -1   1  -5   92.80    7.19
   1  -1   5   95.95    5.34
   1  -1   5  113.91    7.72
   1  -1   5  105.78    6.09
  -1   1  -5  110.83    7.79
  -1   1  -5   98.55    7.29
  -1   1  -5   92.59    4.59
  -1   1  -5   92.29    3.82
   1  -1   6  801.07   27.06
   1  -1   6  704.84   24.54
  -1   1  -6  745.78   29.72
  -1   1  -6  809.21   29.65
  -1   1  -6  782.18   30.43
  -1   1  -6  740.67   24.32
  -1   1  -6  733.06   29.36
   1  -1   6  858.74   30.66
   1  -1   7   20.90    1.97
   1  -1   7   17.20    3.32
  -1   1  -7   18.88    2.06
  -1   1  -7   17.10    3.35
  -1   1  -7   23.42    4.03
  -1   1  -7   16.28    3.25
   1  -1   7   16.89    2.67
  -1   1  -7   19.88    3.77
  -1   1  -8   21.99    4.29
  -1   1  -8   24.61    4.41
  -1   1  -8   23.22    4.16
   1  -1   8   33.91    5.08
   1  -1   8   26.21    3.60
  -1   1  -8   26.17    4.46
  -1   1  -8   26.14    2.62
  -1   1  -9   16.45    4.00
   1  -1   9   12.68    2.64
  -1   1  -9   11.17    3.13
  -1   1  -9   13.85    3.59
  -1   1  -9   13.34    1.98
  -1   1  -9   15.12    3.63
   1  -1   9   12.63    3.44
  -1   1 -10  118.41   11.69
   1  -1  10  114.40   11.12
   1  -1  10  129.03   11.14
  -1   1 -10  117.68    7.00
   1  -1  10  108.01    8.66
  -1   1 -10  120.83   11.49
  -1   1 -10  113.35   10.97
  -1   1 -10  119.75   11.54
   1  -1  11    9.23    2.38
  -1   1 -11    8.24    3.28
  -1   1 -11   11.87    2.19
  -1   1 -11   10.16    3.56
   1  -1  11   12.03    3.58
  -1   1 -11    7.33    2.66
   1  -1  11    6.81    3.09
  -1   1 -11   10.78    3.95
  -1   1 -12  114.76   12.60
   1  -1  12  104.29    9.18
  -1   1 -12  105.84    7.19
  -1   1 -12  118.38   12.92
   1  -1  12  113.43   11.23
  -1   1 -12   97.93   11.24
  -1   1 -12  116.09   12.86
  -1   1 -13  275.41   13.70
  -1   1 -13  308.02   22.93
   1  -1  13  281.07   17.21
  -1   1 -13  326.46   23.51
   1  -1  13  288.15   19.67
  -1   1 -13  284.42   21.66
  -1   1 -14   64.58    5.80
   1  -1  14   57.32    8.56
   1  -1  14   57.30    7.11
  -1   1 -14   71.88   11.13
  -1   1 -14   72.69   11.05
   1  -1  15  286.31   18.20
  -1   1 -15  259.25   13.94
  -1   1 -15  286.47   23.63
   1  -1  15  283.50   20.85
  -1   1 -16   60.33   10.86
   1  -1  16   40.98    6.55
   1  -1  16   54.22    8.87
   1  -1  17  285.59   19.49
  -1   1 -17  256.79   24.51
   1  -1  17  256.82   21.30
   1  -1  18    1.16    2.14
   1  -1  18    8.74    3.88
  -1   1 -18    2.02    2.69
   1  -1  19   67.16   11.05
  -1   1 -19   66.64   12.71
   1  -1  19   74.26   10.11
   1  -1  20    2.80    2.38
   1  -1  20   -2.28    1.65
  -1   1 -20    4.08    2.75
   1  -1  21   11.96    4.13
  -1   0  22    5.83    3.57
   1   0 -21   53.81   13.21
  -1   0  21   69.72   10.83
  -1   0  21   64.31   11.50
   1   0 -20    9.35    6.28
  -1   0  20   12.23    4.93
  -1   0  20   23.84    6.44
   1   0 -19   30.93    8.24
  -1   0  19   26.42    6.59
  -1   0  19   27.51    6.85
  -1   0  18   65.20   10.42
   1   0 -18   64.84   12.41
  -1   0  18   71.83    9.62
   1   0 -17    2.58    2.46
  -1   0  17    0.84    1.24
  -1   0  17   -0.78    2.46
  -1   0  16    1.24    1.46
   1   0 -16    1.35    0.80
   1   0 -16    0.33    2.09
  -1   0  16    0.17    1.37
   1   0 -15   -3.28    3.35
  -1   0  15    1.98    1.85
  -1   0  15   -1.43    2.62
   1   0 -14  173.66   17.16
  -1   0  14  180.37   13.37
  -1   0  14  178.19   15.37
  -1   0  13   10.10    2.76
   1   0 -13   -0.44    0.54
   1   0 -13   11.04    4.22
   1   0 -13   13.06    4.13
  -1   0  13    9.16    3.17
   1   0 -12  258.08   19.28
   1   0 -12  290.45   20.63
  -1   0  12  289.82   16.31
   1   0 -12  234.77   13.54
   1   0 -12  271.37   21.79
  -1   0  12  262.59   17.79
   1   0 -12  303.08   17.71
  -1   0  11  166.80   11.12
  -1   0  11  172.89   13.55
   1   0 -11  160.53   11.80
  -1   0  11  142.73    9.46
  -1   0  11  152.21   12.53
   1   0 -11  152.15   13.63
   1   0 -11  145.35    9.41
   1   0 -11  149.68   13.93
   1   0 -11  180.31   16.52
  -1   0  10  246.01   15.48
   1   0 -10  224.11   11.75
   1   0 -10  256.35   17.36
   1   0 -10  239.31   14.24
   1   0 -10  218.74    8.04
   1   0 -10  203.56    9.57
   1   0 -10  243.57   16.67
  -1   0  10  226.23   11.84
  -1   0  10  243.62   13.36
   1   0 -10  265.20   19.43
  -1   0   9  125.46    7.88
   1   0  -9  137.79   12.95
   1   0  -9  116.09    6.58
   1   0  -9  125.19   11.22
   1   0  -9  119.95    7.68
  -1   0   9  128.00    8.66
   1   0  -9  119.24    5.14
   1   0  -9  127.67   11.13
  -1   0   8  244.52   12.25
  -1   0   8  230.84   11.22
   1   0  -8  255.02   17.44
   1   0  -8  226.80   10.14
   1   0  -8  226.65   11.10
   1   0  -8  229.68    8.49
   1   0  -8  240.73   15.29
   1   0  -8  230.89   14.82
   1   0  -7  112.43    4.87
   1   0  -7  106.74    6.61
  -1   0   7  116.42    7.34
   1   0  -7  109.80    6.11
   1   0  -7  110.91    9.28
   1   0  -7  107.74    8.99
  -1   0   7  117.55    6.90
   1   0  -7  129.68   11.05
   1   0  -6   83.74    7.27
   1   0  -6   84.90    8.30
   1   0  -6   79.21    5.20
  -1   0   6   82.17    4.01
  -1   0   6   83.26    5.69
   1   0  -6   90.83    7.69
   1   0  -6   79.28    3.83
   1   0  -6   83.07    4.95
  -1   0   6   89.89    5.55
   1   0  -5   35.01    4.69
   1   0  -5   27.44    1.90
  -1   0   5   25.49    1.87
  -1   0   5   31.21    2.94
   1   0  -5   24.89    2.58
   1   0  -5   38.40    4.38
  -1   0   5   27.70    2.73
   1   0  -5   32.80    3.96
   1   0  -4    0.31    0.41
  -1   0   4    0.72    0.33
  -1   0   4    0.60    0.44
  -1   0   4    0.33    0.37
  -1   0   4    0.30    0.14
   1   0  -4    0.52    0.49
   1   0  -4    0.34    0.21
   1   0  -3    0.46    0.30
   1   0  -3    0.50    0.69
  -1   0   3    0.58    0.38
  -1   0   3    0.70    0.35
  -1   0   3    0.82    0.34
   1   0  -3    1.37    0.76
   1   0  -3    0.59    0.36
   1   0  -2   13.97    1.21
   1   0   2  558.48   19.44
  -1   0  -2  774.14   21.92
  -1   0  -3 1238.31   36.97
   1   0   3 1041.90   36.07
   1   0   3 1031.63   34.28
  -1   0  -3 1163.99   36.21
  -1   0  -3  999.34   33.63
  -1   0  -4  323.64   14.35
   1   0   4  339.66   13.13
  -1   0  -4  313.29   11.84
  -1   0  -4  301.49   14.72
  -1   0  -5  232.80   12.47
   1   0   5  234.01   10.47
  -1   0  -5  237.95   13.11
  -1   0  -5  234.86   12.68
  -1   0  -5  213.01    8.70
  -1   0  -5  214.04   11.55
   1   0   6   90.86    5.99
  -1   0  -6   74.07    5.05
   1   0   6   76.91    7.52
  -1   0  -6   80.36    4.33
  -1   0  -6   84.85    7.67
  -1   0  -6   73.74    6.54
  -1   0  -6   92.08    8.12
  -1   0  -6   74.71    6.97
  -1   0  -7    3.94    0.81
  -1   0  -7    4.54    1.84
   1   0   7    3.86    1.28
   1   0   7    4.38    1.93
  -1   0  -7    3.60    1.09
  -1   0  -7    5.41    1.68
  -1   0  -7    3.42    1.38
  -1   0  -7    6.85    2.47
   1   0   8   76.30    6.22
  -1   0  -8   67.32    3.89
   1   0   8   75.58    8.57
  -1   0  -8   66.79    7.57
   1   0   8   73.35    7.16
  -1   0  -8   76.99    8.34
  -1   0  -8   70.05    5.31
  -1   0  -8   66.82    7.20
  -1   0  -8   70.02    8.14
   1   0   9    2.74    1.13
  -1   0  -9    3.34    1.12
  -1   0  -9    3.91    1.78
   1   0   9    3.30    1.32
  -1   0  -9    5.41    2.15
  -1   0  -9    4.53    0.85
  -1   0  -9    5.34    2.47
  -1   0  -9    5.06    2.50
   1   0  10    1.67    1.40
  -1   0 -10    0.81    0.72
  -1   0 -10    0.78    0.30
  -1   0 -10    0.28    0.82
  -1   0 -10    0.92    0.39
  -1   0 -10   -0.33    1.50
   1   0  10    0.66    1.03
  -1   0 -10    2.10    1.79
   1   0  10    1.45    1.08
  -1   0 -10    1.88    1.57
   1   0  11   17.90    3.58
  -1   0 -11   15.17    4.13
  -1   0 -11   13.20    4.06
  -1   0 -11   16.41    4.76
   1   0  11   14.78    3.73
  -1   0 -11   11.89    3.70
   1   0  11   12.96    3.91
   1   0  11   15.43    3.72
  -1   0 -11   17.97    3.09
  -1   0 -12  395.97   25.75
  -1   0 -12  326.86   16.35
  -1   0 -12  341.74   23.03
  -1   0 -12  382.28   25.78
  -1   0 -12  330.59   21.97
   1   0  12  357.38   21.05
   1   0  12  349.29   18.74
  -1   0 -13  193.05   18.00
   1   0  13  173.30   12.47
  -1   0 -13  174.14   17.23
   1   0  13  161.92   13.70
  -1   0 -13  187.11   16.83
  -1   0 -14  158.09   16.29
   1   0  14  153.86   12.23
   1   0  14  137.75   13.31
  -1   0 -15  196.67   19.17
   1   0  15  179.27   14.20
   1   0  15  201.03   16.86
   1   0  16   43.17    7.70
  -1   0 -16   38.64    8.88
   1   0  16   41.05    6.77
   1   0  17  191.49   15.85
  -1   0 -17  195.77   20.77
   1   0  17  198.93   18.05
   1   0  18    4.00    2.64
  -1   0 -18    7.79    4.25
   1   0  18    6.50    2.85
   1   0  19   87.18   12.34
  -1   0 -19   70.27   13.45
   1   0  19   89.35   11.12
   1   0  20   -0.65    1.76
   1   0  20   -2.17    3.14
  -1   0 -20   -5.82    3.75
   1   0  21   13.12    4.83
  -1   0 -21   18.70    7.49
   1   0  22    0.29    1.41
  -1  -1  21   62.36   11.62
   1   1 -21   51.51   12.44
  -1  -1  20   62.00   11.01
  -1  -1  20   62.75   10.00
   1   1 -20   64.78   13.52
  -1  -1  19   56.75    8.81
  -1  -1  19   62.63   10.65
   1   1 -19   83.09   14.34
  -1  -1  18   75.49    9.83
  -1  -1  18   84.07   12.16
   1   1 -18   72.97   12.81
  -1  -1  17    5.13    2.37
  -1  -1  17    3.54    1.43
  -1  -1  16   -1.63    2.22
  -1  -1  16    1.41    1.72
   1   1 -16   -4.15    3.54
  -1  -1  15   24.95    5.54
  -1  -1  15   21.05    4.44
   1   1 -15   24.78    6.09
  -1  -1  14   82.03   10.06
   1   1 -14   87.56   11.88
   1   1 -14   72.45    6.39
  -1  -1  14   88.87    8.93
   1   1 -13    0.46    2.05
   1   1 -13    1.52    1.00
  -1  -1  13    1.66    2.37
   1   1 -13   -0.17    3.24
  -1  -1  13    1.80    1.18
   1   1 -13    2.17    1.34
  -1  -1  12  391.86   19.32
   1   1 -12  392.82   24.26
   1   1 -12  394.87   25.94
  -1  -1  12  402.72   22.54
   1   1 -12  393.92   20.25
   1   1 -12  316.07   13.29
   1   1 -12  296.54   14.93
   1   1 -11   17.63    4.62
   1   1 -11   22.43    4.06
   1   1 -11   17.59    4.77
  -1  -1  11   15.76    3.22
   1   1 -11   12.69    2.21
  -1  -1  11   12.67    2.40
  -1  -1  11   17.68    4.26
   1   1 -11   13.13    2.37
  -1  -1  11   17.29    4.25
   1   1 -11   18.46    5.05
  -1  -1  10  496.96   21.32
   1   1 -10  520.38   28.08
   1   1 -10  441.83   18.11
   1   1 -10  421.02   18.58
  -1  -1  10  461.53   18.64
   1   1 -10  478.35   25.66
   1   1 -10  531.77   26.43
  -1  -1   9   11.20    2.20
   1   1  -9   13.43    3.71
   1   1  -9   14.77    3.60
  -1  -1   9   12.67    2.20
   1   1  -9   15.91    4.11
   1   1  -9    9.94    1.80
   1   1  -9   13.02    2.42
   1   1  -8  208.01   11.50
   1   1  -8  218.34   15.20
  -1  -1   8  221.44   11.45
  -1  -1   8  193.96    9.54
   1   1  -8  191.87    9.36
   1   1  -8  234.81   14.78
   1   1  -8  196.70   10.62
   1   1  -8  221.81   14.29
   1   1  -7  221.92   11.35
   1   1  -7  204.45   10.75
  -1  -1   7  238.95   11.35
   1   1  -7  226.45   13.86
   1   1  -7  240.49   15.12
   1   1  -7  195.85    9.38
   1   1  -7  233.64   14.06
  -1  -1   7  236.42    9.98
   1   1  -6  192.07   11.49
   1   1  -6  165.56    8.84
   1   1  -6  159.48    7.48
   1   1  -6  185.54   12.10
   1   1  -6  173.91    9.22
   1   1  -6  174.31    8.29
   1   1  -6  165.04    6.43
  -1  -1   6  166.92    7.73
  -1  -1   6  170.28    8.81
  -1  -1   6  158.82    5.95
   1   1  -6  182.04   11.42
   1   1  -5  451.08   15.19
  -1  -1   5  501.02   17.47
   1   1  -5  444.68   16.75
   1   1  -5  470.53   18.26
   1   1  -5  504.56   20.48
  -1  -1   5  447.94   14.71
  -1  -1   5  467.36   16.18
  -1  -1   4   30.44    2.05
  -1  -1   4   32.28    2.44
   1   1  -4   31.13    3.74
   1   1  -4   32.25    2.25
   1   1  -4   38.39    4.05
   1   1  -4   32.20    3.29
   1   1  -3  106.63    5.08
  -1  -1   3  101.31    5.17
  -1  -1   3  126.11    5.31
   1   1  -3  140.55    7.08
   1   1  -3  101.73    6.30
   1   1  -3  131.45    7.14
  -1  -1   2   17.17    1.35
   1   1  -2   13.29    2.22
  -1  -1  -1  301.92   10.72
  -1  -1  -2  601.96   18.83
   1   1   2  466.55   17.65
  -1  -1  -2  428.06   17.84
   1   1   2  744.96   23.33
   1   1   2  764.26   22.23
   1   1   3  442.39   16.39
   1   1   3  431.20   16.18
  -1  -1  -3  449.93   16.63
   1   1   3  444.25   19.26
  -1  -1  -3  432.25   15.84
   1   1   4  102.08    5.40
   1   1   4  110.48    8.14
  -1  -1  -4  104.84    6.40
  -1  -1  -4  112.47    7.16
   1   1   4   99.48    5.98
   1   1   5   61.04    4.68
   1   1   5   56.02    5.97
   1   1   5   65.59    6.60
  -1  -1  -5   51.99    5.94
   1   1   5   51.75    4.83
  -1  -1  -5   53.87    4.84
  -1  -1  -5   53.93    5.30
   1   1   6  385.34   17.25
   1   1   6  406.53   16.51
   1   1   6  424.18   21.01
  -1  -1  -6  392.86   18.52
  -1  -1  -6  391.97   20.28
  -1  -1  -6  352.90   17.11
  -1  -1  -6  381.67   16.13
  -1  -1  -7   22.57    3.97
  -1  -1  -7   22.85    3.15
   1   1   7   17.67    4.08
  -1  -1  -7   22.09    4.42
  -1  -1  -7   20.69    3.48
   1   1   7   24.66    3.79
  -1  -1  -7   26.25    4.74
   1   1   7   27.44    3.51
  -1  -1  -8  251.42   17.34
   1   1   8  236.51   12.56
  -1  -1  -8  249.58   16.85
   1   1   8  239.80   13.73
   1   1   8  217.88   16.09
  -1  -1  -8  223.06   13.92
  -1  -1  -8  233.08   14.94
  -1  -1  -8  224.30   12.07
   1   1   9    4.91    1.56
  -1  -1  -9    7.19    1.96
  -1  -1  -9   10.59    3.17
  -1  -1  -9    5.40    2.05
  -1  -1  -9   10.32    3.10
  -1  -1  -9    8.36    2.75
   1   1   9    5.05    2.45
  -1  -1 -10   12.98    2.58
   1   1  10   12.54    3.26
  -1  -1 -10   11.81    3.43
   1   1  10   13.08    3.00
  -1  -1 -10   11.76    1.90
   1   1  10   14.36    4.10
  -1  -1 -10    8.69    2.89
  -1  -1 -10   15.22    4.03
  -1  -1 -10   15.85    4.21
  -1  -1 -11    4.01    0.97
   1   1  11    5.46    2.01
  -1  -1 -11    2.98    2.26
   1   1  11    6.02    1.98
  -1  -1 -11    2.94    1.45
  -1  -1 -11    6.05    2.67
   1   1  11    5.27    1.87
  -1  -1 -11    5.82    2.07
  -1  -1 -11    7.55    2.17
  -1  -1 -11    8.50    3.35
  -1  -1 -11    5.70    2.27
   1   1  11    2.75    1.73
  -1  -1 -11    5.07    1.04
  -1  -1 -12  221.72   17.01
   1   1  12  213.51   18.61
  -1  -1 -12  229.40   18.12
  -1  -1 -12  276.22   21.94
   1   1  12  246.40   16.33
  -1  -1 -12  244.57   20.38
  -1  -1 -12  201.87    9.72
  -1  -1 -12  222.36    9.54
   1   1  12  226.25   14.49
   1   1  13   55.88    6.92
  -1  -1 -13   53.97    3.59
  -1  -1 -13   49.25    3.59
   1   1  13   55.73    7.70
  -1  -1 -13   60.42    9.59
  -1  -1 -14  138.96    5.98
  -1  -1 -14  142.08   11.07
   1   1  14  157.84   13.85
   1   1  14  145.50   12.01
  -1  -1 -14  154.13   16.20
  -1  -1 -14  141.32    5.82
   1   1  15  218.89   15.82
   1   1  15  225.00   17.52
  -1  -1 -15  201.89   14.02
  -1  -1 -15  204.53   19.82
  -1  -1 -16   97.56   14.04
   1   1  16   96.11   11.77
   1   1  16  110.80   11.22
  -1  -1 -16   84.73    8.89
   1   1  17   62.66    8.89
  -1  -1 -17   47.89   10.23
   1   1  17   49.74    8.78
  -1  -1 -18   10.54    5.60
   1   1  18   10.66    3.97
   1   1  18   12.35    4.07
   1   1  19  109.57   13.91
   1   1  19   91.27   11.59
  -1  -1 -19  115.89   17.80
   1   1  20   -0.02    2.23
  -1  -1 -20   -0.52    3.82
   1   1  20    3.07    2.56
  -1  -1 -21   21.64    7.86
   1   1  21   19.39    6.35
   1   1  22   -0.02    2.34
  -1  -2  21  126.70   16.80
  -1  -2  21  142.22   15.24
  -1  -2  20   44.38    8.08
   1   2 -20   52.02   11.74
  -1  -2  20   40.19    8.79
  -1  -2  19   78.16   10.58
   1   2 -19   62.65   12.52
  -1  -2  19   59.82   10.70
   1   2 -18   32.60    8.68
  -1  -2  18   40.99    7.02
  -1  -2  18   36.00    7.79
  -1  -2  17   -1.87    3.08
   1   2 -17    0.14    2.81
  -1  -2  17    4.12    2.63
  -1  -2  16   -1.27    2.31
   1   2 -16    0.76    2.02
  -1  -2  16   -1.46    2.06
  -1  -2  15    1.83    1.84
   1   2 -15    2.97    2.34
  -1  -2  15    2.78    2.45
   1   2 -14   51.94    3.83
  -1  -2  14   64.62    7.58
  -1  -2  14   62.40    8.94
   1   2 -14   59.79    9.60
   1   2 -14   65.26   10.26
   1   2 -13   61.89    9.81
   1   2 -13   67.37    5.70
  -1  -2  13   64.90    7.38
   1   2 -13   83.00    8.61
  -1  -2  13   74.58    9.59
   1   2 -13   80.11   10.77
   1   2 -12  218.18   18.09
   1   2 -12  194.67   11.71
  -1  -2  12  214.65   13.71
   1   2 -12  228.14   13.06
  -1  -2  12  208.68   16.21
   1   2 -12  215.63   14.04
   1   2 -12  218.49   17.48
   1   2 -11   19.73    3.27
  -1  -2  11   21.46    3.72
  -1  -2  11   17.63    4.40
  -1  -2  11   17.63    2.46
   1   2 -11   18.71    3.52
   1   2 -11   18.93    3.15
  -1  -2  11   20.69    4.54
   1   2 -11   21.77    5.08
   1   2 -11   24.89    5.43
   1   2 -11   19.52    4.77
   1   2 -10  353.57   16.05
   1   2 -10  341.18   21.25
   1   2 -10  342.92   21.08
   1   2 -10  339.26   20.62
  -1  -2  10  343.72   16.88
  -1  -2  10  311.71   13.57
   1   2 -10  304.19   16.27
   1   2  -9  145.79   11.94
  -1  -2   9  155.89    9.41
   1   2  -9  140.42   11.89
   1   2  -9  142.38    9.55
   1   2  -9  149.25   11.89
  -1  -2   9  141.43    6.88
   1   2  -9  145.20    8.54
   1   2  -8  438.85   17.85
   1   2  -8  436.20   21.93
   1   2  -8  391.31   19.44
  -1  -2   8  465.71   18.79
  -1  -2   8  418.44   15.75
   1   2  -8  429.89   18.31
   1   2  -8  418.62   22.14
   1   2  -8  421.37   22.22
   1   2  -7  391.18   19.92
   1   2  -7  404.95   19.68
  -1  -2   7  365.16   12.39
   1   2  -7  411.69   16.12
   1   2  -7  399.81   18.34
   1   2  -7  386.71   19.61
  -1  -2   7  391.04   17.16
   1   2  -7  366.18   15.88
  -1  -2   7  384.43   14.03
  -1  -2   6  160.93    9.74
   1   2  -6  178.47   11.16
  -1  -2   6  166.07    6.74
   1   2  -6  172.01   11.30
   1   2  -6  167.13    8.50
   1   2  -6  165.09    8.61
  -1  -2   6  162.07    7.14
   1   2  -6  164.04   10.43
  -1  -2   5  165.27    7.30
  -1  -2   5  183.84   10.51
   1   2  -5  169.01    8.21
   1   2  -5  198.93   11.32
   1   2  -5  191.62   11.11
  -1  -2   5  186.53    7.75
   1   2  -5  215.01   11.27
  -1  -2   4  185.80    8.32
   1   2  -4  191.64    7.94
  -1  -2   4  182.10    8.62
  -1  -2   4  166.00   10.29
   1   2  -4  224.12   10.74
   1   2  -4  201.50   11.25
   1   2  -4  205.75   10.89
   1   2  -3   29.35    3.04
   1   2  -3   25.22    1.92
  -1  -2   3   22.64    2.85
   1   2  -3   27.95    3.16
  -1  -2   3   22.83    2.43
   1   2  -3   35.89    4.06
  -1  -2   2   83.85    4.98
   1   2  -2  105.27    5.87
   1   2  -2   96.42    5.31
   1   2  -1  806.66   23.48
  -1  -2   1  442.33   17.61
   1   2   0   54.37    5.70
  -1  -2   0   52.71    3.69
  -1  -2   0   56.72    3.07
  -1  -2  -1   87.59    4.93
   1   2   1   80.08    6.14
   1   2   1   81.17    7.19
   1   2   2   51.63    5.68
  -1  -2  -2   54.46    3.90
   1   2   2   54.47    4.09
   1   2   2   55.98    5.46
  -1  -2  -2   65.54    3.85
  -1  -2  -2   50.94    4.66
   1   2   2   49.74    2.93
  -1  -2  -3  378.58   15.12
  -1  -2  -3  369.09   16.10
   1   2   3  375.45   15.33
   1   2   3  399.59   14.14
  -1  -2  -3  405.36   15.25
   1   2   3  376.04   17.15
   1   2   3  389.77   18.97
   1   2   4  568.27   22.11
   1   2   4  624.18   22.52
  -1  -2  -4  605.57   22.79
  -1  -2  -4  578.24   22.21
  -1  -2  -4  571.46   21.16
   1   2   4  602.96   21.43
   1   2   4  612.32   26.69
  -1  -2  -5  606.09   23.09
  -1  -2  -5  642.46   24.89
   1   2   5  608.18   23.95
   1   2   5  683.70   23.97
   1   2   5  710.18   29.00
  -1  -2  -5  614.46   22.64
   1   2   5  638.71   23.08
   1   2   5  628.06   23.11
   1   2   5  641.83   27.93
  -1  -2  -6  196.84    9.13
   1   2   6  185.69   13.33
   1   2   6  189.48    9.25
   1   2   6  196.85   11.35
   1   2   6  208.58   10.79
  -1  -2  -6  192.22   11.03
   1   2   6  203.12   10.76
  -1  -2  -6  193.66   11.84
  -1  -2  -6  186.73   10.58
   1   2   6  205.07   14.34
  -1  -2  -6  194.27   14.34
   1   2   7  119.32    8.90
  -1  -2  -7  106.79    8.09
  -1  -2  -7  113.62    5.87
   1   2   7  109.82    6.00
  -1  -2  -7  115.13   11.25
   1   2   7  115.70    8.16
   1   2   7  112.44   10.92
   1   2   7  119.50    8.16
  -1  -2  -7  108.32    9.12
  -1  -2  -7  107.19    8.17
  -1  -2  -8  175.64    9.92
   1   2   8  202.76   10.43
  -1  -2  -8  174.04   11.66
  -1  -2  -8  200.84   15.17
  -1  -2  -8  213.82   15.60
   1   2   8  183.92   14.12
   1   2   8  194.45   10.48
  -1  -2  -8  172.76   10.53
   1   2   9    1.42    1.32
  -1  -2  -9    2.87    2.13
   1   2   9    1.33    0.92
   1   2   9    0.60    0.89
  -1  -2  -9    3.99    1.63
  -1  -2  -9    4.10    2.21
  -1  -2  -9    3.47    1.55
  -1  -2  -9    5.78    2.46
   1   2  10   -0.12    2.71
   1   2  10    2.43    1.42
  -1  -2 -10    2.88    2.11
  -1  -2 -10    3.81    1.93
  -1  -2 -10    3.11    1.68
  -1  -2 -10    3.05    1.98
   1   2  10    0.61    1.07
  -1  -2 -11   13.76    3.46
   1   2  11    7.36    3.12
   1   2  11    9.96    2.60
  -1  -2 -11   15.28    3.43
   1   2  11   13.16    3.62
  -1  -2 -11   13.01    3.86
  -1  -2 -11   13.97    4.76
  -1  -2 -11   13.54    3.61
   1   2  11   14.09    3.21
  -1  -2 -11   10.91    4.52
  -1  -2 -12  134.06   12.69
  -1  -2 -12  161.48   11.92
  -1  -2 -12  133.26    9.05
   1   2  12  159.35   12.60
  -1  -2 -12  162.14    9.04
  -1  -2 -12  156.69   14.67
   1   2  12  144.00   15.72
   1   2  12  159.02   11.99
  -1  -2 -12  173.66   17.70
  -1  -2 -13   47.82    7.66
   1   2  13   40.65    8.22
   1   2  13   46.93    6.38
  -1  -2 -13   53.27    6.72
  -1  -2 -13   57.31    4.83
  -1  -2 -13   44.27    4.65
  -1  -2 -13   59.17    9.47
   1   2  13   57.76    7.61
  -1  -2 -14  236.72   12.16
  -1  -2 -14  271.00   12.01
   1   2  14  267.02   17.42
  -1  -2 -14  268.21   16.93
   1   2  14  269.65   18.43
  -1  -2 -14  226.82   20.34
   1   2  15   83.16   10.12
   1   2  15   83.43    9.54
  -1  -2 -15   83.36    5.77
  -1  -2 -15   74.86   11.91
  -1  -2 -15   89.99    9.37
  -1  -2 -15   88.56    5.59
   1   2  16   44.01    7.03
   1   2  16   47.79    7.81
  -1  -2 -16   36.17    8.21
   1   2  17  124.00   12.75
  -1  -2 -17  108.79   15.41
   1   2  17  112.34   12.99
   1   2  18   25.17    5.59
   1   2  18   16.44    4.83
  -1  -2 -18   23.73    7.36
   1   2  19  112.14   13.85
   1   2  19  132.37   14.11
  -1  -2 -19   90.37   15.52
  -1  -2 -20    7.22    3.66
   1   2  20   13.17    4.51
   1   2  20   12.50    4.02
   1   2  21   18.70    5.49
   1   2  22    6.86    3.19
  -1  -3  21  149.05   18.37
  -1  -3  21  133.82   15.41
  -1  -3  20   16.59    5.01
   1   3 -20   12.30    5.52
  -1  -3  20   14.12    5.49
  -1  -3  19   97.38   12.11
   1   3 -19  111.58   16.71
  -1  -3  19   90.54   13.43
   1   3 -18    0.54    2.83
  -1  -3  18   -0.84    1.53
  -1  -3  18   -3.59    4.06
  -1  -3  17   14.40    5.04
   1   3 -17   17.61    5.91
  -1  -3  17   24.62    5.47
  -1  -3  16    8.50    3.91
  -1  -3  16   12.70    3.65
   1   3 -16    9.91    3.55
   1   3 -15   11.53    4.09
  -1  -3  15    7.81    3.50
  -1  -3  15    5.86    2.36
   1   3 -15    7.28    1.75
   1   3 -15   10.18    3.74
   1   3 -14   36.68    7.39
  -1  -3  14   30.52    6.33
  -1  -3  14   33.89    5.35
   1   3 -14   40.39    7.95
   1   3 -14   34.46    4.56
   1   3 -13   61.98    9.32
   1   3 -13   75.03    7.88
  -1  -3  13   65.81    7.45
  -1  -3  13   66.46    9.17
   1   3 -13   68.58    7.21
   1   3 -13   71.36   10.14
  -1  -3  12  107.07   11.40
   1   3 -12   93.40   11.03
  -1  -3  12  120.48    9.75
   1   3 -12  119.05    9.12
   1   3 -12  111.04   12.16
   1   3 -12  104.51    9.09
   1   3 -12  106.14    9.41
   1   3 -11    2.54    1.22
  -1  -3  11    4.43    1.58
  -1  -3  11    2.94    0.86
  -1  -3  11    2.38    1.31
   1   3 -11    4.79    2.36
   1   3 -11    4.43    1.70
   1   3 -11    1.87    1.37
   1   3 -11    3.35    2.17
  -1  -3  11    2.63    0.95
   1   3 -11    3.42    1.52
  -1  -3  10  587.90   27.85
   1   3 -10  497.37   25.34
  -1  -3  10  536.99   19.59
   1   3 -10  545.76   27.96
   1   3 -10  584.62   28.75
  -1  -3  10  598.10   24.48
   1   3 -10  599.87   23.78
   1   3 -10  553.94   29.06
  -1  -3   9   41.14    5.07
  -1  -3   9   38.32    5.69
  -1  -3   9   43.22    3.29
   1   3  -9   42.87    6.51
   1   3  -9   45.18    6.37
   1   3  -9   36.50    5.47
   1   3  -9   42.92    6.16
  -1  -3   9   36.80    2.18
   1   3  -9   44.93    4.77
   1   3  -9   43.10    4.62
  -1  -3   8 1065.99   33.82
   1   3  -8 1025.87   40.98
   1   3  -8 1100.39   43.22
  -1  -3   8 1047.54   41.14
   1   3  -8 1013.44   41.25
  -1  -3   8 1071.48   33.21
  -1  -3   8 1052.05   39.72
   1   3  -8 1067.94   36.77
   1   3  -8 1156.37   42.60
   1   3  -8 1164.27   37.88
   1   3  -7  201.52   12.75
  -1  -3   7  176.65    8.14
   1   3  -7  182.20   12.79
  -1  -3   7  176.91    7.57
   1   3  -7  184.49   12.76
  -1  -3   7  180.23   11.93
  -1  -3   7  186.84   11.91
   1   3  -7  176.47    9.21
   1   3  -6  305.50   16.22
   1   3  -6  298.44   16.91
   1   3  -6  317.03   15.75
  -1  -3   6  283.22   15.00
  -1  -3   6  288.78   15.80
  -1  -3   6  288.29   12.14
   1   3  -6  282.60   11.96
   1   3  -5   14.78    3.33
  -1  -3   5    6.41    2.01
  -1  -3   5   10.95    2.32
   1   3  -5   11.13    2.34
   1   3  -5   11.03    2.42
   1   3  -5   11.87    1.60
   1   3  -4   87.88    6.22
   1   3  -4  100.25    8.72
   1   3  -4   84.53    4.17
  -1  -3   4   83.23    5.61
   1   3  -4   91.50    6.89
  -1  -3   4   77.54    6.09
   1   3  -3   32.68    3.66
   1   3  -3   31.27    1.83
  -1  -3   3   32.19    3.23
   1   3  -3   35.70    3.38
  -1  -3   3   41.91    4.10
  -1  -3   3   31.78    3.30
  -1  -3   2  129.04    7.23
   1   3  -2  147.73    7.78
   1   3  -2  149.57    6.90
  -1  -3   2  136.69    7.76
   1   3  -1  142.31    5.86
   1   3  -1  137.60    7.80
  -1  -3   1  148.79    7.62
  -1  -3   1  152.23    7.08
   1   3  -1  144.11    6.83
  -1  -3   0    5.81    1.22
  -1  -3   0    5.82    0.74
   1   3   0    8.55    2.35
   1   3   0    8.39    1.77
  -1  -3   0    5.85    0.89
   1   3   0    7.02    0.95
   1   3   0    5.91    2.34
  -1  -3  -1  557.81   19.66
   1   3   1  585.98   28.31
   1   3   1  620.91   25.78
  -1  -3  -1  614.93   21.35
  -1  -3  -2    9.32    2.59
  -1  -3  -2   10.67    1.41
  -1  -3  -2   10.94    1.58
   1   3   2   17.06    3.19
  -1  -3  -2   11.76    1.77
   1   3   2   11.81    2.40
   1   3   2   17.90    3.62
   1   3   2   11.13    1.29
  -1  -3  -3  852.10   33.98
   1   3   3  985.97   32.62
   1   3   3 1054.59   36.44
  -1  -3  -3  967.80   31.19
   1   3   3  917.81   37.25
   1   3   3  864.68   29.58
   1   3   3  882.24   28.26
   1   3   3 1017.47   35.22
  -1  -3  -3  918.65   30.05
   1   3   4  164.61   12.42
  -1  -3  -4  160.25    8.64
   1   3   4  158.10   10.24
   1   3   4  154.56    8.25
   1   3   4  159.33    7.27
  -1  -3  -4  154.28    8.53
   1   3   4  158.14   11.51
   1   3   4  159.80    9.27
  -1  -3  -4  151.30   10.13
  -1  -3  -5  507.26   21.01
   1   3   5  532.39   25.77
   1   3   5  506.24   21.64
   1   3   5  525.58   19.08
  -1  -3  -5  512.05   20.33
  -1  -3  -5  495.32   21.66
   1   3   5  496.06   20.29
  -1  -3  -5  493.17   19.00
   1   3   5  546.50   21.42
   1   3   5  537.85   25.96
  -1  -3  -5  579.75   21.40
   1   3   6  163.39    9.87
   1   3   6  154.59    8.59
   1   3   6  134.06   12.13
   1   3   6  144.03    9.39
   1   3   6  159.96    9.71
  -1  -3  -6  146.07    8.63
  -1  -3  -6  157.97    9.76
  -1  -3  -6  156.24   10.18
   1   3   6  147.43   12.33
  -1  -3  -7  466.90   19.66
   1   3   7  517.06   20.23
   1   3   7  473.80   19.73
  -1  -3  -7  459.74   20.29
   1   3   7  506.99   21.20
  -1  -3  -7  480.33   21.85
   1   3   7  479.05   26.38
  -1  -3  -7  457.78   21.91
   1   3   7  469.46   25.56
   1   3   7  484.50   21.36
   1   3   8   87.65    7.22
  -1  -3  -8   86.35    8.21
   1   3   8   79.74    9.79
  -1  -3  -8   94.18    6.02
  -1  -3  -8   84.70    7.02
   1   3   8   94.07    5.97
   1   3   8   90.47    6.84
  -1  -3  -8  105.39   11.86
   1   3   9   80.71    7.55
  -1  -3  -9  104.90   12.36
  -1  -3  -9   75.60    7.48
   1   3   9   90.65    7.63
  -1  -3  -9   77.95    5.39
  -1  -3  -9   96.78   11.72
  -1  -3  -9   82.79    8.76
   1   3   9   84.71    5.57
   1   3   9   81.55   10.63
  -1  -3 -10   12.16    3.56
   1   3  10   10.09    2.92
  -1  -3 -10    9.99    4.08
  -1  -3 -10   10.68    2.65
  -1  -3 -10   12.71    3.89
   1   3  10    7.54    3.66
  -1  -3 -10   10.22    3.01
  -1  -3 -10   10.09    2.95
  -1  -3 -10    8.82    2.42
   1   3  10    7.65    2.19
  -1  -3 -11   43.42    6.04
   1   3  11   49.34    6.10
  -1  -3 -11   43.82    8.81
  -1  -3 -11   48.60    6.74
  -1  -3 -11   40.57    6.86
   1   3  11   42.84    8.04
   1   3  11   46.60    6.62
  -1  -3 -12    8.13    2.55
  -1  -3 -12    6.74    2.28
   1   3  12    9.64    4.40
   1   3  12    8.98    2.65
   1   3  12    6.07    2.09
  -1  -3 -12    5.56    1.65
  -1  -3 -12    2.23    1.99
  -1  -3 -13    0.47    1.10
   1   3  13   -1.35    1.88
   1   3  13   -1.40    1.90
  -1  -3 -13    1.44    1.05
  -1  -3 -13   -0.69    0.92
   1   3  13    2.46    2.67
  -1  -3 -13   -0.60    1.51
  -1  -3 -14  214.93   15.98
   1   3  14  207.82   15.50
   1   3  14  220.64   16.09
  -1  -3 -14  208.69   19.07
  -1  -3 -14  224.67   12.23
  -1  -3 -14  191.50   12.53
   1   3  15   60.00    8.28
   1   3  15   52.67    7.62
  -1  -3 -15   54.86    5.34
  -1  -3 -15   55.27    9.90
  -1  -3 -15   59.29    6.11
   1   3  16  107.54   11.59
   1   3  16  125.81   12.72
  -1  -3 -16  122.65    8.00
  -1  -3 -16  126.92   16.00
  -1  -3 -17   80.09   12.83
   1   3  17   71.16    9.80
   1   3  17   80.43   10.58
   1   3  18   83.81   11.12
   1   3  18  100.89   11.98
  -1  -3 -18   86.98   14.45
   1   3  19   58.76    9.21
   1   3  19   46.47    8.35
  -1  -3 -19   64.28   13.02
   1   3  20   11.27    4.50
   1   3  20   12.17    4.81
  -1  -3 -20    2.57    2.72
   1   3  21   28.87    7.21
   1   3  22   -3.85    2.81
  -1  -4  20    3.42    2.54
   1   4 -20    0.52    2.63
  -1  -4  20    2.18    2.18
   1   4 -19   59.58   12.43
  -1  -4  19   47.03    9.78
  -1  -4  19   47.73    8.31
   1   4 -18    9.88    4.03
  -1  -4  18    7.46    2.86
  -1  -4  18    6.65    2.74
   1   4 -17    8.54    4.43
  -1  -4  17    6.04    2.71
  -1  -4  17    7.84    3.50
  -1  -4  16    2.68    2.80
   1   4 -16   -0.17    1.66
  -1  -4  16   -0.16    1.21
   1   4 -16   -1.10    0.96
   1   4 -15    1.89    1.00
  -1  -4  15    0.81    1.39
   1   4 -15   -0.38    1.09
  -1  -4  15    0.77    2.07
   1   4 -15   -1.56    2.96
  -1  -4  14    0.03    2.55
   1   4 -14    2.82    1.87
  -1  -4  14    2.03    1.85
   1   4 -14    0.78    1.48
   1   4 -14    1.87    1.22
  -1  -4  13   50.78    8.23
   1   4 -13   34.99    6.13
   1   4 -13   44.36    7.21
  -1  -4  13   56.98    6.81
   1   4 -13   54.07    8.56
   1   4 -13   49.64    6.07
   1   4 -12  235.69   16.91
   1   4 -12  241.96   17.85
   1   4 -12  277.62   20.19
   1   4 -12  280.16   15.49
  -1  -4  12  282.23   19.57
  -1  -4  12  288.46   16.40
  -1  -4  11   32.34    2.70
   1   4 -11   30.98    5.70
   1   4 -11   42.61    7.15
  -1  -4  11   35.39    6.39
   1   4 -11   35.25    5.87
  -1  -4  11   42.34    6.54
  -1  -4  11   34.71    5.28
   1   4 -11   37.85    5.01
  -1  -4  11   33.48    4.87
   1   4 -10 1081.63   34.58
   1   4 -10  992.09   29.39
  -1  -4  10 1072.35   29.28
   1   4 -10 1133.77   33.79
   1   4 -10  980.50   30.89
  -1  -4  10 1072.48   13.04
  -1  -4  10 1041.52   14.28
  -1  -4  10 1107.43   32.09
  -1  -4  10 1069.86   13.19
   1   4 -10 1164.49   26.03
  -1  -4  10 1085.44   32.83
   1   4  -9    4.19    2.43
  -1  -4   9    1.89    0.61
   1   4  -9    5.07    2.39
   1   4  -9    1.29    1.58
  -1  -4   9    2.42    1.21
   1   4  -9    2.33    1.87
  -1  -4   9    7.05    2.53
   1   4  -9    1.43    0.69
  -1  -4   9    1.36    0.54
   1   4  -9    5.48    1.75
   1   4  -8  931.34   31.99
  -1  -4   8  913.98   29.16
   1   4  -8  959.42   39.06
  -1  -4   8  918.72   36.98
   1   4  -8  895.12   35.60
   1   4  -8  999.60   38.31
  -1  -4   8  935.29   31.34
   1   4  -8  861.28   38.82
  -1  -4   8  947.67   38.07
   1   4  -7    6.09    1.39
  -1  -4   7    3.89    1.97
  -1  -4   7    5.88    1.98
   1   4  -7    5.04    2.17
   1   4  -7    6.04    2.09
   1   4  -7    5.15    2.27
  -1  -4   6  450.34   20.80
  -1  -4   6  486.88   24.01
   1   4  -6  504.28   21.53
   1   4  -6  458.08   24.25
  -1  -4   6  462.57   21.93
   1   4  -6  468.73   22.25
  -1  -4   5   34.36    4.55
  -1  -4   5   36.05    5.55
   1   4  -5   35.64    4.29
   1   4  -5   32.23    5.38
  -1  -4   5   34.60    3.80
  -1  -4   5   35.89    4.29
   1   4  -5   33.46    4.49
   1   4  -4  120.85   10.69
   1   4  -4  123.46    7.65
   1   4  -4  115.28    8.26
  -1  -4   4  127.06    8.64
  -1  -4   4  120.01    7.46
  -1  -4   4  106.88    7.28
   1   4  -3   13.73    2.33
  -1  -4   3   12.42    2.20
   1   4  -3   14.03    2.11
   1   4  -3   16.09    3.59
  -1  -4   3   11.05    1.87
  -1  -4   3   14.91    2.60
  -1  -4   2    2.87    1.03
   1   4  -2    3.47    0.84
  -1  -4   2    2.11    0.88
   1   4  -2    1.72    1.14
   1   4  -2    2.58    0.93
   1   4  -2    5.01    1.30
  -1  -4   1   29.50    3.26
  -1  -4   1   27.05    2.72
   1   4  -1   31.30    2.07
   1   4  -1   30.69    5.31
   1   4  -1   28.64    2.72
   1   4  -1   38.18    5.56
   1   4  -1   30.18    3.49
   1   4   0  322.94   17.64
  -1  -4   0  254.92    9.64
   1   4   0  246.87   16.86
   1   4   0  265.88    9.90
  -1  -4   0  261.55    9.98
  -1  -4   0  302.19   14.51
  -1  -4   0  278.95   12.63
   1   4   0  291.45   13.65
  -1  -4  -1  615.24   21.41
   1   4   1  596.55   29.74
   1   4   1  689.22   26.48
  -1  -4  -1  665.44   23.59
  -1  -4  -2   12.80    1.87
   1   4   2   10.98    2.62
  -1  -4  -2   13.02    1.38
  -1  -4  -2   14.18    3.30
  -1  -4  -2   14.99    2.30
   1   4   2   14.53    3.38
   1   4   2   16.24    4.06
   1   4   2   11.28    1.24
  -1  -4  -3 1501.35   55.89
   1   4   3 1654.93   56.25
   1   4   3 1527.09   47.90
  -1  -4  -3 1718.38   50.75
  -1  -4  -3 1590.42   49.95
   1   4   3 1620.32   55.80
   1   4   3 1608.00   59.24
   1   4   3 1584.41   50.90
  -1  -4  -3 1485.06   48.27
  -1  -4  -4   10.93    1.85
   1   4   4   10.45    3.10
  -1  -4  -4   13.25    3.30
   1   4   4   12.45    2.01
  -1  -4  -4   14.00    2.27
   1   4   4   14.22    1.55
   1   4   4   12.40    2.86
  -1  -4  -4   12.64    2.33
   1   4   4   13.28    3.51
   1   4   4   12.02    2.55
  -1  -4  -5 1009.59   34.10
  -1  -4  -5  885.46   32.72
   1   4   5  994.06   34.95
  -1  -4  -5  867.68   36.46
   1   4   5  878.07   39.02
   1   4   5  958.62   40.77
   1   4   5  897.50   32.04
   1   4   5  892.20   36.08
   1   4   5  943.89   30.24
  -1  -4  -5  953.34   33.19
  -1  -4  -6   61.24    5.94
  -1  -4  -6   52.76    6.21
  -1  -4  -6   54.08    4.47
   1   4   6   60.24    6.05
   1   4   6   59.01    8.13
   1   4   6   52.29    5.14
   1   4   6   49.40    7.16
   1   4   6   50.97    5.91
  -1  -4  -6   57.83    5.40
   1   4   6   55.64    4.44
  -1  -4  -6   49.29    5.36
   1   4   7  246.39   18.41
  -1  -4  -7  236.84   12.55
  -1  -4  -7  278.99   14.15
   1   4   7  286.83   15.11
   1   4   7  262.48   14.71
  -1  -4  -7  307.77   15.72
  -1  -4  -7  242.59   14.83
   1   4   7  278.05   12.73
   1   4   7  250.80   18.58
   1   4   7  276.37   14.29
  -1  -4  -7  256.32   14.80
  -1  -4  -8    8.82    2.16
   1   4   8    8.55    3.29
   1   4   8    7.45    3.42
  -1  -4  -8    8.93    2.75
  -1  -4  -8    9.95    2.66
  -1  -4  -8   11.19    2.58
   1   4   8   10.07    2.67
   1   4   8   10.81    2.41
  -1  -4  -8    7.87    2.22
  -1  -4  -8   11.67    3.79
   1   4   8   12.20    2.45
   1   4   8    0.78    0.81
   1   4   9    8.14    1.98
   1   4   9    8.20    2.01
  -1  -4  -9   10.13    2.98
   1   4   9    8.14    3.59
  -1  -4  -9    6.95    2.13
  -1  -4  -9    9.41    2.18
  -1  -4  -9   10.28    3.08
   1   4   9    9.47    2.69
  -1  -4  -9   11.14    3.07
  -1  -4  -9    7.21    2.06
  -1  -4  -9   10.19    3.60
   1   4  10    1.64    0.69
  -1  -4 -10    2.81    1.71
  -1  -4 -10    1.80    0.68
   1   4  10    1.72    1.59
   1   4  10    1.30    0.93
   1   4  10    0.76    0.73
  -1  -4 -10    1.79    0.94
  -1  -4 -10    2.07    1.82
  -1  -4 -10    1.34    1.48
  -1  -4 -10    2.44    1.22
  -1  -4 -10    2.20    1.33
   1   4  10    3.50    1.48
  -1  -4 -10   -0.67    2.40
   1   4  11    3.82    2.69
  -1  -4 -11   -1.96    2.33
   1   4  11    1.00    0.98
  -1  -4 -11    0.55    0.66
   1   4  11    0.18    0.92
  -1  -4 -11    0.17    1.66
   1   4  12   11.50    3.32
  -1  -4 -12    6.53    2.56
   1   4  12    6.57    2.13
  -1  -4 -12    2.94    1.07
  -1  -4 -12    9.51    3.71
   1   4  12    5.94    2.88
  -1  -4 -12    8.80    2.50
  -1  -4 -13    7.03    3.51
  -1  -4 -13    5.20    1.73
   1   4  13    2.64    2.02
   1   4  13    7.52    2.53
  -1  -4 -13    7.55    2.98
   1   4  13    4.26    3.16
   1   4  14  290.08   18.35
  -1  -4 -14  271.77   15.60
   1   4  14  285.87   18.83
  -1  -4 -14  274.31   22.11
  -1  -4 -14  243.86   18.68
   1   4  15    0.99    2.17
   1   4  15    0.58    1.16
  -1  -4 -15    0.89    0.81
  -1  -4 -15    0.82    1.86
   1   4  16  233.63   17.69
  -1  -4 -16  233.01   13.70
  -1  -4 -16  208.19   21.06
   1   4  16  238.61   18.35
   1   4  17   12.59    4.24
   1   4  17   14.26    4.28
  -1  -4 -17   16.81    6.45
   1   4  18  204.46   17.99
  -1  -4 -18  172.01   20.70
   1   4  18  206.06   17.52
   1   4  19   19.76    5.21
  -1  -4 -19   20.37    7.33
   1   4  19   31.22    6.45
  -1  -4 -20   46.57   11.34
   1   4  20   50.21    8.94
  -1  -5  20   11.50    4.63
   1   5 -20   16.06    6.09
  -1  -5  20   15.70    5.29
  -1  -5  19   33.49    8.10
   1   5 -19   44.52   10.30
  -1  -5  19   35.60    7.07
   1   5 -18   -3.69    3.13
  -1  -5  18   -0.71    1.45
  -1  -5  18    2.80    2.51
   1   5 -17   29.28    7.86
  -1  -5  17   30.98    7.50
  -1  -5  17   28.17    5.90
   1   5 -16    1.25    1.36
   1   5 -16    0.77    1.34
  -1  -5  16    0.75    1.92
  -1  -5  16    1.24    1.81
  -1  -5  15    1.76    1.80
   1   5 -15   -3.09    3.28
   1   5 -15   -0.81    2.66
  -1  -5  15   -1.63    1.48
   1   5 -15   -3.64    2.32
   1   5 -14    0.08    0.85
   1   5 -14   -4.16    3.35
   1   5 -14   -1.23    1.59
  -1  -5  14   -1.06    1.84
  -1  -5  14    0.88    1.94
   1   5 -14    0.62    1.21
  -1  -5  13   37.49    7.10
   1   5 -13   26.34    6.01
  -1  -5  13   33.26    5.28
   1   5 -13   35.09    6.95
   1   5 -13   27.25    5.46
   1   5 -13   33.18    4.88
  -1  -5  12   72.38    8.55
   1   5 -12   70.91    9.41
   1   5 -12   83.60   10.43
   1   5 -12   65.96    8.14
   1   5 -12   78.32    7.18
  -1  -5  12   67.25    9.24
   1   5 -11  110.16   10.25
  -1  -5  11  126.83   12.33
   1   5 -11  126.06   12.32
  -1  -5  11  128.89   11.61
  -1  -5  11  111.67    5.00
  -1  -5  11  131.51   12.01
   1   5 -11  113.52   12.12
  -1  -5  11  131.25    6.15
  -1  -5  11  126.78    6.21
  -1  -5  10  613.32   21.74
  -1  -5  10  581.82   28.55
   1   5 -10  503.54   25.59
   1   5 -10  642.91   25.83
   1   5 -10  578.08   23.28
  -1  -5  10  605.96   29.39
   1   5 -10  639.67   30.17
   1   5 -10  639.40   31.52
  -1  -5  10  562.71   18.94
   1   5 -10  562.73   30.55
  -1  -5  10  619.11   30.18
   1   5  -9  157.07   14.28
  -1  -5   9  173.69   13.02
   1   5  -9  198.70   14.98
   1   5  -9  165.90   11.52
  -1  -5   9  180.87   14.21
   1   5  -9  167.92    9.47
   1   5  -9  192.84   13.88
   1   5  -9  196.40   11.73
  -1  -5   9  189.16    9.99
  -1  -5   9  190.75   14.31
  -1  -5   9  158.56    7.14
   1   5  -8  397.66   16.22
   1   5  -8  427.45   22.79
   1   5  -8  390.22   23.85
  -1  -5   8  391.40   22.95
   1   5  -8  382.44   18.61
  -1  -5   8  424.02   22.32
  -1  -5   8  422.76   21.27
   1   5  -8  447.88   22.01
   1   5  -7   -0.18    1.16
  -1  -5   7    0.40    1.00
  -1  -5   7    0.48    0.84
  -1  -5   7    0.97    1.60
   1   5  -7    0.86    1.41
   1   5  -7    0.55    1.06
  -1  -5   6   98.82    7.64
   1   5  -6  107.80   11.07
   1   5  -6  122.44    8.96
   1   5  -6  119.83    9.76
  -1  -5   6  112.74    9.41
  -1  -5   6  101.23   10.66
  -1  -5   6  109.88    8.55
   1   5  -5   -0.19    0.47
  -1  -5   5    1.03    0.97
  -1  -5   5    0.73    1.35
   1   5  -5    0.15    0.97
  -1  -5   5    0.27    0.63
   1   5  -5    0.86    0.43
  -1  -5   5    1.05    0.92
  -1  -5   4   46.08    4.45
   1   5  -4   48.60    4.57
   1   5  -4   48.82    5.19
   1   5  -4   45.91    6.96
  -1  -5   4   39.59    4.82
  -1  -5   4   46.25    4.64
  -1  -5   3    4.02    1.07
  -1  -5   3    4.99    1.47
   1   5  -3    4.78    1.32
   1   5  -3    3.62    1.84
   1   5  -3    5.60    1.36
   1   5  -3    5.20    1.67
  -1  -5   3    4.53    1.45
   1   5  -2   32.18    2.77
   1   5  -2   28.81    3.46
   1   5  -2   35.94    6.04
   1   5  -2   32.32    3.48
   1   5  -2   34.13    6.13
  -1  -5   2   30.89    3.61
  -1  -5   2   33.99    3.63
   1   5  -1   45.69    4.72
  -1  -5   1   51.82    3.07
   1   5  -1   50.92    3.96
   1   5  -1   47.59    7.31
  -1  -5   1   55.89    4.21
   1   5  -1   46.95    6.90
   1   5  -1   53.31    2.88
  -1  -5   1   48.38    4.72
  -1  -5   0  143.33    9.89
   1   5   0  129.67   11.56
   1   5   0  110.94   11.42
   1   5   0  123.75    5.78
  -1  -5   0  113.65    5.74
  -1  -5   0  129.17    8.09
  -1  -5   0  120.33    5.86
   1   5   0  119.91    8.52
  -1  -5  -1  670.48   27.22
  -1  -5  -1  647.07   23.66
   1   5   1  553.75   25.07
   1   5   1  599.74   22.92
  -1  -5  -1  593.55   20.93
   1   5   1  629.83   29.65
   1   5   1  578.50   30.20
  -1  -5  -2  286.25   16.44
   1   5   2  269.09   12.79
   1   5   2  266.48   17.22
  -1  -5  -2  241.07   17.20
   1   5   2  238.70   14.89
   1   5   2  226.86   17.09
  -1  -5  -2  271.42   12.56
  -1  -5  -2  258.90   11.50
   1   5   3 1940.74   73.45
  -1  -5  -3 2053.47   63.43
  -1  -5  -3 2212.97   64.46
  -1  -5  -3 1937.60   60.59
   1   5   3 2081.42   64.72
   1   5   3 2047.10   71.57
   1   5   3 1900.63   69.38
  -1  -5  -3 1931.09   71.91
   1   5   4  124.82   11.30
  -1  -5  -4  133.57   12.05
  -1  -5  -4  131.56    7.49
   1   5   4  137.41   11.95
   1   5   4  148.43   13.61
  -1  -5  -4  156.83    8.97
   1   5   4  139.27    8.99
   1   5   4  144.11    7.30
  -1  -5  -4  147.51    8.94
   1   5   5  487.97   25.04
   1   5   5  514.97   23.15
  -1  -5  -5  546.47   22.04
  -1  -5  -5  481.56   25.69
  -1  -5  -5  538.01   21.08
   1   5   5  508.90   19.51
   1   5   5  453.88   26.00
   1   5   5  517.11   17.07
   1   5   5  495.64   28.31
  -1  -5  -5  484.11   20.16
   1   5   6   34.12    4.77
   1   5   6   33.07    3.89
  -1  -5  -6   34.89    4.59
  -1  -5  -6   28.60    5.19
   1   5   6   29.28    5.84
   1   5   6   34.61    5.45
   1   5   6   27.88    6.00
  -1  -5  -6   34.36    4.10
   1   5   6   34.73    3.05
  -1  -5  -6   30.98    4.07
   1   5   7  187.26   13.43
   1   5   7  200.23   11.51
   1   5   7  198.82    9.76
   1   5   7  166.44   15.58
  -1  -5  -7  200.38   14.19
  -1  -5  -7  240.12   13.79
  -1  -5  -7  191.86   14.27
  -1  -5  -7  214.05   12.04
   1   5   7  210.46   17.35
   1   5   7  209.42   13.21
  -1  -5  -7  187.16   12.20
  -1  -5  -7  179.25    9.79
   1   5   8    6.71    2.06
  -1  -5  -8   11.30    2.95
  -1  -5  -8   12.70    3.14
   1   5   8   10.64    2.10
  -1  -5  -8    8.51    2.85
  -1  -5  -8    8.94    1.99
   1   5   8   11.40    3.70
  -1  -5  -8   10.41    3.19
  -1  -5  -8    9.22    4.19
   1   5   8   12.74    3.07
   1   5   8    9.87    4.04
   1   5   8    7.21    2.36
  -1  -5  -8    9.52    2.39
  -1  -5  -9   81.22   12.26
   1   5   9   90.73   11.73
  -1  -5  -9  116.08   10.13
  -1  -5  -9   82.79    8.69
   1   5   9   75.26   10.96
   1   5   9   77.03    7.77
   1   5   9   83.14    8.35
  -1  -5  -9   95.19    9.98
  -1  -5  -9   77.73    7.03
   1   5   9   88.26    6.84
  -1  -5  -9   94.34    9.34
  -1  -5  -9   84.30    8.60
  -1  -5  -9  100.72   12.93
  -1  -5  -9   83.94    7.72
   1   5  10    3.85    2.20
  -1  -5 -10    1.75    1.39
   1   5  10    3.58    1.65
  -1  -5 -10    3.22    1.61
   1   5  10    2.22    0.88
  -1  -5 -10    1.71    1.94
   1   5  10   -0.56    2.68
  -1  -5 -10    2.70    1.26
  -1  -5 -10    1.82    1.04
   1   5  10    3.76    1.65
   1   5  11    9.20    4.38
  -1  -5 -11   12.42    2.86
  -1  -5 -11    8.22    2.32
  -1  -5 -11    5.76    2.70
   1   5  11   14.23    3.74
   1   5  11   16.50    3.99
  -1  -5 -11   13.47    3.21
   1   5  12    7.93    2.81
  -1  -5 -12    6.18    2.93
   1   5  12    6.61    3.92
  -1  -5 -12   11.46    3.26
  -1  -5 -12    6.05    1.95
  -1  -5 -12    7.19    2.04
   1   5  12    5.46    2.33
  -1  -5 -12    6.71    1.88
  -1  -5 -13   35.71    5.91
  -1  -5 -13   32.45    5.80
  -1  -5 -13   32.14    5.28
  -1  -5 -13   32.87    6.69
   1   5  13   41.22    5.89
   1   5  13   41.37    6.60
   1   5  13   38.49    9.33
  -1  -5 -14  134.28   14.89
  -1  -5 -14  137.01   12.25
   1   5  14  136.16   11.61
  -1  -5 -14  127.47   12.34
  -1  -5 -14  127.53   11.12
   1   5  14  122.50   12.22
   1   5  15   15.33    4.26
  -1  -5 -15   11.31    3.20
  -1  -5 -15   17.28    4.59
  -1  -5 -15   15.46    5.55
   1   5  15   13.99    3.77
  -1  -5 -16  457.92   32.01
   1   5  16  457.52   25.48
  -1  -5 -16  465.19   23.21
   1   5  16  442.20   27.03
  -1  -5 -16  411.02   25.62
   1   5  17    3.43    2.72
   1   5  17    0.87    2.20
  -1  -5 -17    2.08    2.00
  -1  -5 -17    0.07    3.47
  -1  -5 -18  202.29   17.64
   1   5  18  211.75   17.18
   1   5  18  197.98   18.07
  -1  -5 -18  194.22   22.14
   1   5  19    5.59    2.54
   1   5  19   12.74    4.26
  -1  -5 -19   14.86    4.36
  -1  -5 -19    3.61    2.63
  -1  -5 -20   51.26    9.18
  -1  -5 -20   54.99   12.43
   1   6 -20   67.81   13.02
  -1  -6  20   53.41   11.21
  -1  -6  20   55.74    9.23
  -1  -6  19   42.22    7.81
  -1  -6  19   43.85    9.71
   1   6 -19   52.16   11.06
   1   6 -18    8.81    4.60
  -1  -6  18    5.12    2.55
  -1  -6  18    5.19    3.15
   1   6 -17   41.71    8.99
  -1  -6  17   37.51    6.82
  -1  -6  17   39.04    8.62
  -1  -6  16    3.04    2.11
   1   6 -16   -1.96    1.80
   1   6 -16   -3.74    2.80
  -1  -6  16   -1.03    1.38
   1   6 -15    2.25    2.52
   1   6 -15    0.65    1.25
  -1  -6  15    0.48    1.49
  -1  -6  15    0.31    1.08
  -1  -6  14   43.25    6.64
   1   6 -14   32.15    5.85
   1   6 -14   43.99    8.03
   1   6 -14   41.81    5.66
   1   6 -14   38.52    7.65
  -1  -6  14   40.56    7.54
   1   6 -13   97.64   12.02
   1   6 -13  104.18    8.60
   1   6 -13  107.38   12.32
   1   6 -13   79.54    8.95
  -1  -6  13   97.09   11.83
   1   6 -12   32.58    5.21
  -1  -6  12   43.37    3.44
   1   6 -12   40.58    7.83
   1   6 -12   42.53    7.28
  -1  -6  12   52.41    8.09
  -1  -6  12   41.76    3.55
  -1  -6  11  226.08    9.61
   1   6 -11  196.98   16.55
  -1  -6  11  221.50   15.16
   1   6 -11  243.38   16.42
  -1  -6  11  226.22   16.39
  -1  -6  11  233.71    8.88
  -1  -6  10   50.88    5.17
  -1  -6  10   50.40    7.45
   1   6 -10   62.72    7.98
  -1  -6  10   43.25    2.83
  -1  -6  10   51.97    7.01
   1   6 -10   53.02    4.92
   1   6 -10   44.08    7.82
   1   6 -10   49.56    5.71
  -1  -6   9  161.05   12.60
  -1  -6   9  147.08    6.96
   1   6  -9  177.65    9.20
   1   6  -9  181.27   11.65
   1   6  -9  185.88   13.58
   1   6  -9  200.96   15.19
   1   6  -9  142.43    9.92
  -1  -6   9  190.58   14.47
   1   6  -9  163.43   15.49
   1   6  -8  208.43   14.89
   1   6  -8  200.36   13.61
   1   6  -8  166.30   10.18
  -1  -6   8  172.84   12.60
   1   6  -8  187.09    8.99
   1   6  -8  169.43   15.86
  -1  -6   8  190.60   14.22
   1   6  -7   99.50    9.50
  -1  -6   7   99.60    9.36
  -1  -6   7   87.99    8.09
   1   6  -7  100.25    8.68
   1   6  -7   94.64   11.49
   1   6  -6  168.43   12.25
   1   6  -6  163.76   15.14
   1   6  -6  184.21   11.40
  -1  -6   6  156.49   10.60
  -1  -6   6  166.53   11.99
  -1  -6   6  165.87   10.77
  -1  -6   5   20.50    3.24
   1   6  -5   17.36    3.32
   1   6  -5   22.53    3.31
  -1  -6   5   22.38    3.51
  -1  -6   5   20.88    3.74
   1   6  -5   23.62    5.41
   1   6  -4    3.29    0.91
   1   6  -4    3.65    1.14
   1   6  -4    3.84    1.47
  -1  -6   4    5.60    2.03
   1   6  -4    1.85    1.24
  -1  -6   4    3.98    1.25
  -1  -6   4    4.42    1.40
   1   6  -3    3.30    1.00
   1   6  -3    1.26    1.84
  -1  -6   3    2.07    1.15
  -1  -6   3    2.26    0.63
  -1  -6   3    3.42    1.44
   1   6  -3    2.91    0.98
   1   6  -3    2.80    0.95
  -1  -6   2   13.00    2.45
   1   6  -2   11.97    3.74
   1   6  -2   11.36    2.27
   1   6  -2   16.86    1.95
  -1  -6   2   14.20    2.49
   1   6  -2   15.81    2.49
   1   6  -2   11.59    3.28
  -1  -6   1   57.84    5.49
   1   6  -1   57.98    8.29
   1   6  -1   53.18    7.96
   1   6  -1   62.56    4.52
  -1  -6   1   55.39    3.66
  -1  -6   1   55.31    4.41
   1   6  -1   51.58    5.41
   1   6   0  140.78   13.64
   1   6   0  132.09    9.75
  -1  -6   0  145.50    9.20
   1   6   0  145.14    8.89
  -1  -6   0  159.41   11.38
  -1  -6   0  139.75    7.07
   1   6   0  141.96    6.65
   1   6   0  149.10   13.50
  -1  -6   0  126.92    6.59
  -1  -6  -1  385.11   15.60
   1   6   1  396.54   24.61
   1   6   1  350.49   19.28
  -1  -6  -1  427.21   18.48
  -1  -6  -1  465.62   22.15
   1   6   1  414.85   17.64
   1   6   1  387.46   23.67
   1   6   2  160.05   12.55
   1   6   2  185.07   15.87
   1   6   2  202.36   11.15
  -1  -6  -2  207.45   11.23
   1   6   2  191.43   15.40
  -1  -6  -2  205.43   14.56
  -1  -6  -2  203.64   16.47
  -1  -6  -2  194.55    9.92
   1   6   3  318.94   22.06
  -1  -6  -3  308.95   12.18
  -1  -6  -3  353.56   15.46
   1   6   3  365.04   16.45
   1   6   3  348.09   21.55
  -1  -6  -3  383.17   16.28
  -1  -6  -3  381.05   21.45
   1   6   3  301.37   19.22
  -1  -6  -3  342.04   22.38
   1   6   4   52.59    5.42
  -1  -6  -4   52.12    8.05
  -1  -6  -4   48.00    3.92
   1   6   4   44.34    7.68
  -1  -6  -4   59.26    5.55
  -1  -6  -4   57.98    5.45
   1   6   4   47.40    7.16
   1   6   4   50.47    7.24
   1   6   5  323.94   21.75
  -1  -6  -5  361.77   23.09
  -1  -6  -5  338.65   15.47
   1   6   5  366.45   24.49
  -1  -6  -5  402.62   18.23
   1   6   5  364.52   22.05
  -1  -6  -5  404.12   17.38
  -1  -6  -6   -0.03    0.99
  -1  -6  -6    0.94    1.00
  -1  -6  -6    0.02    0.92
   1   6   6   -1.20    2.38
   1   6   6   -0.06    2.68
   1   6   6    0.75    1.21
   1   6   6    0.94    0.42
  -1  -6  -6    0.78    1.64
   1   6   7  227.01    9.84
   1   6   7  212.70   15.92
  -1  -6  -7  270.45   15.32
  -1  -6  -7  216.35   13.24
   1   6   7  201.68   18.05
  -1  -6  -7  227.58   16.10
   1   6   7  214.15   18.66
  -1  -6  -7  247.97   19.95
  -1  -6  -7  248.97   13.44
   1   6   7  233.20   14.95
  -1  -6  -7  197.06   16.31
  -1  -6  -8    4.78    2.15
  -1  -6  -8    7.35    4.05
  -1  -6  -8    9.53    3.24
   1   6   8    7.24    2.77
   1   6   8    2.54    2.15
   1   6   8    5.66    2.37
  -1  -6  -8    3.89    2.41
  -1  -6  -8    6.94    2.32
  -1  -6  -8    5.29    1.83
   1   6   8    5.31    1.42
   1   6   8    2.93    1.15
  -1  -6  -8    3.47    1.54
  -1  -6  -8    8.33    2.66
  -1  -6  -9   52.68    6.81
   1   6   9   48.89    6.71
   1   6   9   53.40    4.92
   1   6   9   44.04    6.47
  -1  -6  -9   67.02    7.85
   1   6   9   55.87    9.67
  -1  -6  -9   59.55    6.51
  -1  -6  -9   41.71    6.74
   1   6   9   46.87    9.10
   1   6  10   10.13    2.66
  -1  -6 -10   10.72    3.29
   1   6  10    7.75    2.91
  -1  -6 -10    9.61    3.38
  -1  -6 -10   13.47    3.20
   1   6  10    8.09    3.91
  -1  -6 -10   14.06    3.03
   1   6  10   11.33    2.22
   1   6  11    5.82    2.43
  -1  -6 -11    7.54    2.47
   1   6  11    6.85    2.73
  -1  -6 -11    6.04    1.89
   1   6  11    4.20    1.68
  -1  -6 -11    5.16    2.02
  -1  -6 -11    7.47    2.40
   1   6  11    7.07    2.00
  -1  -6 -12    6.03    1.83
  -1  -6 -12    7.25    2.68
   1   6  12    0.86    2.87
  -1  -6 -12    9.51    2.93
   1   6  12    8.25    3.19
  -1  -6 -12    7.12    2.91
  -1  -6 -12    8.60    2.83
  -1  -6 -13  110.41   12.69
   1   6  13  109.17    9.35
  -1  -6 -13   88.86    9.89
  -1  -6 -13  103.18   10.29
  -1  -6 -13   93.43    9.53
   1   6  13   96.02   10.63
  -1  -6 -13  100.98    8.44
   1   6  13   71.72   12.68
  -1  -6 -14  129.20   11.95
  -1  -6 -14  136.70   12.36
  -1  -6 -14  119.34   11.62
  -1  -6 -14  129.37   14.67
   1   6  14  130.77   10.87
   1   6  14  121.46   12.64
   1   6  15  126.78   13.18
  -1  -6 -15  145.59   13.22
  -1  -6 -15  116.16   14.49
   1   6  15  142.32   11.87
  -1  -6 -15  126.22   11.85
   1   6  16  235.73   19.19
  -1  -6 -16  230.53   22.04
  -1  -6 -16  258.07   17.46
  -1  -6 -16  244.24   18.58
   1   6  16  265.73   17.60
   1   6  17   -1.21    2.15
   1   6  17   -1.39    1.82
  -1  -6 -17    3.74    1.86
  -1  -6 -17    2.59    2.21
   1   6  18  169.33   17.05
  -1  -6 -18  187.79   21.32
  -1  -6 -18  191.57   17.00
  -1  -6 -19    4.78    2.14
  -1  -6 -19   13.40    6.48
  -1  -6 -20   53.64   12.14
   1   7 -20   84.98   14.98
  -1  -7  19   94.19   12.17
   1   7 -19  114.32   16.88
  -1  -7  19  103.36   15.25
  -1  -7  18   14.14    4.38
   1   7 -18    9.69    4.80
  -1  -7  18   13.76    5.20
   1   7 -17   53.75   10.22
  -1  -7  17   38.12    7.12
  -1  -7  17   47.73    9.53
   1   7 -16    5.45    2.54
  -1  -7  16    3.03    1.78
  -1  -7  16    3.48    2.21
   1   7 -16    5.53    3.85
   1   7 -15   -1.25    3.00
   1   7 -15   -0.74    1.84
  -1  -7  15    0.46    1.24
  -1  -7  15   -2.23    2.03
   1   7 -14   -3.43    1.73
   1   7 -14   -0.50    1.83
   1   7 -14   -0.80    2.17
  -1  -7  14   -0.73    2.57
  -1  -7  14   -0.02    2.34
   1   7 -14    0.99    0.69
   1   7 -13   32.82    4.94
  -1  -7  13   34.84    3.46
   1   7 -13   36.62    4.87
  -1  -7  13   37.39    3.34
   1   7 -13   40.53    7.55
  -1  -7  13   28.57    6.22
   1   7 -13   25.12    6.39
  -1  -7  13   37.79    7.30
   1   7 -12   10.76    4.35
  -1  -7  12    8.72    3.45
   1   7 -12   10.61    3.41
  -1  -7  12   10.64    2.25
  -1  -7  12    8.02    3.72
  -1  -7  12   10.15    1.90
   1   7 -12    7.45    2.24
   1   7 -11  254.61   17.68
  -1  -7  11  242.28   11.95
  -1  -7  11  237.73   17.69
   1   7 -11  172.01   11.15
  -1  -7  11  233.07   18.76
   1   7 -11  134.60    9.55
  -1  -7  11  230.78   12.79
   1   7 -11  197.91   18.60
  -1  -7  10   17.39    4.08
  -1  -7  10   13.31    1.56
  -1  -7  10   17.45    4.69
   1   7 -10   19.19    3.17
   1   7 -10   14.02    2.32
   1   7 -10   14.95    4.15
   1   7 -10   12.96    4.81
  -1  -7  10   18.03    5.01
  -1  -7   9  241.54   19.67
  -1  -7   9  235.69   15.52
  -1  -7   9  239.91   16.95
   1   7  -9  188.01   10.83
   1   7  -9  243.53   17.27
   1   7  -9  212.09   19.08
   1   7  -9  262.77   16.70
   1   7  -9  227.89   10.63
   1   7  -8  126.16    9.60
  -1  -7   8  124.00   13.69
  -1  -7   8  115.11    9.96
   1   7  -8   94.44    6.68
   1   7  -8  123.35   10.33
  -1  -7   8  119.86   11.12
   1   7  -8  107.42   13.00
   1   7  -8  111.94   10.94
   1   7  -8  120.71    6.38
  -1  -7   7  171.78   11.88
   1   7  -7  152.22   15.88
   1   7  -7  204.86   12.96
   1   7  -7  183.67   13.56
  -1  -7   7  179.30   17.03
  -1  -7   7  184.55   13.59
   1   7  -6  585.26   33.08
  -1  -7   6  570.82   32.83
   1   7  -6  634.29   25.10
  -1  -7   6  593.74   24.99
   1   7  -6  592.83   26.81
   1   7  -6  487.31   19.94
  -1  -7   6  621.57   27.00
  -1  -7   6  576.94   24.29
   1   7  -5   26.50    1.82
   1   7  -5   21.64    5.44
   1   7  -5   32.44    4.20
  -1  -7   5   20.18    5.28
  -1  -7   5   29.24    4.53
   1   7  -5   31.01    4.61
  -1  -7   5   29.90    4.36
   1   7  -5   22.31    2.73
  -1  -7   5   25.51    3.62
  -1  -7   4  183.33    9.99
  -1  -7   4  188.21   11.69
   1   7  -4  200.03   10.37
  -1  -7   4  188.06   11.79
   1   7  -4  183.51   11.60
   1   7  -4  153.76    9.03
   1   7  -4  170.69   16.14
   1   7  -3   20.55    5.51
  -1  -7   3   15.15    2.92
   1   7  -3   14.90    2.24
  -1  -7   3   15.01    2.80
   1   7  -3   13.69    2.59
  -1  -7   3   13.29    2.04
   1   7  -3   10.94    3.93
   1   7  -3   10.41    2.19
  -1  -7   2   12.45    2.20
   1   7  -2   13.75    4.56
   1   7  -2   13.41    4.09
   1   7  -2   14.62    2.48
   1   7  -2   12.73    2.47
  -1  -7   2   14.36    2.75
   1   7  -2   17.92    1.99
   1   7  -1    0.69    0.63
   1   7  -1    0.62    0.57
  -1  -7   1    0.64    0.58
  -1  -7   1    0.60    0.54
   1   7  -1   -0.96    1.61
  -1  -7   1   -1.20    0.87
   1   7   0  225.57   17.75
   1   7   0  196.11   12.08
   1   7   0  231.31   17.56
  -1  -7   0  232.05   11.56
  -1  -7   0  229.88    7.94
  -1  -7   0  229.36    8.82
   1   7   0  239.24    7.86
   1   7   1    8.82    3.52
  -1  -7  -1    2.58    2.30
   1   7   1    4.41    1.74
   1   7   1    2.42    2.20
  -1  -7  -1    4.93    1.23
  -1  -7  -1    4.19    2.05
   1   7   1    4.13    1.40
  -1  -7  -1    6.20    1.81
  -1  -7  -2  250.84   12.65
  -1  -7  -2  271.46   21.12
  -1  -7  -2  307.08   15.19
   1   7   2  281.92   14.35
   1   7   2  225.12   16.16
   1   7   2  254.85   20.17
   1   7   2  281.61   20.48
  -1  -7  -2  305.59   18.90
  -1  -7  -3  151.53   15.11
   1   7   3  123.40   11.66
   1   7   3  154.50   14.32
  -1  -7  -3  134.16    8.70
  -1  -7  -3  114.31    5.28
  -1  -7  -3  156.01    9.71
   1   7   3  137.92   14.47
   1   7   3  145.52    9.59
  -1  -7  -4  151.63   15.23
  -1  -7  -4  161.30   10.06
   1   7   4  135.22   14.31
  -1  -7  -4  167.76    9.97
   1   7   4  160.22   14.49
   1   7   4  136.92   12.90
  -1  -7  -4  140.80    7.00
   1   7   5  362.32   21.02
  -1  -7  -5  415.64   24.28
  -1  -7  -5  441.01   16.58
  -1  -7  -5  438.04   15.28
   1   7   5  341.28   20.55
  -1  -7  -5  473.84   24.76
  -1  -7  -5  367.17   11.46
   1   7   5  392.69   24.33
  -1  -7  -6   20.41    4.70
   1   7   6   17.16    4.82
   1   7   6   20.20    4.97
  -1  -7  -6   18.01    4.23
  -1  -7  -6   18.46    3.08
  -1  -7  -6   16.61    3.03
  -1  -7  -6   16.11    4.90
   1   7   6   12.29    4.89
  -1  -7  -6   19.49    3.71
  -1  -7  -6   16.04    5.88
  -1  -7  -6   16.70    5.03
   1   7   7  156.57   14.28
  -1  -7  -7  205.45   18.51
   1   7   7  149.02   15.74
   1   7   7  176.47    6.97
  -1  -7  -7  157.55   10.75
  -1  -7  -7  180.21   14.80
  -1  -7  -7  184.06   12.87
  -1  -7  -7  163.51   15.75
  -1  -7  -7  176.93   11.34
   1   7   7  154.34   16.45
  -1  -7  -8    4.29    1.89
   1   7   8    1.73    0.67
   1   7   8    2.64    1.64
  -1  -7  -8   -1.33    1.46
  -1  -7  -8    1.08    1.22
  -1  -7  -8    5.29    2.33
   1   7   8    2.35    1.89
   1   7   8    3.35    2.29
   1   7   9   39.23    8.77
   1   7   9   36.66    6.55
   1   7   9   38.96    6.12
   1   7   9   44.37    3.86
  -1  -7  -9   40.90    5.86
  -1  -7  -9   44.01    5.69
   1   7   9   42.26    8.44
  -1  -7  -9   39.75    7.24
  -1  -7 -10    5.06    2.09
   1   7  10    0.29    3.60
   1   7  10    4.88    2.52
   1   7  10    2.86    1.89
   1   7  10    3.20    0.94
   1   7  10    2.86    2.26
  -1  -7 -10   -1.28    2.45
  -1  -7 -10    2.27    1.15
  -1  -7 -11   26.81    5.62
   1   7  11   23.13    5.08
  -1  -7 -11   25.81    4.85
  -1  -7 -11   24.15    5.13
   1   7  11   16.70    5.83
   1   7  11   26.26    3.59
   1   7  11   31.38    5.67
  -1  -7 -12    6.01    2.64
  -1  -7 -12    3.68    1.63
  -1  -7 -12    7.22    2.79
   1   7  12    5.81    4.28
   1   7  12    1.64    1.50
  -1  -7 -12    7.34    2.50
   1   7  12   -1.36    0.88
   1   7  13   82.07   10.28
  -1  -7 -13  102.50   10.22
  -1  -7 -13   90.67   11.36
  -1  -7 -13   72.78    9.50
   1   7  13  109.71   16.53
   1   7  14   36.03    6.94
   1   7  14   49.62    6.05
  -1  -7 -14   40.62    8.17
  -1  -7 -14   48.82    7.06
  -1  -7 -14   42.18    7.06
  -1  -7 -15  103.50   13.56
   1   7  15  128.10   10.55
  -1  -7 -15  113.51   12.07
  -1  -7 -15  124.87   12.20
   1   7  15  100.49   12.30
   1   7  16  164.69   12.68
  -1  -7 -16  140.92   13.66
   1   7  16  146.52   15.32
  -1  -7 -16  157.66   14.25
  -1  -7 -16  145.78   17.01
   1   7  17   12.68    4.56
  -1  -7 -17   23.05    6.93
  -1  -7 -17   20.37    5.25
  -1  -7 -18   94.93   14.87
   1   7  18  111.21   13.98
  -1  -7 -18  129.03   13.50
  -1  -7 -19   -0.12    2.40
  -1  -7 -20   53.60   11.93
  -1  -8  19  109.58   15.83
   1   8 -19  103.93   15.63
  -1  -8  19   99.85   12.91
  -1  -8  18   24.59    5.99
   1   8 -18   30.63    8.46
  -1  -8  18   22.20    6.24
  -1  -8  17   51.16    8.33
   1   8 -17   47.98   10.08
  -1  -8  17   63.28   11.24
  -1  -8  16    1.08    1.45
   1   8 -16    0.34    1.34
  -1  -8  16    4.27    3.50
   1   8 -15    0.26    1.63
  -1  -8  15   -2.72    2.62
   1   8 -15   -1.34    1.50
   1   8 -14    6.13    2.96
   1   8 -14    2.95    3.61
  -1  -8  14    6.94    3.81
  -1  -8  14    7.46    1.49
   1   8 -13    8.57    4.43
  -1  -8  13    8.85    2.23
  -1  -8  13    9.90    2.12
  -1  -8  13   10.06    3.89
   1   8 -13    7.92    3.13
   1   8 -13    9.45    2.23
  -1  -8  13    3.08    2.36
  -1  -8  12    1.81    0.77
   1   8 -12   -0.75    0.60
  -1  -8  12    1.73    1.66
   1   8 -12    0.92    0.65
   1   8 -12    3.85    2.83
  -1  -8  12    2.18    1.80
  -1  -8  12    2.79    0.94
   1   8 -12    2.07    2.34
   1   8 -11  157.31    9.24
   1   8 -11  221.62   10.95
  -1  -8  11  209.82   17.20
  -1  -8  11  195.80   18.61
   1   8 -11  200.84   19.89
   1   8 -11  221.64   16.74
  -1  -8  11  214.89   12.59
   1   8 -10    0.10    3.23
   1   8 -10    4.17    1.22
  -1  -8  10    0.97    0.43
  -1  -8  10    0.21    0.95
   1   8 -10   -0.16    1.28
   1   8 -10    1.26    0.68
  -1  -8  10    1.97    2.10
  -1  -8  10    1.70    2.17
   1   8  -9  211.63   19.78
  -1  -8   9  192.35   15.41
  -1  -8   9  207.41   14.42
  -1  -8   9  191.36    9.38
   1   8  -9  228.97    9.54
   1   8  -9  231.35   15.47
  -1  -8   9  208.88   19.18
   1   8  -8  193.39    9.15
   1   8  -8  203.71    9.45
   1   8  -8  307.76   17.10
   1   8  -8  270.41   10.03
   1   8  -8  244.03   21.42
   1   8  -8  268.61   17.72
  -1  -8   8  258.52   15.55
  -1  -8   8  276.26   22.31
  -1  -8   8  283.25   17.90
  -1  -8   7  265.71   15.17
   1   8  -7  290.45   15.84
   1   8  -7  266.39    9.44
  -1  -8   7  286.22   17.44
   1   8  -7  260.89   16.87
   1   8  -7  253.23   21.71
  -1  -8   7  263.31   21.85
  -1  -8   6  373.95   20.23
   1   8  -6  440.66   19.41
  -1  -8   6  367.37   17.87
   1   8  -6  429.75   19.82
  -1  -8   6  407.76   27.88
  -1  -8   6  364.35   19.00
   1   8  -6  366.37   26.48
   1   8  -6  384.83   20.44
   1   8  -6  292.47   13.58
   1   8  -6  357.24   12.19
   1   8  -6  373.07   11.90
   1   8  -5   99.65   13.03
  -1  -8   5  114.93   14.12
   1   8  -5  126.22    8.77
   1   8  -5  122.98    9.56
  -1  -8   5  123.86    9.66
   1   8  -5   92.68    6.36
  -1  -8   5  108.84    7.94
  -1  -8   5  113.25    9.52
   1   8  -5  112.42    9.42
   1   8  -4  135.91   14.97
  -1  -8   4  161.25   10.92
   1   8  -4  165.07    9.37
  -1  -8   4  144.97   10.55
   1   8  -4  151.73   16.14
   1   8  -4  169.64   11.42
   1   8  -4  152.26   10.56
  -1  -8   4  140.55    8.55
   1   8  -4  118.06    8.12
  -1  -8   3    0.49    0.75
   1   8  -3   -0.19    0.43
   1   8  -3    0.07    0.55
   1   8  -3   -1.31    3.12
  -1  -8   3   -0.77    0.72
   1   8  -3   -0.89    1.19
   1   8  -3    0.72    0.50
   1   8  -3   -0.81    2.41
   1   8  -2    5.35    1.82
   1   8  -2    9.60    2.13
  -1  -8   2    6.84    1.80
   1   8  -2    9.66    3.70
   1   8  -2   10.80    4.37
   1   8  -2    9.37    1.31
  -1  -8   2    7.49    1.87
   1   8  -2    9.42    2.26
   1   8  -1    0.95    0.70
   1   8  -1   -0.50    2.01
   1   8  -1   -0.34    0.95
   1   8  -1    1.56    1.34
  -1  -8   1   -0.33    0.59
  -1  -8   1   -0.17    0.46
  -1  -8   1   -0.26    0.72
   1   8   0   42.90    8.07
  -1  -8   0   44.32    4.22
  -1  -8   0   42.33    3.47
  -1  -8   0   47.89    6.68
  -1  -8   0   44.43    5.23
   1   8   0   30.18    4.99
   1   8   0   50.06    8.71
   1   8   1    6.50    3.03
  -1  -8  -1    2.59    2.36
   1   8   1    3.37    1.56
  -1  -8  -1   -0.97    1.15
   1   8   1    2.31    1.64
  -1  -8  -1    4.69    1.78
  -1  -8  -1    2.99    1.20
  -1  -8  -1    3.59    1.81
  -1  -8  -1    1.79    1.37
  -1  -8  -2  357.34   16.30
   1   8   2  288.99   19.83
  -1  -8  -2  343.91   28.48
   1   8   2  334.46   24.68
  -1  -8  -2  367.89   20.68
   1   8   2  347.28   24.62
  -1  -8  -2  390.39   18.48
  -1  -8  -2  363.97   26.30
  -1  -8  -3   78.58    6.75
   1   8   3   69.53   10.23
  -1  -8  -3   77.16   12.88
   1   8   3   55.21    8.13
  -1  -8  -3   80.23    7.38
   1   8   3   60.41   10.08
  -1  -8  -3   89.94   12.43
  -1  -8  -3   75.92    8.77
  -1  -8  -4  386.50   18.12
  -1  -8  -4  441.72   24.42
   1   8   4  335.58   23.99
  -1  -8  -4  305.60   12.58
   1   8   4  290.90   21.41
  -1  -8  -4  445.64   25.88
  -1  -8  -4  394.07   22.41
  -1  -8  -4  399.87   18.37
  -1  -8  -4  382.16   27.09
  -1  -8  -4  355.20   29.14
   1   8   4  338.63   25.64
   1   8   5  385.21   25.46
  -1  -8  -5  371.49   27.02
  -1  -8  -5  444.06   24.78
  -1  -8  -5  365.39   29.93
  -1  -8  -5  447.99   27.31
  -1  -8  -5  330.25   14.68
  -1  -8  -5  403.15   23.32
  -1  -8  -5  402.80   18.72
  -1  -8  -5  395.25   19.49
   1   8   5  297.33   22.60
   1   8   5  354.39   26.47
  -1  -8  -6  133.33   10.65
   1   8   6  117.66   14.55
  -1  -8  -6  133.03    9.63
  -1  -8  -6  112.65    7.70
   1   8   6  111.65   12.80
   1   8   6   86.06   11.84
  -1  -8  -6  118.09   14.26
  -1  -8  -6  136.63   14.84
  -1  -8  -7  381.66   20.27
   1   8   7  275.66   22.97
  -1  -8  -7  311.47   16.09
  -1  -8  -7  367.56   18.00
   1   8   7  324.38   22.91
   1   8   7  291.66   24.53
  -1  -8  -7  318.09   24.73
  -1  -8  -8   48.45    5.72
  -1  -8  -8   33.64    4.70
   1   8   8   37.36    8.14
  -1  -8  -8   29.83    7.01
   1   8   8   36.24    6.75
   1   8   8   37.28    8.36
  -1  -8  -9   73.00    7.41
   1   8   9   56.47    8.69
  -1  -8  -9   66.64    7.62
   1   8   9   44.67    9.16
  -1  -8  -9   65.71   10.41
   1   8   9   69.04   11.54
   1   8  10    3.72    1.74
   1   8  10    0.21    1.98
  -1  -8 -10    4.66    2.05
  -1  -8 -10    2.69    0.92
   1   8  10    5.80    1.28
   1   8  10    2.22    3.08
  -1  -8 -10    3.89    1.79
  -1  -8 -11   -4.89    2.79
   1   8  11   -1.75    2.78
  -1  -8 -11    0.87    1.31
   1   8  11   -0.71    0.69
  -1  -8 -11   -1.37    1.88
   1   8  11   -0.34    1.13
   1   8  12   19.87    4.94
   1   8  12   18.60    6.92
  -1  -8 -12   10.87    3.52
   1   8  12   21.11    3.04
   1   8  12   14.11    3.69
  -1  -8 -12   21.16    4.37
  -1  -8 -12   11.89    3.54
   1   8  13   12.66    3.65
  -1  -8 -13   24.37    5.79
  -1  -8 -13   15.66    3.92
  -1  -8 -13   20.10    4.31
   1   8  13   14.90    5.71
  -1  -8 -14    5.97    2.17
  -1  -8 -14    9.45    3.39
  -1  -8 -14    3.76    2.37
   1   8  14    5.30    1.98
  -1  -8 -15   86.30   11.27
  -1  -8 -15  102.58   10.93
   1   8  15   89.63   11.57
  -1  -8 -15   71.35   11.15
  -1  -8 -16   42.87    7.57
  -1  -8 -16   59.75   10.70
  -1  -8 -16   74.77    9.67
   1   8  16   54.56    9.43
  -1  -8 -17   28.60    7.42
   1   8  17   27.74    6.44
  -1  -8 -18   96.98   14.81
  -1  -8 -19    2.78    3.04
   1   9 -19   41.58   10.13
  -1  -9  18   61.49    9.92
   1   9 -18   69.13   12.49
  -1  -9  18   68.50   12.11
   1   9 -17   19.00    6.05
  -1  -9  17   22.61    6.54
  -1  -9  17   22.60    5.44
   1   9 -16   -3.18    4.08
  -1  -9  16   -0.31    3.03
   1   9 -16    4.62    2.84
   1   9 -15    1.91    2.57
   1   9 -15    2.43    1.54
  -1  -9  15    2.42    2.04
   1   9 -14   10.48    3.70
  -1  -9  14    8.70    3.92
   1   9 -14    8.05    4.42
  -1  -9  13   13.34    2.79
   1   9 -13   11.57    4.21
  -1  -9  13   13.46    4.65
   1   9 -13   12.87    5.11
   1   9 -12    3.62    2.89
   1   9 -12    5.04    1.56
  -1  -9  12    1.40    2.07
  -1  -9  12    4.35    1.81
   1   9 -12    0.94    1.78
   1   9 -11  141.30    7.70
   1   9 -11  119.38   15.93
  -1  -9  11  117.02    5.47
  -1  -9  11  102.81    5.22
   1   9 -11  139.23   13.12
  -1  -9  11  142.04   10.78
  -1  -9  11  126.14   13.36
  -1  -9  10   24.95    4.99
  -1  -9  10   27.96    3.00
  -1  -9  10   34.68    6.52
   1   9 -10   33.98    8.51
   1   9 -10   29.48    5.81
   1   9 -10   32.80    3.12
  -1  -9   9  410.55   24.21
  -1  -9   9  367.26   16.53
   1   9  -9  368.55   28.91
   1   9  -9  423.72   14.98
   1   9  -9  429.58   22.96
  -1  -9   9  402.73   21.97
   1   9  -8   42.72    9.24
   1   9  -8   57.12    3.39
   1   9  -8   60.16    7.26
  -1  -9   8   53.67    7.68
   1   9  -8   56.97    7.85
  -1  -9   8   59.08    6.93
  -1  -9   8   49.31    5.02
   1   9  -7  471.24   15.25
   1   9  -7  556.63   24.19
   1   9  -7  503.00   33.29
  -1  -9   7  423.05   20.00
   1   9  -7  505.17   25.61
   1   9  -7  473.36   15.02
  -1  -9   7  463.74   22.29
  -1  -9   7  486.60   25.21
   1   9  -6  155.65   17.20
   1   9  -6  180.54   11.37
   1   9  -6  165.35   17.14
  -1  -9   6  166.96   12.52
  -1  -9   6  152.76   10.29
  -1  -9   6  148.69   11.50
   1   9  -6  115.09    6.92
   1   9  -6  164.36   12.47
   1   9  -5   43.93    4.40
  -1  -9   5   66.09    7.34
   1   9  -5   64.63    7.15
   1   9  -5   68.06    7.35
   1   9  -5   71.35    6.40
   1   9  -5   47.43    9.23
  -1  -9   5   61.18    5.67
  -1  -9   5   67.40   11.43
  -1  -9   5   63.68    7.20
   1   9  -5   66.23   10.71
  -1  -9   4  173.27   11.88
  -1  -9   4  188.68   19.28
   1   9  -4  186.24   10.04
   1   9  -4  169.32   17.92
   1   9  -4  167.45   17.21
  -1  -9   4  179.30   12.31
   1   9  -4  220.15   13.71
   1   9  -4  176.67   11.71
   1   9  -3   30.10    7.31
  -1  -9   3   26.57    4.43
  -1  -9   3   27.53    7.14
   1   9  -3   31.21    7.07
   1   9  -3   37.82    5.22
   1   9  -3   26.59    4.19
   1   9  -3   28.46    4.11
   1   9  -3   34.53    3.21
  -1  -9   3   33.00    4.44
   1   9  -2    0.51    1.49
  -1  -9   2    1.91    1.31
  -1  -9   2    2.52    0.70
  -1  -9   2    0.22    1.14
   1   9  -2    0.84    1.23
   1   9  -2    3.67    1.44
   1   9  -2    4.02    1.71
   1   9  -2    5.82    2.84
   1   9  -1    3.94    1.83
  -1  -9   1    2.38    1.42
  -1  -9   1    1.62    1.08
   1   9  -1    0.23    0.79
   1   9  -1    4.41    3.11
  -1  -9   1    2.55    1.56
  -1  -9   1    2.60    1.03
   1   9  -1    1.18    1.32
  -1  -9   0   80.80    7.66
  -1  -9   0   79.10    5.08
   1   9   0   84.34   11.97
  -1  -9   0   90.45   13.08
   1   9   0   96.49    8.15
  -1  -9   0   75.55    6.14
  -1  -9   0   98.48    9.54
   1   9   0   56.89    7.50
  -1  -9   0  102.67   10.67
   1   9   0   90.51   12.41
   1   9   1    0.49    2.39
   1   9   1   -1.59    1.71
  -1  -9  -1   -0.65    3.24
  -1  -9  -1    0.56    0.86
  -1  -9  -1    1.38    1.53
  -1  -9  -1    2.08    1.05
   1   9   1   -2.07    2.55
   1   9   1    0.81    0.73
  -1  -9  -2   86.84    7.33
  -1  -9  -2   92.54   13.32
  -1  -9  -2  100.46   15.63
   1   9   2   97.81    8.37
  -1  -9  -2   99.55   10.35
  -1  -9  -2  105.72   11.79
   1   9   2   78.85   11.79
  -1  -9  -2   86.78    8.03
   1   9   2  102.70   13.69
   1   9   2   74.66    9.50
  -1  -9  -3   49.73    9.54
  -1  -9  -3   34.28    6.79
  -1  -9  -3   29.01    4.30
  -1  -9  -3   30.11    5.53
   1   9   3   31.05    7.78
   1   9   3   29.04    4.51
   1   9   3   19.61    4.66
  -1  -9  -3   27.46    4.47
   1   9   3   29.70    7.24
  -1  -9  -3   29.66    8.57
  -1  -9  -4  450.86   31.56
   1   9   4  389.29   28.62
  -1  -9  -4  439.73   21.09
   1   9   4  353.10   24.96
   1   9   4  425.26   21.28
  -1  -9  -4  509.17   29.47
   1   9   4  412.16   28.60
  -1  -9  -4  465.52   21.84
  -1  -9  -5  109.63    6.30
  -1  -9  -5  125.76   15.74
  -1  -9  -5  168.35   16.47
  -1  -9  -5  135.24   10.24
   1   9   5  135.43   10.58
   1   9   5   94.25   12.15
   1   9   5  137.37   15.22
   1   9   5  117.09   14.91
  -1  -9  -5  130.95   10.45
   1   9   6  253.25   21.42
   1   9   6  263.63   23.43
  -1  -9  -6  300.99   16.31
  -1  -9  -6  313.39   17.79
  -1  -9  -6  258.65   12.61
  -1  -9  -6  307.27   25.29
   1   9   6  217.92   20.19
   1   9   7  236.23   22.49
  -1  -9  -7  259.15   23.18
   1   9   7  206.47   20.12
  -1  -9  -7  270.24   15.49
   1   9   7  257.86   21.21
  -1  -9  -7  280.69   17.55
  -1  -9  -7  229.90   12.82
  -1  -9  -8   48.11    9.56
  -1  -9  -8   44.09    5.45
  -1  -9  -8   57.48    6.56
   1   9   8   52.05    9.85
   1   9   8   39.03    7.75
   1   9   8   32.29    8.08
   1   9   9  136.58   17.12
  -1  -9  -9  163.84   17.81
  -1  -9  -9  197.95   13.31
   1   9   9  179.41   20.03
   1   9   9  168.21   16.31
  -1  -9  -9  161.36   12.04
   1   9  10   14.00    5.66
   1   9  10    5.78    3.90
  -1  -9 -10   14.29    4.77
  -1  -9 -10   14.50    3.51
  -1  -9 -10   13.54    3.17
   1   9  10   19.93    5.24
   1   9  11    0.83    1.94
   1   9  11   -0.86    1.94
  -1  -9 -11    3.76    2.69
  -1  -9 -11   -0.91    1.64
  -1  -9 -11    1.50    1.19
  -1  -9 -12   21.60    4.52
   1   9  12   15.79    4.29
   1   9  12   25.06    8.09
  -1  -9 -12   14.30    4.05
  -1  -9 -12   23.51    5.93
  -1  -9 -13   10.12    3.89
  -1  -9 -13   14.81    3.79
  -1  -9 -13   13.90    4.41
  -1  -9 -14   -2.73    2.08
  -1  -9 -14    1.61    1.54
  -1  -9 -15   13.00    4.29
  -1  -9 -15   25.17    5.28
  -1  -9 -15   18.10    5.35
   1   9  16   36.33    7.43
  -1  -9 -16   49.77    9.52
  -1  -9 -16   35.21    7.42
  -1  -9 -17   72.68   12.32
   1  10 -19   -0.28    2.25
  -1 -10  18   74.17   11.18
   1  10 -18   85.60   13.71
  -1 -10  18   64.67   12.13
   1  10 -17    2.92    2.73
  -1 -10  17    2.83    3.00
   1  10 -16   -0.54    2.59
  -1 -10  16    7.66    3.67
   1  10 -16    5.51    3.01
   1  10 -15   -1.73    2.40
   1  10 -15   -2.14    5.22
  -1 -10  15    1.36    2.06
   1  10 -14    1.04    2.01
   1  10 -14    2.49    3.07
  -1 -10  14    2.88    2.38
  -1 -10  13   27.03    6.58
   1  10 -13   32.57    8.79
  -1 -10  13   33.98    4.94
   1  10 -13   26.82    6.33
   1  10 -12    1.97    3.59
  -1 -10  12    0.74    1.44
  -1 -10  12    0.46    1.30
   1  10 -12    0.06    2.01
   1  10 -11  149.48   18.92
   1  10 -11  178.47   15.29
  -1 -10  11  169.84   15.92
  -1 -10  11  157.37   12.52
   1  10 -10   13.14    5.18
  -1 -10  10    6.16    2.50
  -1 -10  10    5.09    1.26
   1  10 -10    6.71    2.96
   1  10 -10    9.56    1.46
  -1 -10  10    5.91    2.65
  -1 -10  10    7.89    2.73
   1  10  -9  316.59   27.42
   1  10  -9  307.20   19.12
   1  10  -9  321.91   10.96
  -1 -10   9  289.01   18.10
   1  10  -9  292.23   11.16
  -1 -10   9  257.50   13.95
  -1 -10   9  320.83   21.09
  -1 -10   8    5.49    1.78
   1  10  -8    5.58    2.33
   1  10  -8   11.01    5.76
  -1 -10   8   10.88    3.33
  -1 -10   8    7.76    2.61
   1  10  -7  525.54   23.77
  -1 -10   7  426.25   20.94
   1  10  -7  490.37   25.54
   1  10  -7  438.80   31.52
  -1 -10   7  495.91   25.69
   1  10  -7  408.66   31.89
  -1 -10   7  454.88   22.00
  -1 -10   6   48.61    6.75
  -1 -10   6   48.11    5.77
   1  10  -6   56.66   10.47
   1  10  -6   58.52    6.23
   1  10  -6   35.25    3.51
   1  10  -6   50.06    9.68
   1  10  -6   52.06    6.89
  -1 -10   6   57.99    7.37
  -1 -10   5  180.72   13.38
   1  10  -5  201.93   20.04
   1  10  -5  192.87   20.45
  -1 -10   5  195.35   12.97
  -1 -10   5  204.42   13.86
   1  10  -5  221.67   11.91
   1  10  -5  203.83   13.72
   1  10  -4   43.00    5.60
   1  10  -4   52.25    4.63
  -1 -10   4   39.98    5.69
  -1 -10   4   49.07    6.05
   1  10  -4   33.47    4.57
  -1 -10   4   47.38    6.23
   1  10  -4   41.02    8.71
   1  10  -4   42.97    8.94
  -1 -10   3    0.19    1.46
   1  10  -3   -1.14    1.44
   1  10  -3    3.09    2.30
   1  10  -3    2.04    0.74
  -1 -10   3    5.24    2.00
  -1 -10   3    3.19    1.34
   1  10  -3    2.35    1.34
   1  10  -3    1.26    0.70
   1  10  -3    1.53    0.62
   1  10  -2    2.60    3.34
  -1 -10   2    0.44    0.83
   1  10  -2   -1.45    1.71
   1  10  -2   -0.87    1.11
   1  10  -2    0.04    2.51
  -1 -10   2    1.26    1.25
  -1 -10   2    0.10    0.61
   1  10  -1    2.69    1.71
   1  10  -1    5.64    2.25
  -1 -10   1    3.89    1.67
   1  10  -1    3.32    2.32
  -1 -10   1    5.63    1.50
   1  10  -1    7.47    4.34
  -1 -10   1    4.99    2.26
   1  10   0   29.84    7.48
  -1 -10   0   32.40    4.91
  -1 -10   0   31.09    5.42
   1  10   0   36.97    5.10
  -1 -10   0   25.00    3.57
   1  10   0   20.49    4.77
  -1 -10   0   30.27    2.89
   1  10   0   31.39    8.09
   1  10   1    0.71    1.08
   1  10   1    0.84    0.74
  -1 -10  -1   -0.01    1.23
   1  10   1    3.19    2.76
   1  10   1    1.82    1.49
  -1 -10  -1    1.02    0.83
  -1 -10  -2  310.65   21.80
  -1 -10  -2  263.82   15.65
   1  10   2  276.33   15.86
   1  10   2  209.58   17.66
  -1 -10  -2  239.92   14.09
   1  10   2  274.70   23.51
   1  10   2  265.03   23.28
  -1 -10  -3    6.65    3.56
  -1 -10  -3    7.00    2.28
  -1 -10  -3    4.74    2.24
   1  10   3    2.50    2.19
   1  10   3   13.13    5.01
   1  10   3    5.60    3.37
   1  10   3    2.77    1.52
   1  10   4  379.56   28.45
   1  10   4  369.74   28.73
   1  10   4  404.70   20.94
  -1 -10  -4  382.15   20.25
  -1 -10  -4  477.92   29.35
   1  10   4  325.66   24.76
  -1 -10  -4  418.86   21.14
   1  10   5   63.96   11.14
   1  10   5   62.72   10.08
  -1 -10  -5   69.60    7.89
   1  10   5   61.12   10.77
   1  10   5   62.90    7.37
  -1 -10  -5   76.36    8.17
  -1 -10  -6  536.65   25.63
   1  10   6  458.21   33.48
   1  10   6  403.37   29.53
  -1 -10  -6  430.88   17.37
   1  10   6  502.64   32.56
  -1 -10  -6  577.73   25.01
  -1 -10  -7  150.66    9.19
   1  10   7  133.41   16.45
   1  10   7  147.13   18.30
  -1 -10  -7  189.89   12.91
   1  10   7  145.08   16.33
  -1 -10  -8  187.16   13.10
   1  10   8  142.76   17.49
  -1 -10  -8  164.48   10.63
   1  10   8  156.40   16.95
   1  10   8  151.01   18.87
  -1 -10  -9   63.44    6.78
   1  10   9   59.85    9.91
  -1 -10  -9   67.12    7.62
   1  10   9   37.30    8.89
   1  10   9   39.98    9.40
  -1 -10 -10    2.03    1.43
   1  10  10    1.49    3.06
   1  10  10    2.73    3.33
  -1 -10 -10    0.30    0.82
   1  10  10    4.85    2.63
   1  10  11   -1.72    2.16
  -1 -10 -11    1.89    2.04
   1  10  11    1.05    3.28
  -1 -10 -11    2.49    1.68
  -1 -10 -11    3.39    1.97
  -1 -10 -12   -0.78    1.49
  -1 -10 -12    0.82    2.25
  -1 -10 -12    0.48    1.66
   1  10  12    0.79    2.36
  -1 -10 -13   16.80    4.26
  -1 -10 -13   13.83    4.14
  -1 -10 -14    3.98    1.83
  -1 -10 -14    3.72    2.45
  -1 -10 -14    0.50    1.54
  -1 -10 -15   61.50   10.44
  -1 -10 -16    9.58    4.39
   1  11 -19   -2.96    2.97
   1  11 -18   65.51   11.94
   1  11 -17    0.76    2.38
  -1 -11  17   -1.79    2.77
   1  11 -16   32.76    8.12
   1  11 -16   15.26    6.18
  -1 -11  16   25.18    6.97
  -1 -11  15   -1.58    3.48
   1  11 -15   -7.15    4.46
   1  11 -15    0.60    2.09
  -1 -11  14   -4.74    3.80
   1  11 -14   -3.42    4.65
   1  11 -14   -1.96    2.50
  -1 -11  13   22.64    4.42
   1  11 -13   14.86    7.09
   1  11 -13   27.06    6.05
  -1 -11  13   25.04    6.33
  -1 -11  12   13.05    3.98
  -1 -11  12   19.11    4.44
   1  11 -12   26.80    6.05
   1  11 -12   21.21    6.83
   1  11 -11   93.11   11.03
   1  11 -11   80.29   14.38
  -1 -11  11   81.67   11.11
  -1 -11  11   93.64   10.15
  -1 -11  10   19.56    4.70
  -1 -11  10   19.63    4.95
   1  11 -10   22.96    7.73
   1  11 -10   21.20    4.94
   1  11  -9  325.86   27.30
  -1 -11   9  272.33   14.72
  -1 -11   9  282.97   20.24
   1  11  -9  330.75   19.71
   1  11  -9  259.78   26.04
  -1 -11   8   11.70    2.80
   1  11  -8   14.39    6.39
   1  11  -8   16.48    6.17
  -1 -11   8   14.49    4.31
   1  11  -8   15.37    3.59
   1  11  -7  328.03   17.67
   1  11  -7  261.20   25.79
  -1 -11   7  307.58   19.70
  -1 -11   7  268.88   16.18
   1  11  -7  288.97   25.61
   1  11  -7  311.53   19.65
   1  11  -6   13.35    5.93
  -1 -11   6    6.43    2.32
  -1 -11   6    9.37    3.02
   1  11  -6    7.62    2.64
   1  11  -6   13.96    6.34
  -1 -11   6   11.45    3.40
   1  11  -6    6.46    2.07
  -1 -11   5  186.20   13.40
   1  11  -5  160.29   18.57
   1  11  -5  123.39    8.93
  -1 -11   5  160.09   12.50
   1  11  -5  195.67   10.60
  -1 -11   5  173.57   13.37
   1  11  -5  148.42   18.99
   1  11  -5  192.40   13.34
   1  11  -4   13.32    2.14
  -1 -11   4   11.78    3.06
   1  11  -4   12.87    5.42
   1  11  -4    7.87    2.23
   1  11  -4    7.16    4.22
   1  11  -4    7.20    2.31
  -1 -11   4    9.23    2.72
  -1 -11   4    9.39    2.98
  -1 -11   3   17.74    4.03
   1  11  -3   15.85    3.63
   1  11  -3   21.19    6.58
   1  11  -3   19.05    6.81
  -1 -11   3   24.66    4.12
  -1 -11   3   23.77    4.63
  -1 -11   2    2.57    2.18
   1  11  -2    0.02    0.90
   1  11  -2    2.08    2.91
   1  11  -2    0.45    1.91
  -1 -11   2    1.03    0.54
  -1 -11   2    1.69    1.80
   1  11  -1   -1.71    2.62
   1  11  -1    2.20    1.04
  -1 -11   1    2.30    0.82
   1  11  -1    4.88    3.19
  -1 -11   1    1.30    0.96
  -1 -11   0   43.54    6.10
  -1 -11   0   37.53    4.76
   1  11   0   33.35    6.16
   1  11   0   43.25    9.19
   1  11   0   50.13    6.25
   1  11   0   55.95   10.66
   1  11   1   16.81    5.84
   1  11   1   14.79    3.43
   1  11   1    6.82    2.81
  -1 -11  -1   16.95    4.78
  -1 -11  -1   13.02    2.76
   1  11   1   10.70    4.94
  -1 -11  -1   10.59    2.71
   1  11   2  216.10   21.50
  -1 -11  -2  264.31   20.57
   1  11   2  211.31   21.57
  -1 -11  -2  199.37   12.91
   1  11   2  154.10   15.58
  -1 -11  -2  214.43   14.34
   1  11   2  206.51   14.11
   1  11   3   11.71    4.12
  -1 -11  -3   18.66    3.98
   1  11   3   23.19    6.73
   1  11   3    8.51    3.88
  -1 -11  -3   20.67    4.14
   1  11   3   19.20    3.99
  -1 -11  -3   21.19    5.76
   1  11   4  464.37   33.90
   1  11   4  512.34   24.84
  -1 -11  -4  540.27   25.09
   1  11   4  504.19   34.81
  -1 -11  -4  473.04   23.83
  -1 -11  -5    4.05    1.74
   1  11   5    4.40    1.76
   1  11   5    1.85    2.86
  -1 -11  -5    4.43    2.20
   1  11   5    5.67    3.61
   1  11   5    7.21    3.92
   1  11   6  575.16   37.58
   1  11   6  530.95   37.78
   1  11   7   45.14   10.33
  -1 -11  -7   58.21    7.23
  -1 -11  -7   41.75    3.67
   1  11   7   56.76   10.25
   1  11   7   37.05    8.67
   1  11   8  117.94   15.17
   1  11   8  107.71   15.58
  -1 -11  -8  153.70   12.29
   1  11   8  108.12   16.47
  -1 -11  -8  112.98    7.96
   1  11   9   38.61   10.20
  -1 -11  -9   36.34    4.80
  -1 -11  -9   51.98    7.14
   1  11   9   34.92    7.97
   1  11   9   33.91    9.24
   1  11  10    6.01    4.05
   1  11  10    5.22    4.31
  -1 -11 -10    4.38    2.01
  -1 -11 -10    5.02    1.90
  -1 -11 -10    6.54    3.52
   1  11  10    8.33    4.71
  -1 -11 -11    7.57    3.15
   1  11  11   14.11    5.78
   1  11  11    3.72    2.62
  -1 -11 -11    6.27    2.47
   1  11  12   -2.08    4.33
  -1 -11 -12   -2.34    2.48
  -1 -11 -12    5.40    2.62
  -1 -11 -13   23.87    6.72
  -1 -11 -13   25.05    5.26
  -1 -11 -14    1.31    2.34
  -1 -11 -15   81.82   12.94
   1  12 -18   53.06   10.96
   1  12 -17    3.98    2.94
  -1 -12  17    0.13    2.07
   1  12 -16   42.55    9.21
   1  12 -16   42.78   10.60
  -1 -12  16   57.52   11.05
   1  12 -15    5.72    3.51
  -1 -12  15    3.35    1.59
   1  12 -15    2.54    2.56
   1  12 -14   -2.20    2.90
  -1 -12  14   -2.33    2.11
   1  12 -13   -1.86    5.52
  -1 -12  13    2.16    2.60
   1  12 -13   -0.60    1.71
   1  12 -12   22.85    5.58
   1  12 -12   13.10    6.05
  -1 -12  12   13.31    3.69
  -1 -12  12   17.13    5.01
   1  12 -11   64.18   13.20
   1  12 -11   70.99   12.98
   1  12 -11   90.93   10.77
  -1 -12  11   78.35   10.71
  -1 -12  11   74.22    9.52
   1  12 -10   79.56    9.51
   1  12 -10   62.25   12.86
  -1 -12  10   68.59    9.86
  -1 -12  10   62.22    8.92
   1  12 -10   67.74   12.65
   1  12  -9   98.58   15.39
  -1 -12   9  104.14   11.80
   1  12  -9  122.70   11.30
   1  12  -9   98.38   16.15
  -1 -12   9  104.28   11.97
   1  12  -8   31.28    8.65
   1  12  -8   42.90    6.04
  -1 -12   8   33.72    6.55
   1  12  -8   32.79    9.33
   1  12  -7  146.08   18.50
   1  12  -7  174.31   11.98
   1  12  -7  169.86   21.08
  -1 -12   7  140.81   11.54
  -1 -12   7  166.03   14.01
   1  12  -6    3.46    2.53
   1  12  -6    6.39    4.50
   1  12  -6    2.08    1.46
  -1 -12   6    1.72    2.25
   1  12  -6    1.95    1.94
  -1 -12   6    4.84    2.65
  -1 -12   6    2.37    1.23
   1  12  -5  267.88   24.80
  -1 -12   5  215.30   16.15
   1  12  -5  277.80   12.46
  -1 -12   5  245.01   16.29
   1  12  -5  208.49   23.50
  -1 -12   5  231.68   16.34
   1  12  -5  225.87   15.51
  -1 -12   4   -1.49    1.62
   1  12  -4    2.12    3.09
   1  12  -4    1.32    1.27
  -1 -12   4    2.01    1.63
   1  12  -4    0.34    3.20
  -1 -12   4    2.08    1.83
   1  12  -3   55.51    7.15
   1  12  -3   78.17   13.75
  -1 -12   3   88.79    7.98
   1  12  -3   88.00   14.12
  -1 -12   3   80.18    8.96
  -1 -12   2   20.10    4.36
   1  12  -2   13.96    3.96
   1  12  -2   12.17    6.03
  -1 -12   2   21.26    3.34
   1  12  -2   17.09    5.78
  -1 -12   1    0.80    1.11
  -1 -12   1    2.91    1.19
   1  12  -1    4.17    2.63
   1  12  -1    1.04    1.42
   1  12   0    9.40    3.05
   1  12   0    6.60    3.15
   1  12   0    8.80    3.83
  -1 -12   0   12.74    3.50
  -1 -12  -1   25.16    4.20
   1  12   1   28.38    8.48
   1  12   1    9.02    3.35
  -1 -12  -1   29.47    5.08
   1  12   1   21.81    7.08
   1  12   2  187.16   17.99
   1  12   2  281.85   26.02
   1  12   2  255.00   24.44
  -1 -12  -2  254.66   16.36
  -1 -12  -2  332.27   24.20
  -1 -12  -2  234.71   14.89
   1  12   3   56.17   11.30
  -1 -12  -3   51.44    6.60
   1  12   3   37.96    7.92
  -1 -12  -3   46.06    6.62
   1  12   3   48.75   10.56
   1  12   4  264.08   25.39
  -1 -12  -4  262.60   16.74
  -1 -12  -4  256.97   16.59
   1  12   4  198.20   19.78
   1  12   4  247.04   24.30
   1  12   5    6.16    3.63
  -1 -12  -5   13.63    3.73
   1  12   5   14.23    6.18
  -1 -12  -5   18.65    3.98
   1  12   5   11.89    5.38
   1  12   6  184.62   21.32
   1  12   6  188.58   20.80
  -1 -12  -6  219.79   15.20
   1  12   6  141.92   17.45
   1  12   7    8.21    4.03
   1  12   7   10.57    4.44
  -1 -12  -7   10.82    3.39
   1  12   7   -2.36    1.82
   1  12   8  108.19   15.19
   1  12   8   83.26   14.24
  -1 -12  -8  116.22   11.18
   1  12   8   97.02   15.89
   1  12   9    5.62    3.45
  -1 -12  -9    7.32    2.77
   1  12   9    7.99    4.51
  -1 -12  -9    4.69    3.58
   1  12   9   10.29    6.05
  -1 -12 -10   15.09    4.92
   1  12  10   21.54    6.77
  -1 -12 -10   18.54    4.35
   1  12  10    5.88    2.58
  -1 -12 -11    7.56    2.96
   1  12  11    3.54    1.48
  -1 -12 -11    3.40    2.24
   1  12  12    3.32    3.02
  -1 -12 -12    0.87    3.23
  -1 -12 -13   16.53    5.75
  -1 -12 -14   15.84    6.30
  -1 -12 -15   53.52   10.89
   1  13 -16   93.93   17.13
  -1 -13  16   89.16   13.69
   1  13 -15    2.08    2.98
   1  13 -15    1.09    1.45
  -1 -13  15    1.84    3.22
   1  13 -14   -6.94    4.80
   1  13 -14   -2.03    2.33
  -1 -13  14    0.76    2.09
   1  13 -13   -1.95    2.73
   1  13 -13    1.66    3.25
  -1 -13  13    0.72    1.35
   1  13 -13    7.66    2.98
  -1 -13  12   28.98    7.05
   1  13 -12   28.98    8.28
   1  13 -12   33.62    6.82
  -1 -13  12   33.40    6.42
   1  13 -12   27.13    8.47
  -1 -13  11    4.35    1.28
   1  13 -11   -1.95    2.32
  -1 -13  11    2.79    2.65
   1  13 -11    6.04    2.92
   1  13 -11    4.21    4.41
   1  13 -10   98.90   10.48
   1  13 -10   81.39   15.35
  -1 -13  10   73.46   10.42
   1  13 -10   82.52   14.47
  -1 -13  10   81.72   10.73
   1  13  -9   83.14   14.24
  -1 -13   9   49.66    8.30
   1  13  -9   74.67    8.47
  -1 -13   9   66.89    9.58
   1  13  -9   41.11   11.34
  -1 -13   8   91.53   10.97
  -1 -13   8  104.23   12.59
   1  13  -8   99.67    9.16
   1  13  -8   88.80   15.74
   1  13  -8  115.52   16.65
   1  13  -7   78.33   14.81
   1  13  -7   81.94   14.05
   1  13  -7   92.69    7.98
  -1 -13   7   78.40    9.67
  -1 -13   6   39.14    6.38
   1  13  -6   41.51    4.48
  -1 -13   6   28.28    5.69
   1  13  -6   47.81   11.60
   1  13  -6   41.96   10.09
  -1 -13   5  145.86   12.20
  -1 -13   5  116.70   11.90
   1  13  -5  145.61   18.55
   1  13  -5  135.57   19.47
  -1 -13   4    9.43    3.16
   1  13  -4    3.81    4.54
  -1 -13   4    7.13    3.21
   1  13  -3  166.36   20.94
  -1 -13   3  129.43   12.07
  -1 -13   3  151.97   10.70
   1  13  -3  159.79   19.11
  -1 -13   2   -0.74    0.94
   1  13  -2    2.73    3.60
   1  13  -2   -1.22    2.08
  -1 -13   2    2.18    1.99
   1  13  -1    6.02    2.41
   1  13  -1    8.53    5.29
  -1 -13   1    7.90    3.03
  -1 -13   1    7.50    1.56
   1  13  -1    6.38    2.87
   1  13   0    1.96    2.13
   1  13   0    3.48    3.20
  -1 -13   0    5.01    1.96
  -1 -13  -1   81.45    9.15
   1  13   1   83.10   14.57
   1  13   1   59.22    9.53
   1  13   2   24.67    8.23
   1  13   2   42.26   10.00
  -1 -13  -2   33.91    5.63
   1  13   2   18.06    5.54
   1  13   3   42.93   10.42
   1  13   3   27.08    6.80
  -1 -13  -3   37.47    5.97
   1  13   3   42.60    9.96
   1  13   4   61.22   12.33
   1  13   4   48.63    9.61
   1  13   4   72.53   13.09
  -1 -13  -4   80.22    9.01
   1  13   5   19.78    6.82
   1  13   5   14.47    5.97
   1  13   5   25.22    7.11
  -1 -13  -5   25.85    5.10
   1  13   6  130.22   17.87
   1  13   6   84.34   13.87
   1  13   6  130.10   18.19
  -1 -13  -6  140.74   12.24
   1  13   7    9.31    5.71
   1  13   7    0.82    2.47
  -1 -13  -7    8.63    2.83
   1  13   7    9.60    4.67
   1  13   8   92.86   16.14
   1  13   8   65.02   12.76
  -1 -13  -8  122.63   11.64
   1  13   8   92.88   15.01
  -1 -13  -8  110.41   15.87
  -1 -13  -9    2.56    1.05
   1  13   9    6.31    4.54
   1  13   9   -1.34    3.70
  -1 -13  -9    4.20    2.75
   1  13  10   65.68   12.22
  -1 -13 -10   73.65   12.97
   1  13  10   51.34   11.99
  -1 -13 -10   82.25    9.70
   1  13  11    1.85    1.98
  -1 -13 -11    6.03    2.45
  -1 -13 -12    2.87    3.52
  -1 -13 -13    4.49    1.59
  -1 -13 -14   18.78    6.94
  -1 -14  15    1.31    1.41
   1  14 -15   -4.30    3.95
  -1 -14  14    5.70    3.36
   1  14 -14    1.70    3.51
  -1 -14  13    3.42    2.28
   1  14 -13  -12.30    6.41
   1  14 -12   47.00   11.93
  -1 -14  12   40.22    8.28
   1  14 -11   -1.82    2.71
  -1 -14  11    1.29    1.43
  -1 -14  11    4.21    2.70
   1  14 -11    0.66    4.08
  -1 -14  10   95.07   12.19
   1  14 -10  107.13   18.51
   1  14 -10  125.60   17.90
  -1 -14  10  102.37   12.81
  -1 -14   9   14.23    4.52
  -1 -14   9   14.32    4.88
   1  14  -9   14.43    6.98
   1  14  -9   11.63    5.61
   1  14  -8   49.31   12.50
  -1 -14   8   65.38    9.23
  -1 -14   8   49.85    8.74
   1  14  -8   66.95   12.78
   1  14  -7  139.38   20.63
   1  14  -7  124.74   18.01
  -1 -14   7  110.89   14.02
  -1 -14   7  106.88   11.61
  -1 -14   6   88.09   10.07
   1  14  -6  101.20   16.05
   1  14  -6  102.15   17.88
  -1 -14   6   81.58   11.96
   1  14  -5  252.61   27.96
  -1 -14   5  257.94   16.99
  -1 -14   5  233.95   18.05
   1  14  -5  280.55   27.10
   1  14  -4   61.03   12.36
  -1 -14   4   71.62    7.83
  -1 -14   4   68.25    9.01
   1  14  -4   59.31   13.81
   1  14  -3  116.21   16.67
  -1 -14   3  105.42   11.24
  -1 -14   3  102.45    8.61
   1  14  -3  109.19   17.90
  -1 -14   2    1.98    1.88
   1  14  -2   -0.61    2.57
   1  14  -1    0.85    2.07
  -1 -14   1    1.30    1.89
   1  14   0   -0.73    2.81
   1  14   0    0.62    2.72
  -1 -14   0   -0.37    1.32
   1  14   0   -2.74    2.46
   1  14   1    7.62    3.83
   1  14   1    8.64    5.90
   1  14   1   14.55    6.27
  -1 -14  -1   10.51    3.05
   1  14   2   24.95    8.78
  -1 -14  -2   26.95    5.33
   1  14   2   21.20    7.10
   1  14   2   11.73    4.77
   1  14   3   64.33   13.03
   1  14   3   58.62   12.42
  -1 -14  -3   50.19    7.47
   1  14   3   33.58    7.99
   1  14   4   25.12    7.53
  -1 -14  -4   39.11    6.44
   1  14   4   31.54    9.06
   1  14   4   31.08    8.94
   1  14   5   29.51    8.12
   1  14   5   42.97   11.01
  -1 -14  -5   42.60    6.79
   1  14   5   38.38    9.99
   1  14   6  107.30   17.79
  -1 -14  -6  116.82   11.42
   1  14   6   99.93   16.54
  -1 -14  -7   21.42    4.82
   1  14   7   16.26    6.21
  -1 -14  -7   23.43    7.33
   1  14   7   34.94   10.07
  -1 -14  -8  161.27   20.30
   1  14   8  167.08   21.29
  -1 -14  -8  205.49   15.63
   1  14   8  160.64   22.10
  -1 -14  -9   -1.62    3.53
   1  14   9   -1.12    3.01
   1  14   9    2.50    2.52
   1  14  10  101.46   17.77
  -1 -14 -10  109.27   16.49
   1  14  10  102.65   15.95
   1  14  11   -4.76    3.61
  -1 -14 -11    2.71    3.31
  -1 -14 -12   -7.99    4.76
   1  15 -14   -1.54    2.78
  -1 -15  14   -6.81    3.86
   1  15 -13   -2.05    4.38
  -1 -15  13    1.25    2.21
   1  15 -12    2.78    3.62
  -1 -15  12   26.12    6.59
  -1 -15  11   -0.66    1.48
  -1 -15  11   -0.19    2.01
   1  15 -11   -0.86    3.82
   1  15 -10   43.06   12.01
  -1 -15  10   42.19    7.82
   1  15 -10   43.42   10.80
  -1 -15  10   42.43    8.46
   1  15  -9   51.00   13.04
   1  15  -9   40.40   10.47
  -1 -15   9   38.39    8.39
  -1 -15   9   42.44    7.81
   1  15  -8  124.58   20.40
  -1 -15   8  109.97   14.36
  -1 -15   8  117.23   12.65
   1  15  -8  129.69   19.03
   1  15  -7  131.53   20.76
  -1 -15   7  124.21   15.38
  -1 -15   7  131.57   12.93
   1  15  -7  146.55   20.25
  -1 -15   6  125.66   15.75
   1  15  -6  151.01   22.79
   1  15  -6  157.77   20.35
   1  15  -5  136.72   21.53
  -1 -15   5  128.61   16.16
   1  15  -5  168.89   20.96
  -1 -15   5  136.50   13.74
   1  15  -4   32.55    9.78
   1  15  -4   36.72   13.74
  -1 -15   4   37.97    7.16
   1  15  -3  143.07   21.30
   1  15  -3  167.47   20.89
  -1 -15   3  138.67   13.52
   1  15  -2    4.41    3.31
  -1 -15   2    0.51    1.44
   1  15  -2    6.25    5.64
  -1 -15   1    3.30    1.97
   1  15  -1    0.11    4.34
   1  15  -1   -4.56    5.01
  -1 -15   0    2.78    1.96
   1  15   0    0.54    2.44
  -1 -15  -1   31.67    6.11
   1  15   1   45.81   11.41
   1  15   1   39.12   10.20
   1  15   2    5.73    5.54
   1  15   2    8.64    4.79
  -1 -15  -2    3.53    2.38
  -1 -15  -3   41.42    6.67
   1  15   3   43.56   10.83
   1  15   3   53.02   12.41
   1  15   4   36.01   10.26
  -1 -15  -4   49.68   10.94
  -1 -15  -4   52.51    7.73
   1  15   4   47.61   11.77
   1  15   5   74.00   15.03
  -1 -15  -5   86.60    9.96
   1  15   5   85.10   15.75
  -1 -15  -5   86.26   15.04
  -1 -15  -6  184.82   15.09
  -1 -15  -6  174.16   21.71
   1  15   6  178.92   23.34
   1  15   6  174.53   22.88
   1  15   7  144.09   20.62
   1  15   7  142.87   21.19
  -1 -15  -7  172.63   21.29
  -1 -15  -8  191.73   22.73
   1  15   8  168.81   22.32
   1  15   8  176.03   24.04
  -1 -15  -9   14.84    6.16
   1  15   9   11.69    5.87
   1  15   9    9.41    4.17
   1  15  10   73.34   13.99
  -1 -16  10   53.09    9.88
   1  16 -10   59.11   14.44
   1  16  -9    0.08    4.04
  -1 -16   9    9.00    4.42
   1  16  -8  181.92   22.97
  -1 -16   8  176.23   19.29
   1  16  -8  182.89   25.55
   1  16  -7   56.19   12.67
  -1 -16   7   32.25    7.77
   1  16  -7   44.77   12.87
   1  16  -6  124.01   20.82
  -1 -16   6  130.88   16.95
   1  16  -6  173.99   21.82
   1  16  -5  100.13   16.82
  -1 -16   5   93.54   14.44
   1  16  -5   91.32   18.47
  -1 -16   4   81.60   13.33
  -1 -16   4   58.83    8.94
   1  16  -4   67.92   16.43
   1  16  -4   77.20   14.70
  -1 -16   3   23.57    5.53
   1  16  -3   38.15   10.40
  -1 -16   3   37.63    9.48
   1  16  -3   39.07   12.38
  -1 -16   2   17.64    5.00
   1  16  -2   21.92    7.80
   1  16  -2   18.71    7.75
  -1 -16   2   25.93    7.91
  -1 -16   1    4.43    2.19
   1  16  -1    1.99    3.05
  -1 -16   1    1.21    1.23
   1  16  -1    9.15    4.10
  -1 -16   0    8.45    4.06
   1  16   0    6.21    3.38
   1  16   0   11.99    5.80
  -1 -16   0    4.46    2.40
  -1 -16  -1   -3.15    4.17
  -1 -16  -1    2.19    1.44
   1  16   1    5.67    2.13
   1  16   1   -3.92    6.04
   1  16   2   -0.26    4.39
   1  16   2    0.97    7.57
  -1 -16  -2    0.21    1.54
  -1 -16  -3  122.10   17.80
  -1 -16  -3  103.66   11.50
   1  16   3  112.77   19.03
   1  16   3  118.18   18.78
  -1 -16  -4   52.36   11.73
   1  16   4   42.80   11.13
  -1 -16  -4   35.10    6.65
   1  16   4   58.51   13.39
   1  16   5  210.53   26.02
  -1 -16  -5  200.36   16.41
   1  16   5  229.12   26.76
  -1 -16  -5  225.44   25.18
   1  16   6   74.92   15.43
   1  16   6   94.51   17.29
   1  16   7  117.65   19.77
   1  16   7  125.70   20.37
   1  16   8  118.88   19.05
   1  16   9   42.44   11.85
  -1 -17  10   27.87    7.24
  -1 -17   9    3.55    2.66
  -1 -17   8  187.31   20.39
  -1 -17   7   10.97    5.63
  -1 -17   6  102.19   15.52
   1  17  -6  129.50   18.80
   1  17  -5   12.03    5.63
  -1 -17   5    1.93    6.10
  -1 -17   4   68.70   12.83
   1  17  -4   51.12   12.15
   1  17  -3   36.79   12.55
  -1 -17   3   18.27    7.71
  -1 -17   3   14.00    4.58
   1  17  -3   22.79    8.71
   1  17  -2   20.72    8.86
  -1 -17   2   19.95    5.19
  -1 -17   2   32.25    8.84
   1  17  -2   37.37   10.17
   1  17  -1   -0.62    3.51
  -1 -17   1   -4.02    4.51
  -1 -17   1    0.20    1.15
   1  17  -1   -0.87    4.91
   1  17   0   -1.48    4.86
  -1 -17   0   -0.44    2.09
  -1 -17   0    5.64    3.58
  -1 -17  -1    3.31    1.80
   1  17   1   10.40    4.66
   1  17   1    4.35    3.39
   1  17   2    3.20    3.54
   1  17   2   -0.40    5.62
  -1 -17  -2    1.08    1.86
  -1 -17  -3  120.94   12.65
   1  17   3  112.08   19.41
   1  17   3  129.43   19.86
   1  17   4   23.85    8.69
   1  17   4    1.90    3.78
   1  17   5  210.22   27.07
   1  18  -3    8.76    5.31
   1  18  -2   23.45    8.26
  -1 -18   2   24.67    5.83
   1  18  -1    2.38    3.09
  -1 -18   1    6.77    3.00
   1  18   0  -10.37    5.83
  -1 -18   0    0.59    2.00
   1  18   1    1.05    3.48
  -2  18   3   16.47    6.14
  -2  18   2   16.13    6.40
  -2  18   1   92.71   15.19
   2 -18   5    1.71    8.13
   2 -18   6   35.24    8.40
   2 -18   7   -6.31    3.77
   2 -18   8   -7.33    4.21
  -2  17   7   67.23   14.51
  -2  17   6   14.25    6.78
  -2  17   5    1.12    2.41
  -2  17   4   -0.23    3.37
  -2  17   3    9.31    4.68
  -2  17   3    3.95    3.39
  -2  17   2    0.91    3.96
   2 -17  -2    1.63    2.83
  -2  17   2    5.80    4.29
  -2  17   1   27.35    8.76
   2 -17  -1   26.35    8.06
  -2  17   1   35.42    9.22
  -2  17   0   26.55   10.66
  -2  17   0   30.97    8.27
   2 -17   0   46.67   11.27
  -2  17  -1   84.79   13.87
  -2  17  -1   98.49   18.40
   2 -17   1  109.33   16.03
  -2  17  -2   28.23    7.79
   2 -17   2   66.42   12.59
  -2  17  -2   64.65   17.00
  -2  17  -3   86.16   17.98
   2 -17   3   94.82   14.84
   2 -17   4   79.05   14.51
  -2  17  -4  123.24   20.60
  -2  17  -5   38.05   11.29
   2 -17   5   21.59    6.81
   2 -17   6   51.74   10.58
  -2  17  -6   56.32   13.38
   2 -17   7    6.73    4.67
  -2  17  -7   15.40    7.49
   2 -17   8   -2.41    4.81
   2 -17   9   -0.37    2.60
   2 -17  10   13.88    4.96
   2 -16  -7   32.39    8.78
  -2  16   7   31.21    9.29
   2 -16  -6   13.23    5.32
  -2  16   6    4.00    3.72
   2 -16  -5    6.29    4.46
  -2  16   5    7.79    5.01
   2 -16  -4   -1.75    4.54
  -2  16   4   -2.46    4.04
  -2  16   4   -2.57    4.80
   2 -16  -3    1.77    3.89
  -2  16   3    8.03    5.56
  -2  16   3    9.95    4.65
  -2  16   2    6.44    3.04
   2 -16  -2   -2.05    2.71
  -2  16   2    2.08    2.97
  -2  16   1   52.85   12.57
   2 -16  -1   63.45   11.87
  -2  16   1   50.75   10.56
  -2  16   0   19.23    9.81
   2 -16   0   22.74    8.01
  -2  16   0    6.32    3.22
  -2  16  -1  108.53   18.32
  -2  16  -1  102.26   14.60
   2 -16   1  104.47   15.08
  -2  16  -2   22.51   11.21
  -2  16  -2   22.47    7.19
   2 -16   3  162.47   18.90
  -2  16  -3  204.09   25.67
  -2  16  -3  181.26   19.10
   2 -16   4  147.66   17.98
  -2  16  -4  138.36   16.51
  -2  16  -4  190.99   25.23
  -2  16  -5  169.92   23.63
   2 -16   5  137.15   16.87
  -2  16  -6   73.80   15.87
   2 -16   6   52.52   10.08
  -2  16  -7    3.83    3.79
   2 -16   7    7.76    3.56
  -2  16  -8   -6.54    5.03
   2 -16   8   -0.06    1.63
  -2  16  -9    0.47    2.40
   2 -16   9    5.20    2.56
   2 -16   9    1.09    2.59
   2 -16  10   16.55    5.09
  -2  16 -10   13.09    7.33
   2 -16  10    9.60    4.02
  -2  16 -11   23.60    8.26
   2 -16  11   20.56    6.08
  -2  16 -12   21.93    8.71
   2 -16  12   25.57    6.75
   2 -16  13   14.44    4.89
   2 -15 -10  255.66   26.15
   2 -15  -9    9.11    5.80
   2 -15  -8  170.40   20.69
  -2  15   8  154.10   20.81
  -2  15   7   14.44    6.16
   2 -15  -7   15.21    5.72
   2 -15  -6   12.01    4.79
  -2  15   6   28.35    8.71
   2 -15  -5    3.93    3.07
  -2  15   5    5.19    4.70
  -2  15   5    0.99    1.76
   2 -15  -4    2.25    1.73
  -2  15   4   -0.73    4.05
   2 -15  -4   -3.78    3.81
  -2  15   4    1.55    1.54
  -2  15   3   30.90    8.81
   2 -15  -3   23.04    4.33
  -2  15   3   21.40    6.80
   2 -15  -3   28.78    7.76
  -2  15   2    3.31    1.70
  -2  15   2    4.02    2.83
   2 -15  -2    0.53    2.87
  -2  15   1   80.79   15.00
  -2  15   1   89.98    7.55
   2 -15  -1   81.27   12.83
  -2  15   1   74.60   12.50
   2 -15   0   15.57    6.16
  -2  15   0    8.13    4.99
  -2  15   0   11.51    5.60
  -2  15   0    6.51    1.88
  -2  15  -1  195.13   23.79
  -2  15  -1  172.75   18.36
  -2  15  -1  167.33   10.48
   2 -15   1  184.21   19.45
  -2  15  -2   14.42    6.76
  -2  15  -2   39.25   12.51
   2 -15   2   39.50    9.50
  -2  15  -3  409.44   36.33
   2 -15   3  394.59   29.54
  -2  15  -3  421.27   29.33
  -2  15  -4   54.06   18.22
  -2  15  -4   22.48    6.98
   2 -15   4   44.99    7.16
   2 -15   4   57.28   10.84
  -2  15  -5  141.02   15.71
   2 -15   5  150.54   16.94
  -2  15  -5  163.73   22.27
   2 -15   5  154.29   13.18
   2 -15   6   40.12    6.99
  -2  15  -6   50.04    9.26
   2 -15   6   38.63    8.44
  -2  15  -6   47.35   12.09
   2 -15   7    8.31    3.55
  -2  15  -7    5.81    3.88
   2 -15   7    4.27    2.05
  -2  15  -8    3.44    3.84
   2 -15   8    2.76    1.67
   2 -15   8    0.72    1.09
   2 -15   9   -3.36    2.73
  -2  15  -9    5.88    4.79
   2 -15   9   -0.87    2.94
   2 -15  10   21.44    5.53
  -2  15 -10   10.09    4.69
   2 -15  10   26.24    6.33
   2 -15  11    7.50    3.03
  -2  15 -11    4.56    2.34
   2 -15  11    3.64    2.13
   2 -15  12   36.32    8.11
  -2  15 -12   34.87   10.81
  -2  15 -13    5.66    3.93
   2 -15  13    6.27    3.23
  -2  15 -14   67.81   14.56
   2 -15  14   48.30   10.00
  -2  15 -15   13.56    6.92
   2 -14 -13   36.10    9.32
   2 -14 -12   94.63   15.12
   2 -14 -11   21.54    6.49
   2 -14 -10  203.16   22.24
   2 -14  -9    1.31    3.72
   2 -14  -8  161.15   19.31
  -2  14   8  140.55   18.65
  -2  14   7    8.92    4.52
   2 -14  -7    7.77    4.94
  -2  14   6   17.22    6.63
   2 -14  -6   21.14    6.28
   2 -14  -5    8.44    3.97
  -2  14   5    8.08    4.37
   2 -14  -5   11.73    2.80
   2 -14  -4    4.02    2.48
   2 -14  -4    3.81    1.97
  -2  14   4   -5.57    3.63
  -2  14   4   -1.34    3.53
  -2  14   3   -2.76    3.83
   2 -14  -3   -0.11    2.52
   2 -14  -3   -0.89    1.40
  -2  14   3    1.17    1.32
  -2  14   3   -5.42    3.53
  -2  14   2    3.05    1.47
  -2  14   2    2.17    2.98
   2 -14  -2    3.35    1.65
  -2  14   2    7.94    4.29
   2 -14  -2    6.26    3.89
  -2  14   1  139.85   19.39
  -2  14   1  161.21   10.57
   2 -14  -1  158.00   17.42
  -2  14   1  131.14   16.08
   2 -14   0   52.55    9.99
  -2  14   0   37.49    9.02
  -2  14   0   39.96    4.79
   2 -14   0   43.40    4.62
  -2  14   0   35.65    9.95
  -2  14  -1  211.87   24.70
  -2  14  -1  233.42   12.90
   2 -14   1  243.31   21.83
  -2  14  -1  250.85   21.89
   2 -14   1  243.60   13.67
   2 -14   2   49.65    6.90
   2 -14   2   43.63    9.26
  -2  14  -2   37.40    4.45
  -2  14  -2   63.83   12.31
  -2  14  -3  341.77   31.49
   2 -14   3  326.46   18.87
   2 -14   3  326.99   25.19
  -2  14  -3  306.57   24.23
  -2  14  -3  349.34   15.68
  -2  14  -4    1.10    9.90
   2 -14   4    7.08    4.35
  -2  14  -4   10.74    7.70
  -2  14  -4   -0.09    0.75
  -2  14  -5  230.52   25.94
   2 -14   5  241.28   21.13
   2 -14   5  246.79   17.09
  -2  14  -5  261.22   20.98
  -2  14  -5  251.16   12.32
  -2  14  -6   17.38    5.38
   2 -14   6   15.61    4.30
   2 -14   6   22.84    6.31
   2 -14   7   28.98    6.54
  -2  14  -7   31.21    6.82
   2 -14   7   21.40    4.91
  -2  14  -7   23.95    8.21
  -2  14  -8    5.87    2.81
   2 -14   8    5.37    2.44
  -2  14  -8   10.55    3.38
   2 -14   8    2.58    2.19
   2 -14   9   -0.46    2.56
  -2  14  -9   -3.31    4.02
  -2  14  -9   -1.70    2.23
   2 -14   9    2.56    1.92
  -2  14 -10   -1.42    2.78
  -2  14 -10   -0.30    1.18
   2 -14  10    3.85    2.43
   2 -14  10   -1.28    3.27
  -2  14 -11    2.72    2.05
   2 -14  11   -2.90    2.98
   2 -14  11    0.98    1.91
  -2  14 -11    5.55    4.65
   2 -14  12   37.21    7.79
  -2  14 -12   41.54    7.83
  -2  14 -12   32.44    9.73
  -2  14 -13   12.22    4.63
  -2  14 -13    4.70    4.03
   2 -14  13   12.13    4.70
  -2  14 -14  123.47   15.02
  -2  14 -14  119.24   19.07
   2 -14  14  104.44   14.43
   2 -14  15    4.71    3.35
  -2  14 -15    7.41    4.19
  -2  14 -15   -2.48    4.02
   2 -13 -15   17.44    6.22
   2 -13 -14   21.19    6.91
   2 -13 -13   48.65   10.39
   2 -13 -12  112.32   15.77
   2 -13 -11   51.91   10.20
   2 -13 -10  138.88   17.17
   2 -13  -9   19.70    6.32
  -2  13   8   68.66   12.50
   2 -13  -8   73.43   11.96
  -2  13   7    2.31    1.76
   2 -13  -7    1.78    1.14
   2 -13  -7    3.60    3.61
   2 -13  -6   82.14   12.72
   2 -13  -6  110.15    8.55
  -2  13   6   88.18   14.08
   2 -13  -5   16.77    3.07
  -2  13   5   18.21    3.71
  -2  13   5   16.19    5.65
  -2  13   5   18.99    6.93
   2 -13  -5   20.24    6.11
  -2  13   4    2.35    1.51
   2 -13  -4    2.19    0.89
   2 -13  -4    1.03    1.60
  -2  13   4   -0.08    2.10
   2 -13  -4    4.49    1.84
  -2  13   4    2.61    1.59
   2 -13  -3    0.64    2.79
   2 -13  -3    2.79    0.79
  -2  13   3    4.53    1.84
   2 -13  -3    2.71    1.45
  -2  13   3    6.14    3.22
  -2  13   3   -0.99    3.65
  -2  13   3    3.30    1.52
  -2  13   2   63.14   12.21
   2 -13  -2   76.69    4.59
   2 -13  -2   63.27    8.83
   2 -13  -2   84.60   11.09
  -2  13   2   82.08    7.26
   2 -13  -2   82.78   11.82
   2 -13  -2   79.30    7.53
  -2  13   2   78.87    7.51
  -2  13   2   55.48   10.14
   2 -13  -2   64.95    3.95
   2 -13  -1   43.97    8.44
  -2  13   1   40.08    4.86
   2 -13  -1   35.36    3.68
   2 -13  -1   33.76    2.99
  -2  13   1   42.27    5.43
   2 -13  -1   42.24    7.20
  -2  13   1   41.23   10.00
  -2  13   1   32.07    7.75
   2 -13  -1   36.86    5.21
  -2  13   0   98.89   15.37
  -2  13   0  111.13    9.20
   2 -13   0   88.50    5.78
  -2  13   0  114.82    8.26
   2 -13   0  117.99   14.21
  -2  13   0  109.22   13.77
   2 -13   0  107.50    7.72
  -2  13  -1  258.85   12.00
   2 -13   1  260.86   12.93
   2 -13   1  275.06   21.13
  -2  13  -1  262.37   25.56
   2 -13   1  240.75    9.75
  -2  13  -1  241.37   19.73
  -2  13  -2   17.58    2.94
   2 -13   2   17.21    3.95
   2 -13   2   23.00    6.24
  -2  13  -2   24.35    7.69
   2 -13   2   15.15    2.58
   2 -13   2   16.62    3.65
  -2  13  -2   26.00   10.14
  -2  13  -3  227.04   19.56
  -2  13  -3  253.21   25.62
   2 -13   3  275.05   21.31
  -2  13  -3  261.41   12.83
   2 -13   3  226.26   12.68
   2 -13   3  236.85   15.44
   2 -13   4    6.54    2.04
  -2  13  -4    5.99    1.82
   2 -13   4    8.28    2.85
   2 -13   4    7.99    3.32
  -2  13  -4    2.94    2.45
  -2  13  -4   12.59    8.02
   2 -13   4    5.69    2.89
  -2  13  -5  102.02    7.10
   2 -13   5   84.21   11.27
   2 -13   5   86.29    9.47
  -2  13  -5   87.44   11.47
   2 -13   5   89.21    9.60
  -2  13  -5   90.36   15.41
  -2  13  -6   52.59    4.94
   2 -13   6   49.80    6.84
   2 -13   6   65.02    9.57
  -2  13  -6   48.65   10.86
   2 -13   6   56.82    7.98
  -2  13  -6   50.92    8.52
  -2  13  -7   64.42    7.81
   2 -13   7   53.90    8.65
  -2  13  -7   51.30    4.94
  -2  13  -7   65.95    9.51
  -2  13  -7   58.80   12.63
   2 -13   7   45.49    7.44
   2 -13   8   42.23    7.57
  -2  13  -8   49.86    7.29
  -2  13  -8   50.75    8.59
  -2  13  -8   45.20    4.74
  -2  13  -8   52.11   11.42
   2 -13   8   40.02    7.13
  -2  13  -9    6.79    2.01
  -2  13  -9    8.17    3.89
  -2  13  -9   10.15    4.03
   2 -13   9    4.71    2.21
  -2  13  -9    2.31    1.28
   2 -13   9    3.34    1.91
   2 -13  10    1.06    1.11
  -2  13 -10   -2.43    4.99
   2 -13  10    5.20    3.01
  -2  13 -10    2.91    2.41
  -2  13 -11   15.62    6.98
  -2  13 -11   31.73    6.57
   2 -13  11   28.85    5.76
   2 -13  11   15.36    4.73
  -2  13 -12   24.73    8.56
   2 -13  12   29.69    5.71
  -2  13 -12   27.28    6.52
   2 -13  12   30.26    6.97
  -2  13 -13   56.04    9.67
   2 -13  13   51.66    9.34
  -2  13 -13   48.71   11.49
  -2  13 -14  104.83   13.98
   2 -13  14   96.20   13.67
  -2  13 -14  107.18   17.32
   2 -13  15   25.46    7.49
  -2  13 -15   18.83    7.00
  -2  13 -15   21.35    6.24
   2 -13  16  131.56   17.27
  -2  13 -16  130.28   16.82
  -2  13 -17    3.35    3.03
   2 -12 -15    1.62    2.46
   2 -12 -14    4.64    3.79
   2 -12 -13   59.62   10.76
   2 -12 -12   16.56    5.93
   2 -12 -11   37.15    7.89
   2 -12 -10   93.00   13.44
   2 -12 -10  107.56   10.65
   2 -12  -9   20.47    4.38
   2 -12  -9   16.43    5.14
   2 -12  -8  159.58    9.94
  -2  12   8  131.58   16.60
   2 -12  -8  141.62   16.15
   2 -12  -8  138.20   10.99
   2 -12  -7   55.16    6.22
  -2  12   7   43.85    9.87
   2 -12  -7   53.88    5.43
   2 -12  -7   48.69    9.24
  -2  12   6   81.64   13.25
  -2  12   6   88.46    8.47
   2 -12  -6   92.85   12.85
   2 -12  -6   87.06    7.41
   2 -12  -6   95.93    7.56
   2 -12  -5   -0.46    0.70
  -2  12   5    2.88    3.00
   2 -12  -5    0.27    0.58
   2 -12  -5   -0.47    0.50
  -2  12   5   -1.61    2.22
   2 -12  -5   -1.64    3.41
  -2  12   5   -0.25    1.21
  -2  12   4   17.47    5.63
  -2  12   4   31.76    4.73
   2 -12  -4   29.53    4.26
   2 -12  -4   27.54    3.54
   2 -12  -4   23.63    6.32
   2 -12  -4   26.19    3.36
  -2  12   4   20.60    6.03
  -2  12   3    3.47    1.57
  -2  12   3    0.41    1.75
   2 -12  -3    4.55    1.67
   2 -12  -3    1.26    2.50
  -2  12   3    0.55    2.01
   2 -12  -3    2.92    1.07
   2 -12  -3    5.19    2.70
   2 -12  -3    2.63    1.88
   2 -12  -3    3.63    0.98
   2 -12  -2   37.48    3.37
  -2  12   2   39.06    4.85
  -2  12   2   33.62    8.49
   2 -12  -2   32.60    3.60
   2 -12  -2   29.25    5.81
   2 -12  -2   39.63    4.98
  -2  12   2   40.34    7.94
  -2  12   2   37.11    5.07
   2 -12  -2   34.75    7.28
   2 -12  -2   45.47    7.66
   2 -12  -1   44.48   10.49
  -2  12   1   43.17    8.39
  -2  12   1   39.94    9.04
  -2  12   1   43.02    5.21
   2 -12  -1   43.62    4.39
   2 -12  -1   46.73    5.60
   2 -12  -1   41.81    7.79
  -2  12   1   41.23    4.86
   2 -12  -1   44.54    7.23
   2 -12  -1   39.78    3.91
  -2  12   0  167.97   19.75
   2 -12   0  164.30   16.48
   2 -12   0  161.03    9.15
  -2  12   0  143.13   15.43
   2 -12   0  196.66   11.10
  -2  12   0  182.68   11.05
  -2  12   0  192.47   11.95
   2 -12   0  172.28   11.72
   2 -12   1  191.23   10.70
   2 -12   1  219.41   18.45
  -2  12  -1  207.31   18.27
   2 -12   1  206.04   12.63
   2 -12   1  242.18   16.11
  -2  12  -1  230.13   13.61
  -2  12  -1  222.36   12.22
  -2  12  -1  216.69   22.56
   2 -12   2   59.53    8.26
  -2  12  -2   62.14    9.55
   2 -12   2   72.89    7.83
   2 -12   2   60.83    9.41
  -2  12  -2   59.12   11.51
  -2  12  -2   66.57    6.95
   2 -12   2   52.64    5.24
   2 -12   2   64.21    7.01
  -2  12  -2   59.17    5.65
   2 -12   3  133.60   12.28
  -2  12  -3  162.63    9.53
  -2  12  -3  147.05   18.30
   2 -12   3  140.96    9.62
   2 -12   3  156.70   15.00
  -2  12  -3  144.45   14.66
   2 -12   3  143.22   11.29
   2 -12   4    0.81    0.77
  -2  12  -4    3.75    3.92
   2 -12   4    0.43    0.68
  -2  12  -4    0.35    1.86
   2 -12   4    4.05    2.37
   2 -12   4    0.23    1.37
  -2  12  -4    0.89    0.75
  -2  12  -5  177.87   15.91
  -2  12  -5  175.06   20.25
   2 -12   5  180.40   14.00
  -2  12  -5  189.15   10.48
   2 -12   5  198.96   16.62
   2 -12   5  160.26   12.88
   2 -12   5  158.15   11.60
   2 -12   6    1.35    1.36
  -2  12  -6    1.21    2.36
   2 -12   6    2.36    1.60
  -2  12  -6    2.25    1.96
  -2  12  -6    1.68    1.10
   2 -12   6   -0.07    1.89
   2 -12   6    5.29    2.04
  -2  12  -6    1.20    1.73
  -2  12  -7  123.57    8.42
   2 -12   7   97.33    8.59
  -2  12  -7  145.52   11.92
   2 -12   7  108.96   11.88
  -2  12  -7  135.99   13.46
   2 -12   7  100.25    9.82
  -2  12  -7  107.35   15.95
   2 -12   7  104.90   11.29
  -2  12  -8   -0.83    2.30
  -2  12  -8   -0.51    0.87
  -2  12  -8    1.05    1.23
   2 -12   8    1.74    0.83
   2 -12   8    2.23    1.99
  -2  12  -8   -0.51    1.07
   2 -12   8   -1.74    1.74
  -2  12  -9   -1.71    3.79
   2 -12   9    4.09    2.70
  -2  12  -9    3.34    2.32
  -2  12  -9    4.84    1.74
  -2  12  -9    0.05    1.61
   2 -12   9    2.92    2.23
  -2  12 -10    0.79    4.46
  -2  12 -10   -0.24    2.16
   2 -12  10   -2.89    2.11
  -2  12 -10   -2.19    2.26
   2 -12  10    0.43    2.00
  -2  12 -10   -0.78    0.69
  -2  12 -11   46.87    8.06
   2 -12  11   45.80    7.00
  -2  12 -11   32.82    8.68
   2 -12  11   43.01    8.12
  -2  12 -11   51.35    8.40
  -2  12 -12   46.68    8.70
  -2  12 -12   42.91   10.37
   2 -12  12   49.08    9.11
   2 -12  12   48.52    6.98
  -2  12 -13   48.08   10.87
  -2  12 -13   56.10    9.51
   2 -12  13   42.26    8.73
  -2  12 -14  117.64   14.75
  -2  12 -14  114.89   17.26
   2 -12  14  104.91   14.45
   2 -12  15   13.71    5.36
  -2  12 -15    9.80    4.18
  -2  12 -15   13.05    5.39
   2 -12  16  112.67   15.53
  -2  12 -16  107.41   15.31
  -2  12 -17    3.24    4.09
  -2  12 -18   61.80   12.08
   2 -11 -16   -3.83    2.87
   2 -11 -15   12.37    5.20
   2 -11 -14   -2.62    2.33
   2 -11 -14    2.51    1.98
   2 -11 -13   42.91    7.78
   2 -11 -13   33.91    7.58
   2 -11 -12   10.66    4.29
   2 -11 -12   10.94    4.11
   2 -11 -11   95.05   10.73
   2 -11 -11   80.24   11.80
   2 -11 -10   83.54    9.66
   2 -11 -10   75.64   11.35
   2 -11 -10   89.73    7.15
   2 -11  -9  161.84   13.13
   2 -11  -9  174.14   10.41
   2 -11  -9  176.42   17.52
   2 -11  -8  139.68   11.29
  -2  11   8  121.59   15.17
   2 -11  -8  151.54    9.34
   2 -11  -8  117.43   13.96
   2 -11  -7  100.98   12.65
  -2  11   7   97.60   13.71
   2 -11  -7  113.85    7.93
   2 -11  -7  113.04    9.61
   2 -11  -6  219.45   19.02
   2 -11  -6  232.09   12.46
  -2  11   6  217.63   20.80
   2 -11  -6  223.24   13.48
  -2  11   6  230.81   14.42
   2 -11  -5    2.20    1.40
   2 -11  -5   -0.93    2.21
  -2  11   5   -3.06    3.24
  -2  11   5    1.19    0.99
  -2  11   5    2.22    1.17
   2 -11  -5    2.73    1.44
  -2  11   5   -0.54    2.28
   2 -11  -4  109.81   12.51
  -2  11   4  118.87    8.76
   2 -11  -4  116.75    7.82
   2 -11  -4  114.53    7.71
  -2  11   4  119.29   14.89
   2 -11  -4  136.33   13.98
   2 -11  -4  126.73    7.84
   2 -11  -4  110.12   11.16
  -2  11   4   88.61   11.83
  -2  11   3    6.66    3.12
   2 -11  -3    9.04    2.99
   2 -11  -3    6.96    1.78
  -2  11   3    7.87    3.40
  -2  11   3    8.50    2.39
   2 -11  -3    7.00    2.61
   2 -11  -3    5.57    1.20
   2 -11  -3    5.22    2.06
   2 -11  -3    6.05    1.21
   2 -11  -3   10.48    2.54
   2 -11  -2   67.21    9.66
  -2  11   2   79.20    7.02
  -2  11   2   59.76    9.52
   2 -11  -2   86.68   10.26
   2 -11  -2   82.21    9.23
   2 -11  -2   68.17    5.78
   2 -11  -2   63.70   12.01
   2 -11  -2   75.85    6.68
  -2  11   2   70.54   11.55
   2 -11  -2   72.04    5.20
  -2  11   1    2.35    1.73
   2 -11  -1    7.44    1.69
  -2  11   1   11.33    2.55
   2 -11  -1    8.27    2.94
  -2  11   1    8.69    4.63
   2 -11  -1    7.68    5.83
   2 -11  -1    8.23    2.10
   2 -11  -1    8.68    3.46
   2 -11  -1    6.70    1.76
  -2  11   0   88.98   13.32
  -2  11   0  110.55    7.78
   2 -11   0  110.83   11.02
   2 -11   0  112.67    8.33
   2 -11   0  109.70    7.56
   2 -11   0   91.92    6.48
   2 -11   0  112.37   16.16
  -2  11   0   97.11   11.69
  -2  11   0  120.28    8.38
   2 -11   0  115.27   12.17
   2 -11   1  186.71   11.51
   2 -11   1  209.19   14.14
  -2  11  -1  192.53   10.87
  -2  11  -1  182.67   19.37
   2 -11   1  157.09    9.86
   2 -11   1  172.27   14.17
  -2  11  -1  206.05   12.21
  -2  11  -1  155.39   15.11
   2 -11   1  200.84   16.58
  -2  11  -2    2.64    1.34
   2 -11   2    2.68    1.19
   2 -11   2    5.92    2.14
   2 -11   2    4.74    2.36
  -2  11  -2    5.66    1.87
  -2  11  -2    2.87    3.01
   2 -11   2    4.09    1.15
  -2  11  -2    6.08    1.97
   2 -11   2    5.32    2.78
  -2  11  -3  206.35   21.49
  -2  11  -3  217.92   17.55
  -2  11  -3  239.91   12.38
   2 -11   3  210.18   14.13
   2 -11   3  215.13   15.18
   2 -11   3  247.24   18.36
  -2  11  -3  246.44   14.24
   2 -11   3  195.32   12.34
  -2  11  -4   56.15    8.39
   2 -11   4   63.77    6.56
   2 -11   4   59.10    7.14
   2 -11   4   73.41    9.37
   2 -11   4   59.60    7.11
  -2  11  -4   64.54    5.65
  -2  11  -4   61.74   11.50
  -2  11  -4   67.09    6.86
  -2  11  -5  217.48   22.21
   2 -11   5  242.30   17.74
  -2  11  -5  240.32   18.15
   2 -11   5  212.02   13.94
   2 -11   5  224.07   14.70
   2 -11   5  228.31   15.86
  -2  11  -5  264.07   15.37
  -2  11  -5  256.17   12.71
  -2  11  -6   80.45    8.29
  -2  11  -6   80.03   10.00
   2 -11   6   67.93    8.49
  -2  11  -6   55.74   10.59
   2 -11   6   74.32    9.29
  -2  11  -6   75.40    6.40
   2 -11   6   68.66    6.97
   2 -11   6   64.53    7.33
  -2  11  -7  215.12   15.17
  -2  11  -7  178.29   19.79
   2 -11   7  161.44   12.78
  -2  11  -7  186.68   15.88
   2 -11   7  178.01   14.66
   2 -11   7  171.76   11.04
  -2  11  -7  185.84   11.16
   2 -11   7  181.94   14.84
  -2  11  -8   -0.18    1.57
   2 -11   8    1.20    1.50
   2 -11   8   -2.99    1.78
  -2  11  -8    1.89    2.17
  -2  11  -8    0.35    2.82
  -2  11  -8   -1.03    0.98
   2 -11   8    0.03    1.87
   2 -11   8   -0.24    0.78
  -2  11  -9   32.14    6.56
  -2  11  -9   37.19    8.89
   2 -11   9   23.16    2.79
   2 -11   9   31.79    5.76
   2 -11   9   27.50    5.92
  -2  11  -9   29.81    6.04
   2 -11  10    1.76    1.89
  -2  11 -10    4.44    3.67
  -2  11 -10   -0.06    1.77
   2 -11  10    3.90    2.12
  -2  11 -10    2.68    2.04
  -2  11 -11   20.41    6.97
  -2  11 -11   36.98    7.16
   2 -11  11   29.00    5.19
  -2  11 -11   32.61    6.77
   2 -11  11   31.54    6.94
  -2  11 -12   59.67   11.86
   2 -11  12   61.44    9.89
   2 -11  12   53.94    6.99
  -2  11 -12   61.70    9.82
  -2  11 -12   51.99    8.60
  -2  11 -13   20.37    6.44
   2 -11  13   28.03    4.70
  -2  11 -13   35.81    7.79
   2 -11  13   22.61    6.38
  -2  11 -14   63.18   10.85
  -2  11 -14   55.82   11.26
   2 -11  14   57.50   10.30
  -2  11 -15    2.54    2.72
  -2  11 -15    5.61    4.77
   2 -11  15    1.15    2.15
   2 -11  16  106.26   15.07
  -2  11 -16  119.33   16.06
   2 -11  17    1.94    2.33
  -2  11 -17    0.42    2.87
   2 -11  17   -1.25    2.66
  -2  11 -18   88.91   14.97
   2 -10 -17    4.88    3.52
   2 -10 -16   -2.02    2.73
   2 -10 -16   -4.83    2.95
   2 -10 -15    2.65    2.35
   2 -10 -15    3.69    2.12
   2 -10 -14    0.26    1.38
   2 -10 -14   -1.86    3.58
   2 -10 -13  127.04   13.99
   2 -10 -13  115.81   13.76
   2 -10 -12   -0.53    1.98
   2 -10 -12    2.62    1.40
   2 -10 -11  202.85   16.82
   2 -10 -11  190.97   17.92
   2 -10 -10   80.35    6.96
   2 -10 -10   72.86    9.12
   2 -10 -10   67.49   10.16
   2 -10  -9  287.58   13.34
   2 -10  -9  272.63   21.43
   2 -10  -9  299.40   19.04
   2 -10  -8  239.65   19.34
   2 -10  -8  232.62   10.74
   2 -10  -8  259.93   12.89
   2 -10  -8  250.35   16.13
  -2  10   8  234.71   20.50
   2 -10  -7  345.14   15.23
  -2  10   7  300.98   17.57
  -2  10   7  310.89   24.02
   2 -10  -7  278.14   21.15
   2 -10  -7  318.79   17.98
   2 -10  -7  313.34   12.49
   2 -10  -6  251.74   10.35
   2 -10  -6  271.21   12.96
   2 -10  -6  255.40   14.92
  -2  10   6  257.72   21.84
   2 -10  -6  233.73   19.09
  -2  10   6  266.20   15.53
  -2  10   5   19.42    6.16
   2 -10  -5   22.46    2.19
   2 -10  -5   24.62    5.81
   2 -10  -5   25.02    5.99
  -2  10   5   23.67    3.49
   2 -10  -5   23.77    2.39
   2 -10  -5   22.97    3.27
  -2  10   5   20.10    5.53
  -2  10   5   23.05    4.02
   2 -10  -5   26.40    3.98
   2 -10  -5   25.77    5.38
  -2  10   4   64.51   10.65
  -2  10   4   52.18    5.37
   2 -10  -4   59.29    9.05
   2 -10  -4   48.10    3.59
  -2  10   4   59.82    6.24
   2 -10  -4   51.62    8.17
   2 -10  -4   56.78    7.54
  -2  10   4   61.93    9.74
   2 -10  -4   50.06    5.15
   2 -10  -4   55.57   10.94
   2 -10  -4   52.70    5.13
   2 -10  -4   55.94    4.00
   2 -10  -3    4.63    1.50
   2 -10  -3    2.93    2.60
  -2  10   3    2.54    1.66
   2 -10  -3    2.79    1.33
   2 -10  -3    1.27    1.74
   2 -10  -3    2.52    1.28
  -2  10   3    0.72    1.86
  -2  10   3    2.04    0.73
  -2  10   3    3.05    1.29
   2 -10  -3    2.49    0.89
   2 -10  -3    2.22    0.80
   2 -10  -3    3.11    1.84
   2 -10  -2    2.04    1.24
   2 -10  -2    4.31    3.11
  -2  10   2   -0.09    0.72
   2 -10  -2   -0.61    1.32
  -2  10   2    1.05    0.72
   2 -10  -2   -0.45    0.66
   2 -10  -2    1.08    0.52
   2 -10  -2    1.19    0.68
   2 -10  -2   -0.23    1.60
  -2  10   2   -2.11    2.72
  -2  10   2    4.88    3.42
  -2  10   1    5.19    1.48
  -2  10   1    2.25    1.87
   2 -10  -1    4.78    2.38
   2 -10  -1    7.50    1.94
  -2  10   1    7.40    3.50
   2 -10  -1    5.72    2.13
   2 -10  -1    4.65    1.48
  -2  10   1    0.52    0.51
   2 -10  -1    4.99    1.37
   2 -10  -1    7.06    2.43
   2 -10  -1    4.53    2.40
   2 -10   0  149.31   13.84
   2 -10   0  149.07    9.38
   2 -10   0  158.08    9.97
  -2  10   0  153.16   17.00
   2 -10   0  158.67   12.86
   2 -10   0  171.77   12.65
  -2  10   0  174.15   10.04
   2 -10   0  132.11    8.97
  -2  10   0  143.12   13.67
   2 -10   1  126.27   12.17
   2 -10   1  106.38    8.19
  -2  10  -1  113.83    7.80
   2 -10   1  104.09   10.08
   2 -10   1   95.77    7.44
  -2  10  -1  110.31   14.18
   2 -10   1  119.40    9.65
  -2  10  -1  116.54   11.85
  -2  10  -2  210.59   11.12
   2 -10   2  197.27   13.80
   2 -10   2  189.21   12.15
  -2  10  -2  204.96   19.71
  -2  10  -2  179.14   15.13
   2 -10   2  225.11   12.80
   2 -10   2  172.29   10.91
  -2  10  -2  207.15   12.14
   2 -10   2  196.04   15.60
  -2  10  -3   54.08    7.93
  -2  10  -3   64.47   10.86
   2 -10   3   63.09    6.20
   2 -10   3   61.58    8.41
   2 -10   3   68.05    7.43
  -2  10  -3   68.87    5.82
   2 -10   3   68.60    7.19
   2 -10   3   80.53    6.39
  -2  10  -3   66.20    6.45
  -2  10  -4  120.11   11.85
  -2  10  -4  112.34   14.62
  -2  10  -4  131.21    8.51
   2 -10   4  117.22   10.22
  -2  10  -4  152.79   10.39
   2 -10   4   96.68    8.50
   2 -10   4  113.79    9.51
   2 -10   4  137.04   12.21
  -2  10  -4  136.47    9.58
  -2  10  -5  289.30   18.97
   2 -10   5  252.25   14.68
  -2  10  -5  283.94   15.21
  -2  10  -5  268.90   13.55
   2 -10   5  275.87   17.23
  -2  10  -5  256.75   23.05
  -2  10  -5  315.28   16.95
   2 -10   5  276.47   18.13
   2 -10   5  231.43   14.81
   2 -10   6  180.50   11.24
   2 -10   6  192.05   14.60
  -2  10  -6  174.85   18.87
   2 -10   6  180.35   14.12
  -2  10  -6  189.95   11.21
  -2  10  -6  201.89   15.42
  -2  10  -6  232.02   14.74
   2 -10   6  159.40   12.24
  -2  10  -7  274.55   24.17
   2 -10   7  263.19   16.97
  -2  10  -7  288.68   19.40
  -2  10  -7  291.45   14.97
  -2  10  -7  312.60   18.87
   2 -10   7  263.32   13.55
   2 -10   7  304.46   18.60
   2 -10   7  280.63   18.88
   2 -10   8   15.26    3.67
   2 -10   8   13.77    2.15
  -2  10  -8   14.42    4.15
   2 -10   8   15.72    3.79
  -2  10  -8   15.94    6.06
  -2  10  -8   13.78    4.02
   2 -10   8   14.44    4.11
   2 -10   9   18.38    4.56
  -2  10  -9   19.98    4.99
  -2  10  -9   27.79    7.26
   2 -10   9   22.76    4.53
   2 -10   9   24.74    5.02
  -2  10  -9   23.00    5.21
  -2  10 -10   12.08    4.71
   2 -10  10   14.11    3.35
  -2  10 -10   12.75    4.17
  -2  10 -10   15.55    4.26
   2 -10  10   12.64    4.09
  -2  10 -11   49.99   10.07
  -2  10 -11   64.02    9.51
   2 -10  11   49.97    6.38
   2 -10  11   39.00    7.48
   2 -10  12   11.51    4.24
  -2  10 -12    6.80    4.11
  -2  10 -12   13.02    4.99
   2 -10  12   13.82    3.20
   2 -10  13    8.42    3.47
  -2  10 -13   13.67    4.67
   2 -10  13   11.70    2.91
  -2  10 -13    7.01    3.90
  -2  10 -14   65.01   11.32
  -2  10 -14   75.21   11.67
   2 -10  14   66.11   10.82
  -2  10 -15   28.84    7.29
  -2  10 -15   35.95    8.52
   2 -10  15   22.85    6.32
   2 -10  16   94.74   13.75
  -2  10 -16  102.44   14.71
   2 -10  16   96.92   12.13
   2 -10  17   49.75    8.68
  -2  10 -17   53.64   11.25
   2 -10  17   54.27   10.97
   2 -10  18  115.75   16.45
  -2  10 -18  102.77   16.01
   2  -9 -19    8.99    4.93
   2  -9 -18   18.29    6.58
  -2   9  17   -4.49    3.72
   2  -9 -17   -2.04    2.51
   2  -9 -16   -1.44    2.65
   2  -9 -16    3.74    2.27
   2  -9 -15   -0.35    2.97
   2  -9 -15   -0.17    2.72
   2  -9 -14    4.80    2.45
   2  -9 -14    3.52    2.49
   2  -9 -13   76.67   11.21
   2  -9 -13  106.27    8.13
   2  -9 -13   96.58   11.73
   2  -9 -12    0.29    0.74
   2  -9 -12   -2.15    2.65
   2  -9 -12    1.49    1.43
   2  -9 -11  409.28   30.69
   2  -9 -11  375.01   25.23
   2  -9 -11  402.57   20.27
   2  -9 -11  404.97   25.37
   2  -9 -10   19.91    5.24
   2  -9 -10   20.37    3.51
   2  -9 -10   26.34    5.56
   2  -9 -10   22.26    3.26
   2  -9 -10   19.98    6.64
   2  -9  -9  636.72   23.15
   2  -9  -9  513.87   35.22
   2  -9  -9  533.56   30.33
   2  -9  -9  539.67   28.16
   2  -9  -9  544.46   23.02
   2  -9  -8   71.01    5.92
   2  -9  -8   56.98   10.63
   2  -9  -8   56.28    7.30
   2  -9  -8   63.11    5.53
  -2   9   8   58.34    7.07
   2  -9  -8   50.31    8.22
   2  -9  -7  146.84   11.42
   2  -9  -7  146.06    8.71
   2  -9  -7  146.49   13.81
   2  -9  -7  128.83   15.87
  -2   9   7  139.25   14.56
  -2   9   7  140.30   10.82
   2  -9  -7  145.48    8.43
   2  -9  -6   73.82   11.81
   2  -9  -6   99.01    6.60
   2  -9  -6  105.54   12.84
   2  -9  -6   84.03   10.30
   2  -9  -6   97.19   10.29
  -2   9   6   99.04    8.51
  -2   9   6   88.16   11.47
   2  -9  -6   85.28    8.09
   2  -9  -6   91.90    6.13
   2  -9  -5  107.03   14.04
   2  -9  -5  131.06   15.85
  -2   9   5  118.45    9.31
   2  -9  -5  120.12   12.07
   2  -9  -5  116.31    8.94
   2  -9  -5  117.04   11.01
   2  -9  -5  131.85   13.85
  -2   9   5  103.35   12.39
  -2   9   5  106.87    7.46
   2  -9  -5  105.75    7.03
  -2   9   5  121.50   13.49
   2  -9  -5  104.98    6.48
  -2   9   4   28.00    6.41
   2  -9  -4   38.88    6.07
   2  -9  -4   38.48    8.24
   2  -9  -4   44.07    7.33
   2  -9  -4   35.45    7.87
   2  -9  -4   34.34    3.35
   2  -9  -4   36.96    6.96
   2  -9  -4   33.87    6.15
   2  -9  -4   29.12    3.53
  -2   9   4   38.65    4.96
  -2   9   4   40.56    4.22
   2  -9  -4   40.94    6.71
  -2   9   4   35.92    6.96
   2  -9  -3    3.07    1.07
  -2   9   3    3.75    2.19
  -2   9   3    2.37    0.92
   2  -9  -3    1.86    0.87
   2  -9  -3    1.86    1.19
  -2   9   3    2.79    2.52
   2  -9  -3    2.47    1.06
   2  -9  -3    1.97    2.79
  -2   9   3    3.35    1.52
   2  -9  -3    3.81    2.29
   2  -9  -3    1.85    1.54
   2  -9  -3    5.13    2.25
   2  -9  -3    2.82    2.42
   2  -9  -2   13.37    3.77
  -2   9   2   15.19    4.95
   2  -9  -2   12.59    4.05
  -2   9   2   16.38    2.88
  -2   9   2   16.91    2.65
   2  -9  -2   20.32    4.44
   2  -9  -2   16.34    2.52
   2  -9  -2   13.95    2.23
  -2   9   2   17.02    4.81
   2  -9  -2   15.98    5.18
   2  -9  -2   16.34    2.76
   2  -9  -2   16.19    3.76
  -2   9   1   17.70    4.67
   2  -9  -1   21.48    4.26
  -2   9   1   21.25    3.36
   2  -9  -1   22.29    4.49
  -2   9   1   25.06    6.22
   2  -9  -1   22.00    4.91
  -2   9   1   27.07    3.43
   2  -9  -1   20.58    3.14
   2  -9  -1   20.44    2.85
   2  -9  -1   20.58    4.40
   2  -9  -1   21.51    3.05
   2  -9  -1   25.09    6.69
   2  -9   0  118.71   11.43
  -2   9   0  115.75   13.73
   2  -9   0  124.90   10.61
   2  -9   0  133.93   15.40
   2  -9   0  119.81    8.06
  -2   9   0  129.69    8.39
   2  -9   0  133.86   10.61
  -2   9   0  117.94   11.64
  -2   9   0  126.98    8.32
   2  -9   0  123.51    8.25
   2  -9   0  105.49    7.97
   2  -9   1   11.70    3.13
  -2   9  -1    4.88    2.23
  -2   9  -1   12.21    4.56
   2  -9   1   10.13    2.42
   2  -9   1    4.86    1.45
   2  -9   1    8.20    3.88
  -2   9  -1    6.72    1.55
   2  -9   1    5.69    2.50
   2  -9   1    4.67    3.01
   2  -9   1    5.88    1.63
  -2   9  -2  775.39   28.17
   2  -9   2  850.77   35.35
   2  -9   2  864.28   29.81
   2  -9   2  668.18   28.29
   2  -9   2  699.82   29.45
  -2   9  -2  729.89   40.11
   2  -9   2  738.65   31.18
  -2   9  -2  735.97   34.02
  -2   9  -3  165.93   10.05
   2  -9   3  132.57   10.25
   2  -9   3  174.30    9.11
   2  -9   3  137.74    9.72
  -2   9  -3  122.01   11.51
  -2   9  -3  148.62   16.04
   2  -9   3  152.96   16.71
   2  -9   3  143.08   10.48
  -2   9  -3  141.69    8.90
   2  -9   3  157.66   12.69
  -2   9  -4  771.71   28.44
  -2   9  -4  712.87   39.48
   2  -9   4  628.53   28.24
   2  -9   4  734.76   32.54
   2  -9   4  665.32   28.44
  -2   9  -4  691.35   32.29
  -2   9  -4  735.93   27.17
   2  -9   4  682.52   30.26
   2  -9   4  696.53   40.43
  -2   9  -4  817.38   30.35
  -2   9  -5  155.54   12.91
  -2   9  -5  167.78   10.59
  -2   9  -5  166.95   10.13
   2  -9   5  148.94    9.98
  -2   9  -5  157.50   16.65
   2  -9   5  176.79   18.29
  -2   9  -5  174.95   12.22
   2  -9   5  168.60   12.53
   2  -9   5  148.13   11.09
   2  -9   5  171.47   12.85
  -2   9  -6  182.16   18.28
   2  -9   6  190.88   13.41
   2  -9   6  203.36   11.27
  -2   9  -6  231.15   13.06
  -2   9  -6  216.70   14.69
   2  -9   6  203.66   20.06
   2  -9   6  233.54   15.14
   2  -9   6  206.42   14.87
  -2   9  -6  205.41   15.21
  -2   9  -7  122.98   11.17
   2  -9   7  102.00   13.78
  -2   9  -7   98.51   13.22
   2  -9   7  119.83   10.14
   2  -9   7   95.08    6.56
   2  -9   7   95.05    9.34
  -2   9  -7  108.40   10.98
   2  -9   7  107.78   10.72
  -2   9  -8   11.36    3.55
   2  -9   8   12.87    3.77
   2  -9   8   13.19    1.86
  -2   9  -8   21.09    4.94
   2  -9   8   15.14    3.66
  -2   9  -8   17.26    5.33
   2  -9   8   13.27    3.03
   2  -9   8   12.89    4.85
   2  -9   9   69.37    7.36
   2  -9   9   68.08    9.24
   2  -9   9   74.49    8.90
  -2   9  -9   69.98   11.30
   2  -9   9   84.23   12.53
  -2   9  -9   85.88   10.21
   2  -9  10   15.79    5.48
  -2   9 -10   16.56    4.56
   2  -9  10    9.90    2.44
  -2   9 -10   12.69    4.88
   2  -9  10   10.00    3.66
  -2   9 -11   16.66    5.08
  -2   9 -11   23.26    5.46
   2  -9  11   13.46    4.52
   2  -9  11   19.55    3.73
  -2   9 -12    0.98    2.06
   2  -9  12   -0.01    1.23
  -2   9 -12    0.55    1.47
   2  -9  12   -1.55    2.12
  -2   9 -13   32.84    7.39
   2  -9  13   26.93    6.55
   2  -9  13   23.26    3.34
  -2   9 -13   25.46    6.95
  -2   9 -14   19.76    6.30
   2  -9  14   18.20    5.81
  -2   9 -14   13.59    4.49
  -2   9 -15   95.77   13.53
   2  -9  15  102.28   13.70
   2  -9  16   68.65   11.58
   2  -9  16   52.69    8.38
  -2   9 -16   73.83   12.53
   2  -9  17  120.49   13.46
  -2   9 -17  112.12   15.75
   2  -9  17  105.63   15.19
   2  -9  18   69.64   10.22
   2  -9  18   81.48   13.49
  -2   9 -18   68.14   12.76
  -2   9 -19   45.95   10.88
   2  -8 -19   -1.04    2.13
   2  -8 -18   56.72   11.59
  -2   8  18   49.26    9.14
   2  -8 -17    2.38    1.65
  -2   8  17   -2.64    3.37
  -2   8  16    7.15    2.65
   2  -8 -16   13.47    5.46
   2  -8 -16   10.83    3.29
   2  -8 -15   -3.31    3.14
   2  -8 -15   -1.31    1.53
  -2   8  15   -1.62    3.34
   2  -8 -14    2.02    2.31
   2  -8 -14   -0.61    1.30
  -2   8  14    0.14    2.20
   2  -8 -14    2.18    0.60
   2  -8 -13   88.04    7.41
  -2   8  13   69.51    9.48
   2  -8 -13   65.54   10.10
   2  -8 -13   81.63   10.10
   2  -8 -12   37.60    4.42
   2  -8 -12   28.69    5.11
   2  -8 -12   25.28    5.53
  -2   8  12   36.41    6.35
   2  -8 -12   29.68    6.18
   2  -8 -12   21.34    6.30
   2  -8 -11  435.11   26.48
   2  -8 -11  432.21   25.57
   2  -8 -11  391.27   28.76
   2  -8 -11  423.59   22.12
   2  -8 -10    9.68    3.54
   2  -8 -10    8.91    2.07
   2  -8 -10    8.90    3.50
   2  -8 -10   15.70    5.49
   2  -8 -10    8.71    2.57
   2  -8  -9  473.82   25.36
   2  -8  -9  425.61   29.61
   2  -8  -9  430.15   25.20
   2  -8  -9  517.74   19.35
   2  -8  -9  430.39   20.91
   2  -8  -8   39.12    4.05
   2  -8  -8   40.50    6.15
  -2   8   8   33.26    5.16
   2  -8  -8   31.59    7.21
   2  -8  -8   40.20    6.61
   2  -8  -8   35.07    4.54
   2  -8  -7  255.02   17.71
   2  -8  -7  254.37   11.65
   2  -8  -7  215.08   19.51
   2  -8  -7  209.73   15.99
   2  -8  -7  211.30   11.74
  -2   8   7  226.21   14.18
   2  -8  -7  228.51   14.84
   2  -8  -7  233.69   16.58
  -2   8   7  217.12   17.51
   2  -8  -6   15.17    3.86
   2  -8  -6    5.80    4.11
   2  -8  -6    8.84    1.89
   2  -8  -6   11.17    3.12
   2  -8  -6    9.63    3.99
   2  -8  -6   11.90    4.35
  -2   8   6    9.52    2.54
   2  -8  -6    5.80    2.21
   2  -8  -6   14.31    2.29
   2  -8  -6   13.10    3.67
  -2   8   6    8.56    3.55
   2  -8  -5  106.39    8.47
   2  -8  -5  100.73   13.03
   2  -8  -5  126.10   11.79
   2  -8  -5  107.37   10.83
  -2   8   5  105.68   11.89
   2  -8  -5  110.50   10.30
   2  -8  -5  101.35    6.37
  -2   8   5  105.46    8.45
   2  -8  -5  112.62   12.46
   2  -8  -5  107.26   13.14
   2  -8  -5  105.16   10.44
   2  -8  -5   95.61    6.52
  -2   8   5   84.57   10.83
  -2   8   4    1.85    1.77
  -2   8   4    1.73    1.13
   2  -8  -4    4.76    1.76
   2  -8  -4    2.35    1.59
   2  -8  -4    1.19    1.03
   2  -8  -4    6.63    2.97
   2  -8  -4    1.17    0.82
  -2   8   4    2.67    1.03
   2  -8  -4    3.41    2.02
   2  -8  -4    5.47    2.32
  -2   8   4    3.28    2.51
   2  -8  -4    2.18    0.80
   2  -8  -4    1.98    0.82
  -2   8   3    3.81    1.98
   2  -8  -3    6.51    3.43
   2  -8  -3   10.60    3.00
   2  -8  -3   10.07    3.29
   2  -8  -3    7.84    2.41
   2  -8  -3    8.63    1.64
  -2   8   3    9.21    2.34
  -2   8   3    8.29    1.64
   2  -8  -3    8.15    2.54
  -2   8   3    9.46    3.80
  -2   8   2    5.60    2.35
  -2   8   2    6.61    3.01
   2  -8  -2    8.30    2.65
   2  -8  -2   10.18    2.73
  -2   8   2   10.90    2.25
   2  -8  -2    8.23    2.62
   2  -8  -2    4.26    1.17
   2  -8  -2    4.62    2.23
  -2   8   2    8.88    1.78
   2  -8  -2   10.74    3.11
   2  -8  -1    8.63    2.42
  -2   8   1   10.98    2.25
  -2   8   1   13.93    4.50
  -2   8   1   10.95    1.93
   2  -8  -1    8.08    2.58
  -2   8   1    8.00    2.97
   2  -8  -1   12.13    3.32
   2  -8  -1    7.81    3.51
   2  -8  -1    8.29    1.80
   2  -8  -1    7.57    3.12
   2  -8  -1   12.20    3.53
   2  -8  -1    5.74    1.53
   2  -8  -1   10.59    1.99
  -2   8   0  254.40   12.62
   2  -8   0  247.22   14.98
   2  -8   0  252.49   16.23
  -2   8   0  234.40   19.09
   2  -8   0  237.99   11.72
   2  -8   0  249.79   14.63
   2  -8   0  245.95   19.54
   2  -8   0  197.22   11.95
  -2   8   0  219.08   15.56
   2  -8   0  230.07   12.11
  -2   8  -1   58.39    5.05
  -2   8  -1   47.56    6.36
  -2   8  -1   54.02    5.03
   2  -8   1   53.50    5.29
   2  -8   1   50.71    5.50
   2  -8   1   57.48    6.36
   2  -8   1   47.95    8.05
   2  -8   1   50.56    6.63
  -2   8  -1   47.67    8.15
   2  -8   1   41.72    4.71
  -2   8  -2  842.34   35.41
   2  -8   2  866.81   21.34
   2  -8   2  794.00   22.89
   2  -8   2  801.86   23.74
  -2   8  -2  872.73   21.13
  -2   8  -2  781.78   26.79
   2  -8   2  868.98   28.02
   2  -8   3   11.51    3.11
  -2   8  -3   13.96    3.31
  -2   8  -3   11.80    2.70
   2  -8   3   11.45    1.88
   2  -8   3   12.32    2.62
  -2   8  -3   10.08    4.26
   2  -8   3    9.26    2.25
   2  -8   3   12.06    2.76
  -2   8  -3    8.99    1.76
   2  -8   4  545.03   22.89
  -2   8  -4  575.70   32.79
  -2   8  -4  572.49   26.58
   2  -8   4  561.28   33.43
   2  -8   4  577.78   26.31
   2  -8   4  511.90   23.89
  -2   8  -4  575.89   22.84
   2  -8   4  561.82   25.56
  -2   8  -4  657.68   25.91
  -2   8  -5   87.02   11.47
  -2   8  -5   78.59    8.30
   2  -8   5  103.72    8.98
   2  -8   5   87.73    6.57
   2  -8   5   82.18    7.93
  -2   8  -5   93.79    7.34
   2  -8   5   83.39   11.73
  -2   8  -5  103.36    8.94
   2  -8   5   93.83    8.99
  -2   8  -6  206.51   11.74
   2  -8   6  180.54   12.92
   2  -8   6  193.29   18.44
  -2   8  -6  182.73   13.42
  -2   8  -6  187.58   17.49
   2  -8   6  177.80    9.57
   2  -8   6  215.47   13.34
  -2   8  -6  206.67   14.13
   2  -8   6  199.60   14.22
   2  -8   7   73.97    8.19
  -2   8  -7   72.88   10.57
   2  -8   7   85.97    7.79
   2  -8   7   71.69   10.86
   2  -8   7   68.55    4.76
  -2   8  -7   81.75    8.75
  -2   8  -7   89.76    7.43
   2  -8   7   86.27    9.37
  -2   8  -7   82.46    8.99
   2  -8   8   48.16    7.16
   2  -8   8   46.11    8.70
  -2   8  -8   49.63    8.72
   2  -8   8   51.07    5.79
  -2   8  -8   52.48    7.46
  -2   8  -8   38.36    6.54
   2  -8   8   53.12    7.08
   2  -8   9   19.81    5.83
  -2   8  -9   10.98    4.24
   2  -8   9   11.09    2.56
  -2   8  -9   14.97    4.27
   2  -8   9   16.29    3.92
   2  -8   9   18.88    4.67
   2  -8  10   12.54    2.70
   2  -8  10   17.93    5.05
   2  -8  10   12.46    3.51
  -2   8 -10   14.12    4.53
  -2   8 -10    9.83    3.26
   2  -8  11    1.18    1.82
  -2   8 -11    3.71    3.15
   2  -8  11    0.42    0.88
   2  -8  11   -0.96    2.16
  -2   8 -11   -0.28    2.41
   2  -8  12    4.14    1.22
  -2   8 -12    3.47    3.03
  -2   8 -12    3.07    2.59
   2  -8  12   11.47    4.38
   2  -8  12    5.16    2.98
  -2   8 -13   57.40    9.63
   2  -8  13   70.93   10.75
   2  -8  13   64.61    9.93
  -2   8 -13   74.80   10.84
   2  -8  13   74.51    5.47
   2  -8  14   13.46    4.61
  -2   8 -14    8.54    3.81
  -2   8 -14    5.93    3.45
   2  -8  14    7.66    1.28
   2  -8  14    4.93    3.63
   2  -8  15  244.69   18.53
  -2   8 -15  286.76   24.33
   2  -8  15  278.32   23.31
   2  -8  16    7.57    3.32
   2  -8  16   13.25    4.52
  -2   8 -16    8.28    4.00
   2  -8  17  166.94   15.65
   2  -8  17  160.25   18.30
  -2   8 -17  188.92   20.96
  -2   8 -18   41.34   10.17
   2  -8  18   19.44    6.77
   2  -8  18   28.45    6.63
  -2   8 -19   31.35    9.02
   2  -8  19   26.57    6.32
   2  -8  19   22.34    6.91
   2  -7 -20   69.05   14.02
  -2   7  19   -5.90    4.10
   2  -7 -19   -0.51    2.88
  -2   7  18   51.52    9.22
   2  -7 -18   44.52    9.95
  -2   7  17    1.62    1.60
   2  -7 -17   11.87    4.95
  -2   7  17    9.92    3.24
  -2   7  16   41.41    6.40
  -2   7  16   37.13    7.29
   2  -7 -16   43.06    6.78
   2  -7 -16   33.84    8.01
  -2   7  15    2.25    1.54
   2  -7 -15   -0.90    0.88
   2  -7 -15    1.93    1.26
  -2   7  15    0.69    1.32
   2  -7 -14   11.50    3.39
   2  -7 -14   18.88    5.88
   2  -7 -14   10.62    2.74
  -2   7  14   14.51    3.50
  -2   7  14   12.03    3.59
   2  -7 -13   17.68    4.60
   2  -7 -13   26.33    4.20
  -2   7  13   22.92    4.96
   2  -7 -13   25.04    5.24
   2  -7 -13   24.60    5.33
  -2   7  13   26.40    4.45
   2  -7 -13   19.19    5.12
   2  -7 -12   94.64   11.73
   2  -7 -12   94.21    9.75
  -2   7  12   83.68    9.96
   2  -7 -12   90.52   11.44
   2  -7 -12   97.66   10.15
   2  -7 -12  101.52    7.98
   2  -7 -11  130.17   11.95
   2  -7 -11  128.95   14.35
   2  -7 -11  137.25   11.57
   2  -7 -11  155.70    9.51
  -2   7  11  143.78   12.53
   2  -7 -11  134.32   13.53
   2  -7 -10   21.89    5.00
   2  -7 -10   29.49    5.36
   2  -7 -10   28.28    4.62
   2  -7 -10   27.28    3.43
  -2   7  10   25.14    4.83
   2  -7 -10   21.57    5.54
   2  -7  -9  344.88   18.32
   2  -7  -9  315.80   23.43
   2  -7  -9  363.69   21.00
   2  -7  -9  344.19   21.20
   2  -7  -9  403.01   15.84
  -2   7   9  351.18   20.38
  -2   7   8   14.64    3.25
   2  -7  -8   11.50    4.02
   2  -7  -8   12.85    2.09
   2  -7  -8   12.66    3.37
   2  -7  -8   10.10    2.40
   2  -7  -8   18.93    4.19
   2  -7  -8    7.44    3.14
   2  -7  -8   13.64    3.81
   2  -7  -7  199.00   18.99
   2  -7  -7  203.19   15.63
  -2   7   7  201.85   13.06
   2  -7  -7  188.71   13.46
   2  -7  -7  243.08   20.02
   2  -7  -7  222.56   15.60
   2  -7  -7  198.27   14.43
   2  -7  -7  185.21   17.04
   2  -7  -7  195.47   11.55
   2  -7  -7  220.08    9.93
   2  -7  -6   21.73    5.51
   2  -7  -6   19.44    4.95
  -2   7   6   10.92    2.91
   2  -7  -6   21.40    5.64
   2  -7  -6   20.18    4.29
   2  -7  -6   16.50    2.80
   2  -7  -6   19.98    2.45
   2  -7  -6   18.36    4.08
   2  -7  -6   12.14    2.87
  -2   7   6   18.42    4.39
   2  -7  -6   24.36    4.66
  -2   7   6   16.05    3.12
   2  -7  -5  138.29    7.20
  -2   7   5  136.82   12.91
  -2   7   5  138.65   10.46
   2  -7  -5  150.74   11.69
   2  -7  -5  129.22   13.61
   2  -7  -5  142.30   14.64
  -2   7   5  142.41    9.79
   2  -7  -5  164.84   14.77
   2  -7  -5  125.32    7.98
   2  -7  -5  139.11   11.59
   2  -7  -5  162.10   12.56
  -2   7   4   58.21    8.27
   2  -7  -4   75.79    8.28
   2  -7  -4   59.51    4.16
  -2   7   4   57.80    4.41
  -2   7   4   57.84    5.79
   2  -7  -4   61.42    6.89
   2  -7  -4   57.93    8.94
   2  -7  -4   44.15    4.25
  -2   7   4   58.81    6.33
   2  -7  -4   55.21    6.90
  -2   7   4   52.23    7.56
  -2   7   3   74.75    9.29
  -2   7   3   73.71    6.26
   2  -7  -3   79.47    8.63
   2  -7  -3   69.03    7.12
  -2   7   3   76.62    6.98
   2  -7  -3   71.28    4.61
   2  -7  -3   74.05    9.96
  -2   7   3   58.18    7.70
   2  -7  -3   66.61    7.40
  -2   7   3   78.87    5.00
   2  -7  -3   71.88    7.70
   2  -7  -2    3.70    2.22
  -2   7   2    5.78    1.70
   2  -7  -2    3.66    1.86
   2  -7  -2    2.23    1.37
  -2   7   2    5.17    1.59
   2  -7  -2    5.06    1.86
   2  -7  -2    2.42    1.33
   2  -7  -2    6.08    2.11
  -2   7   2    6.19    1.36
   2  -7  -2    4.54    1.14
  -2   7   2    4.03    1.91
  -2   7   2    4.47    2.11
  -2   7   1   20.20    4.11
   2  -7  -1   16.99    4.19
   2  -7  -1   25.85    2.82
   2  -7  -1   20.91    3.24
   2  -7  -1   20.89    3.63
   2  -7  -1   23.82    4.18
  -2   7   1   23.71    2.76
  -2   7   1   21.22    3.03
  -2   7   1   20.55    3.19
   2  -7  -1   25.65    4.45
  -2   7   1   26.20    5.62
   2  -7  -1   22.93    3.92
   2  -7   0   68.47    6.19
   2  -7   0   77.60    5.41
  -2   7   0   87.05    5.76
   2  -7   0   79.56    7.27
   2  -7   0   76.07    7.17
  -2   7   0   94.61   10.65
  -2   7   0   78.47    8.12
   2  -7   0   83.71    9.89
   2  -7   0   70.48    5.81
  -2   7   0   77.98    6.12
  -2   7   0   75.13    6.40
   2  -7   0   86.72    8.43
  -2   7  -1  285.65   20.29
   2  -7   1  289.68   19.66
  -2   7  -1  300.11   13.76
   2  -7   1  288.80   15.15
   2  -7   1  317.96   14.93
  -2   7  -1  311.00   13.14
   2  -7   1  257.52   14.08
  -2   7  -1  285.83   14.05
   2  -7   1  312.65   16.97
   2  -7   1  286.85   14.25
  -2   7  -1  277.59   16.26
  -2   7  -2  674.22   24.57
   2  -7   2  675.62   24.05
   2  -7   2  580.41   25.17
   2  -7   2  700.09   28.39
   2  -7   2  613.10   25.39
   2  -7   2  596.87   25.38
  -2   7  -2  672.64   33.78
  -2   7  -2  663.03   23.76
  -2   7  -2  615.98   27.11
  -2   7  -3   61.71    5.05
  -2   7  -3   64.36    9.03
   2  -7   3   57.21    5.30
  -2   7  -3   58.83    6.40
  -2   7  -3   68.09    6.32
   2  -7   3   59.88    4.08
   2  -7   3   49.16    5.43
   2  -7   3   57.38    6.10
   2  -7   3   72.01    7.05
  -2   7  -3   57.40    5.17
   2  -7   4  739.65   30.32
  -2   7  -4  759.09   37.72
   2  -7   4  838.92   31.66
   2  -7   4  744.74   31.16
  -2   7  -4  707.61   30.80
  -2   7  -4  841.52   31.68
   2  -7   4  761.33   27.80
  -2   7  -5   29.09    4.52
  -2   7  -5   30.81    6.53
   2  -7   5   31.10    3.32
  -2   7  -5   28.96    4.54
   2  -7   5   35.50    5.15
   2  -7   5   30.43    4.57
   2  -7   5   39.55    4.93
  -2   7  -6  216.72   13.94
  -2   7  -6  242.02   15.29
   2  -7   6  199.12    9.39
   2  -7   6  213.97   13.92
   2  -7   6  220.03   14.89
   2  -7   6  237.51   13.10
  -2   7  -6  214.40   17.63
  -2   7  -6  223.48   12.00
   2  -7   7   27.45    3.93
   2  -7   7   26.74    4.76
  -2   7  -7   24.23    5.49
  -2   7  -7   30.50    4.11
  -2   7  -7   29.52    5.27
  -2   7  -7   31.32    5.47
   2  -7   7   21.06    4.43
  -2   7  -8   48.67    8.45
  -2   7  -8   49.72    7.30
   2  -7   8   52.29    6.94
   2  -7   8   50.72    5.23
  -2   7  -8   56.21    5.82
   2  -7   8   61.46    8.07
  -2   7  -8   51.53    7.44
  -2   7  -9   68.75    9.03
  -2   7  -9   79.79    9.58
   2  -7   9   74.45    9.18
   2  -7   9   70.38    6.01
   2  -7   9   65.14    8.23
  -2   7  -9   51.25    8.44
  -2   7 -10   11.37    3.74
   2  -7  10    8.29    2.92
   2  -7  10    5.60    2.46
  -2   7 -10   13.75    4.24
   2  -7  10    9.49    2.00
  -2   7 -11   -1.32    1.93
   2  -7  11    0.96    0.56
   2  -7  11    0.33    1.57
  -2   7 -11   -0.22    1.75
  -2   7 -12   14.43    4.48
  -2   7 -12   15.56    4.72
   2  -7  12   16.92    5.06
   2  -7  12   14.92    2.21
  -2   7 -13  212.27   19.02
  -2   7 -13  205.24   16.81
   2  -7  13  191.30    8.68
   2  -7  13  205.48   18.20
   2  -7  14   11.46    3.36
   2  -7  14   14.00    4.70
  -2   7 -14   15.59    4.98
   2  -7  15  196.96   15.98
   2  -7  15  187.15   18.65
  -2   7 -15  218.69   20.95
   2  -7  16    4.97    2.82
  -2   7 -16    2.60    2.44
   2  -7  16    3.86    2.81
   2  -7  17  170.85   18.95
   2  -7  17  167.44   15.31
  -2   7 -17  188.12   20.71
  -2   7 -18   28.39    8.36
   2  -7  18   25.83    7.62
   2  -7  18   24.55    5.99
   2  -7  19   75.07   10.75
  -2   7 -19   78.40   14.42
   2  -7  19   71.53   12.61
   2  -6 -20   87.07   15.72
  -2   6  19    2.72    1.51
   2  -6 -19    6.04    4.26
  -2   6  19    4.96    2.70
   2  -6 -18  127.06   17.80
  -2   6  18  151.67   14.11
  -2   6  18  121.50   14.17
  -2   6  17   -2.49    2.83
  -2   6  17    1.38    1.72
   2  -6 -17    0.28    2.14
  -2   6  16    8.12    2.99
   2  -6 -16   12.34    3.36
  -2   6  16    1.30    1.91
   2  -6 -16   11.00    4.51
   2  -6 -16    6.88    2.42
  -2   6  15   12.05    3.49
   2  -6 -15    9.12    2.91
  -2   6  15   12.06    3.82
   2  -6 -15    7.14    3.53
   2  -6 -15   11.59    3.13
  -2   6  14    8.40    2.78
  -2   6  14    3.10    1.77
   2  -6 -14    6.00    2.89
   2  -6 -14    4.67    1.65
   2  -6 -14    4.47    2.02
  -2   6  13    8.20    2.95
   2  -6 -13    8.53    2.99
  -2   6  13   11.79    3.13
   2  -6 -13    9.56    2.43
   2  -6 -13    7.10    2.53
   2  -6 -13    9.59    3.87
   2  -6 -13    8.29    3.00
   2  -6 -12  139.44   11.57
   2  -6 -12  122.70   13.39
   2  -6 -12  123.87   11.93
  -2   6  12  123.48   11.64
   2  -6 -12  131.55   13.05
   2  -6 -12  151.26    9.95
  -2   6  12  145.08   10.85
   2  -6 -11  111.38   10.63
   2  -6 -11   99.08   11.33
  -2   6  11  110.54   10.63
   2  -6 -11  127.74    8.55
   2  -6 -11  125.12   10.63
   2  -6 -11  112.77   12.23
   2  -6 -10  114.77   11.80
   2  -6 -10  134.56   11.04
   2  -6 -10  119.74   12.43
  -2   6  10  122.86   10.83
   2  -6 -10  135.33    8.38
   2  -6 -10  125.44   10.79
   2  -6  -9  177.99   15.68
  -2   6   9  207.84   14.17
   2  -6  -9  209.88   15.95
   2  -6  -9  229.25   11.06
   2  -6  -9  246.18   15.80
   2  -6  -9  213.46   13.75
   2  -6  -9  206.69   14.19
   2  -6  -9  200.37   15.27
   2  -6  -8    0.74    1.82
   2  -6  -8    1.21    0.70
   2  -6  -8   -0.97    1.49
   2  -6  -8    0.74    1.32
   2  -6  -8    2.45    1.84
  -2   6   8    1.32    0.90
  -2   6   8    1.98    1.21
   2  -6  -8    1.88    1.45
   2  -6  -8    1.05    0.74
   2  -6  -8    3.01    2.46
   2  -6  -8   -0.40    1.28
   2  -6  -8   -1.19    1.38
  -2   6   8    2.40    0.88
   2  -6  -7  206.26   16.63
   2  -6  -7  253.61   15.33
  -2   6   7  214.18   13.16
   2  -6  -7  188.63   13.58
  -2   6   7  237.52   14.36
   2  -6  -7  193.90   12.07
   2  -6  -7  229.84    9.96
   2  -6  -7  247.40   19.77
   2  -6  -7  245.95   15.80
   2  -6  -7  221.36   14.27
  -2   6   7  198.90   13.48
   2  -6  -6    0.65    0.72
   2  -6  -6    0.77    1.14
   2  -6  -6   -1.30    1.82
  -2   6   6    2.94    1.25
  -2   6   6    2.67    1.58
   2  -6  -6    1.99    2.24
   2  -6  -6    2.82    0.82
   2  -6  -6    1.57    1.15
   2  -6  -6    0.81    0.79
   2  -6  -6    1.67    0.87
  -2   6   5  320.17   19.46
   2  -6  -5  340.99   18.27
   2  -6  -5  294.20   20.24
   2  -6  -5  328.74   17.83
   2  -6  -5  347.32   12.75
   2  -6  -5  294.87   14.34
  -2   6   5  307.15   16.70
  -2   6   5  323.12   16.13
   2  -6  -4   10.05    2.62
   2  -6  -4   10.27    1.49
  -2   6   4    9.62    2.23
   2  -6  -4   11.88    2.84
  -2   6   4    7.59    1.93
   2  -6  -4    0.73    0.46
   2  -6  -4    8.31    2.87
  -2   6   4    9.48    1.47
   2  -6  -4   11.28    2.66
   2  -6  -4    8.41    1.72
  -2   6   4    9.66    3.10
  -2   6   3    7.56    1.71
  -2   6   3    8.60    2.93
   2  -6  -3    8.71    2.46
   2  -6  -3    9.07    2.30
  -2   6   3    5.51    2.25
   2  -6  -3    8.88    1.35
   2  -6  -3    8.19    3.02
  -2   6   3    5.48    1.88
   2  -6  -3    5.65    2.23
  -2   6   3    9.06    1.47
   2  -6  -3   11.72    2.78
   2  -6  -3   10.83    3.11
  -2   6   2    4.55    1.88
   2  -6  -2    5.98    2.00
  -2   6   2    7.30    2.64
  -2   6   2    7.28    1.90
   2  -6  -2    2.48    1.28
   2  -6  -2    6.75    1.91
  -2   6   2    7.21    1.76
  -2   6   2    7.24    1.33
   2  -6  -2    6.54    2.30
   2  -6  -2    8.92    3.03
   2  -6  -2    5.10    1.86
   2  -6  -2    7.47    1.28
   2  -6  -1    1.96    1.09
   2  -6  -1    1.18    1.16
  -2   6   1    3.23    1.39
  -2   6   1    3.39    1.66
   2  -6  -1    1.31    0.63
   2  -6  -1    2.53    1.18
   2  -6  -1    0.69    0.73
   2  -6  -1    2.87    1.43
  -2   6   1    1.67    0.97
  -2   6   1    1.73    0.73
  -2   6   1    1.40    1.16
  -2   6   0   45.05    3.66
  -2   6   0   40.04    5.12
   2  -6   0   42.15    4.94
  -2   6   0   45.03    4.39
   2  -6   0   44.61    6.44
  -2   6   0   47.09    4.63
   2  -6   0   41.21    4.72
   2  -6   0   41.06    4.43
   2  -6   0   43.66    5.41
   2  -6   0   44.25    5.05
  -2   6   0   37.73    6.32
  -2   6  -1  165.24   13.68
  -2   6  -1  150.33    8.73
   2  -6   1  139.84    9.23
   2  -6   1  146.90    9.12
  -2   6  -1  161.10    8.98
   2  -6   1  152.51   12.21
  -2   6  -1  160.70    7.93
   2  -6   1  155.11    9.54
  -2   6  -1  137.74    9.85
   2  -6   1  160.04    9.41
   2  -6   1  164.36   10.73
   2  -6   2  493.46   22.41
  -2   6  -2  584.71   21.93
  -2   6  -2  611.15   23.12
   2  -6   2  534.24   21.67
   2  -6   2  579.24   20.79
  -2   6  -2  557.84   21.01
  -2   6  -2  572.31   20.52
   2  -6   2  571.67   23.87
   2  -6   2  536.16   22.69
  -2   6  -2  588.09   29.29
  -2   6  -2  517.03   22.94
  -2   6  -3    4.38    1.26
  -2   6  -3    4.28    1.49
   2  -6   3    3.49    1.38
  -2   6  -3    2.56    1.24
   2  -6   3    3.77    1.70
  -2   6  -3    2.47    0.84
   2  -6   3    2.72    0.73
  -2   6  -3    2.48    2.51
   2  -6   3    4.64    1.37
   2  -6   3    4.26    1.49
  -2   6  -4  528.83   27.39
   2  -6   4  529.87   21.62
  -2   6  -4  498.01   22.51
   2  -6   4  481.02   18.47
  -2   6  -4  506.27   19.47
   2  -6   4  490.13   22.01
   2  -6   4  475.83   26.85
  -2   6  -4  452.51   20.75
   2  -6   4  506.48   22.62
   2  -6   5   96.01    8.53
   2  -6   5   90.29    5.30
   2  -6   5   64.89    9.02
  -2   6  -5  101.51    8.86
   2  -6   5   90.78    8.12
   2  -6   5   96.97    7.31
  -2   6  -5   90.26    7.39
  -2   6  -5   93.91   10.28
  -2   6  -6  374.56   17.96
  -2   6  -6  328.44   17.23
   2  -6   6  311.35   16.10
   2  -6   6  324.40   17.00
  -2   6  -6  335.19   19.63
   2  -6   6  352.73   13.85
   2  -6   7   31.02    5.39
  -2   6  -7   43.08    6.16
  -2   6  -7   32.39    5.51
   2  -6   7   33.45    5.20
   2  -6   7   30.86    3.69
  -2   6  -7   29.11    5.67
  -2   6  -8  232.71   15.99
  -2   6  -8  273.01   16.37
   2  -6   8  252.95   10.33
  -2   6  -8  246.99   15.77
   2  -6   8  230.29   14.52
   2  -6   8  251.97   15.66
  -2   6  -9    6.84    2.99
  -2   6  -9    7.29    2.98
  -2   6  -9    4.18    1.63
  -2   6  -9    4.82    2.24
   2  -6   9    3.48    1.09
   2  -6   9    4.21    2.03
   2  -6   9    2.37    1.65
   2  -6   9    1.56    1.26
   2  -6  10   20.88    4.91
  -2   6 -10   23.41    5.17
   2  -6  10   22.86    4.87
  -2   6 -10   23.21    5.02
   2  -6  10   21.78    2.69
  -2   6 -11   60.52    8.13
  -2   6 -11   58.15    8.42
   2  -6  11   59.52    4.18
   2  -6  11   57.15    8.28
  -2   6 -12   37.52    6.33
   2  -6  12   41.27    7.44
   2  -6  12   40.91    3.07
  -2   6 -12   47.51    8.22
  -2   6 -13   39.48    5.53
  -2   6 -13   54.74    9.17
   2  -6  13   42.69    7.80
   2  -6  13   50.55    6.68
  -2   6 -14   14.30    3.32
  -2   6 -14    8.41    3.43
   2  -6  14   18.56    4.17
   2  -6  14   15.04    4.57
  -2   6 -14   14.62    4.25
   2  -6  14    6.90    2.58
   2  -6  15  197.43   18.79
  -2   6 -15  177.81   18.84
   2  -6  15  180.22   14.69
  -2   6 -15  207.55   17.79
  -2   6 -16   -1.29    2.42
   2  -6  16    1.49    2.21
   2  -6  16   -1.62    3.27
   2  -6  17  125.37   15.60
   2  -6  17  107.40   11.74
  -2   6 -17   90.32   14.50
   2  -6  18   24.71    7.00
   2  -6  18   17.51    4.61
  -2   6 -18   15.71    6.42
   2  -6  19   42.92    8.21
   2  -6  19   44.88    9.79
  -2   6 -19   63.74   12.52
   2  -6  20   28.49    6.83
   2  -6  20   28.78    8.34
  -2   6 -20   39.32   10.48
   2  -5 -20  141.61   20.68
  -2   5  20  141.21   15.04
  -2   5  20  138.07   15.73
  -2   5  19   24.75    6.14
   2  -5 -19   32.10    9.39
  -2   5  19   16.25    5.16
  -2   5  18  194.07   17.65
   2  -5 -18  199.76   22.91
  -2   5  18  215.94   17.76
  -2   5  17    0.52    1.80
  -2   5  17   -1.03    2.43
   2  -5 -17   -2.57    4.48
   2  -5 -16   21.18    3.94
  -2   5  16   18.84    4.70
   2  -5 -16   27.29    7.91
  -2   5  16   20.63    4.72
  -2   5  15    0.17    1.44
   2  -5 -15    1.37    1.46
  -2   5  15   -0.99    1.92
   2  -5 -15   -0.17    1.62
  -2   5  14   10.62    3.27
   2  -5 -14   13.79    3.25
   2  -5 -14   15.32    5.14
   2  -5 -14   12.84    3.44
  -2   5  14   18.63    4.25
   2  -5 -13    8.36    2.36
   2  -5 -13   10.12    2.92
  -2   5  13   11.37    3.14
   2  -5 -13    9.77    3.44
  -2   5  13   10.36    3.09
   2  -5 -13    6.88    2.84
   2  -5 -12   51.25    7.12
   2  -5 -12   54.88    6.35
   2  -5 -12   58.59    9.02
  -2   5  12   46.91    6.43
  -2   5  12   57.61    6.82
   2  -5 -12   45.20    7.14
   2  -5 -11   85.23    9.42
  -2   5  11   91.44    9.04
   2  -5 -11   73.28    8.65
   2  -5 -11   89.77   10.87
   2  -5 -11   93.11    8.40
   2  -5 -10  123.49   10.41
   2  -5 -10   94.92    7.20
   2  -5 -10   94.50   10.68
   2  -5 -10   94.77    9.99
   2  -5 -10  109.57   10.82
   2  -5 -10  100.67    9.69
   2  -5 -10  102.70    8.77
  -2   5  10  107.00    9.31
  -2   5  10  102.48    9.55
   2  -5  -9  314.42   20.23
   2  -5  -9  404.32   22.00
   2  -5  -9  367.54   21.02
   2  -5  -9  407.30   20.26
   2  -5  -9  414.46   28.07
  -2   5   9  367.35   19.47
   2  -5  -9  353.99   15.61
  -2   5   9  364.95   19.00
   2  -5  -9  348.88   21.18
   2  -5  -9  333.07   18.90
   2  -5  -9  366.45   18.57
   2  -5  -9  447.68   27.97
  -2   5   9  349.36   17.31
   2  -5  -8  214.47   13.10
  -2   5   8  214.95   13.25
   2  -5  -8  224.89   13.86
   2  -5  -8  214.81   14.84
  -2   5   8  189.22   12.94
   2  -5  -8  232.80   15.26
  -2   5   8  199.43   12.89
   2  -5  -8  226.63   10.27
   2  -5  -8  197.58   14.39
   2  -5  -8  173.65   14.12
   2  -5  -8  195.29   12.81
  -2   5   8  207.16   11.63
   2  -5  -7  531.24   26.98
  -2   5   7  535.10   24.01
   2  -5  -7  538.00   23.76
   2  -5  -7  478.48   22.59
   2  -5  -7  570.74   25.98
   2  -5  -7  514.12   24.91
   2  -5  -7  611.15   25.25
  -2   5   7  502.81   23.13
  -2   5   7  546.11   23.81
   2  -5  -7  550.52   19.25
   2  -5  -6   36.34    4.77
  -2   5   6   27.63    4.09
   2  -5  -6   32.42    4.50
  -2   5   6   28.54    4.08
   2  -5  -6   31.23    2.76
   2  -5  -6   32.16    4.64
   2  -5  -6   33.59    5.64
   2  -5  -6   29.34    3.89
  -2   5   6   24.60    3.77
   2  -5  -5  704.60   22.26
   2  -5  -5  604.70   25.33
   2  -5  -5  706.58   29.16
  -2   5   5  670.73   26.90
   2  -5  -5  696.91   28.26
  -2   5   5  691.75   27.76
   2  -5  -5  654.23   31.21
   2  -5  -4   40.35    6.05
   2  -5  -4   44.28    2.88
   2  -5  -4   33.03    3.69
  -2   5   4   39.08    4.59
   2  -5  -4   44.80    5.20
   2  -5  -4   42.29    5.02
  -2   5   4   46.40    6.12
   2  -5  -4   37.45    4.97
  -2   5   4   39.71    4.48
  -2   5   3  267.92   16.34
   2  -5  -3  243.91   16.65
   2  -5  -3  303.92   15.48
   2  -5  -3  269.48    9.72
   2  -5  -3  274.86   14.42
  -2   5   3  264.65   13.13
   2  -5  -3  247.63   11.93
   2  -5  -3  263.70   14.37
  -2   5   3  264.94   13.58
   2  -5  -3  291.05   17.26
   2  -5  -3  288.52   17.28
  -2   5   3  273.09   10.08
  -2   5   2   -0.65    1.29
   2  -5  -2    1.07    0.69
  -2   5   2    0.04    0.96
   2  -5  -2   -0.22    0.86
   2  -5  -2    1.73    1.84
  -2   5   2    1.62    0.96
   2  -5  -2    0.46    0.27
  -2   5   2   -0.16    0.94
  -2   5   2    1.42    0.51
   2  -5  -2    1.01    1.18
   2  -5  -1   40.57    5.52
  -2   5   1   41.58    3.00
  -2   5   1   39.53    4.13
   2  -5  -1   44.76    4.95
   2  -5  -1   46.23    5.44
   2  -5  -1   44.01    4.84
  -2   5   1   40.02    5.76
   2  -5  -1   38.49    2.82
  -2   5   1   42.99    4.10
   2  -5  -1   37.61    4.39
  -2   5   1   34.59    4.64
   2  -5   0   69.84    6.13
  -2   5   0   79.35    5.67
   2  -5   0   79.59    6.76
  -2   5   0   77.30    5.74
   2  -5   0   75.84    6.43
  -2   5   0   76.59    6.48
   2  -5   0   66.46    6.89
   2  -5   0   68.10    5.72
  -2   5   0   78.93    4.45
   2  -5   0   67.65    5.69
  -2   5   0   83.50    8.58
  -2   5  -1   38.63    5.77
  -2   5  -1   32.36    3.55
   2  -5   1   27.77    3.38
  -2   5  -1   30.18    2.77
   2  -5   1   26.13    3.54
   2  -5   1   35.62    4.26
  -2   5  -1   35.87    4.01
  -2   5  -1   32.45    3.36
   2  -5   1   27.86    4.32
  -2   5  -2  100.08    6.91
  -2   5  -2  112.21   10.16
   2  -5   2   92.94    7.36
   2  -5   2  108.25    7.68
   2  -5   2  105.61    6.52
  -2   5  -2  102.03    5.88
   2  -5   2  109.25    7.72
  -2   5  -2  109.87    7.65
  -2   5  -2  109.66    6.31
  -2   5  -3  101.96    6.77
  -2   5  -3  112.18    8.22
   2  -5   3  121.30    7.87
  -2   5  -3  122.88   10.76
   2  -5   3  104.06    6.24
   2  -5   3  113.58    8.36
  -2   5  -3  114.81    6.16
   2  -5   3  104.98    7.98
  -2   5  -3  114.52    6.47
   2  -5   4  294.90   15.71
  -2   5  -4  291.14   13.85
   2  -5   4  325.64   16.40
  -2   5  -4  345.26   19.35
   2  -5   4  296.23   18.64
   2  -5   4  295.03   11.88
   2  -5   4  340.64   14.67
  -2   5  -4  327.73   16.46
  -2   5  -4  318.60   11.89
  -2   5  -5   71.16    8.20
   2  -5   5   72.50    5.57
  -2   5  -5   66.40    7.09
   2  -5   5   55.63    7.52
   2  -5   5   76.03    7.28
   2  -5   5   66.90    6.81
   2  -5   6  443.02   24.13
   2  -5   6  453.15   15.87
  -2   5  -6  459.85   23.84
   2  -5   6  483.12   22.72
   2  -5   6  449.09   18.07
  -2   5  -6  452.93   22.64
  -2   5  -6  445.19   22.48
   2  -5   6  418.07   21.39
  -2   5  -7    1.20    1.14
   2  -5   7    1.37    1.03
   2  -5   7   -0.04    0.41
  -2   5  -7    0.90    1.73
  -2   5  -7   -1.01    1.13
   2  -5   7   -0.19    1.13
   2  -5   7   -0.41    1.59
   2  -5   8  295.49   12.56
  -2   5  -8  314.95   18.59
   2  -5   8  275.60   18.38
  -2   5  -8  304.49   18.93
   2  -5   8  291.22   17.88
  -2   5  -8  287.96   18.50
   2  -5   8  295.87   18.38
   2  -5   9   16.65    3.88
  -2   5  -9   12.67    3.52
   2  -5   9   13.41    3.61
   2  -5   9    9.68    3.18
   2  -5   9   11.71    1.84
  -2   5  -9   13.05    3.68
  -2   5  -9   15.02    3.89
  -2   5 -10   56.21    7.19
   2  -5  10   46.50    7.06
  -2   5 -10   65.39    8.78
  -2   5 -10   45.09    7.33
   2  -5  10   53.89    7.64
   2  -5  10   57.23    4.01
   2  -5  10   52.37    7.46
  -2   5 -10   49.94    5.79
  -2   5 -11    9.35    2.61
  -2   5 -11    7.87    2.67
   2  -5  11   12.40    3.46
   2  -5  11   11.17    2.74
   2  -5  11   11.22    1.52
   2  -5  11   11.68    3.74
  -2   5 -12   51.37    8.48
  -2   5 -12   40.36    5.99
   2  -5  12   40.31    5.96
   2  -5  12   43.93    5.93
   2  -5  12   31.79    6.36
   2  -5  13   26.61    4.61
  -2   5 -13   28.14    6.40
   2  -5  13   29.07    5.12
  -2   5 -13   31.68    5.99
  -2   5 -13   21.30    4.45
   2  -5  13   36.35    7.04
   2  -5  14   40.12    5.29
   2  -5  14   36.92    5.94
  -2   5 -14   46.78    9.05
   2  -5  14   34.50    7.30
  -2   5 -14   21.80    5.03
  -2   5 -14   32.56    6.63
   2  -5  15  124.35   14.48
  -2   5 -15  123.93   13.74
  -2   5 -15  135.82   16.04
   2  -5  15  116.17   11.30
  -2   5 -15   99.61   11.43
   2  -5  16    1.41    1.20
  -2   5 -16    2.94    1.76
   2  -5  17  147.38   13.96
  -2   5 -17  144.77   18.21
   2  -5  17  153.17   17.16
   2  -5  18   16.87    5.41
   2  -5  18   14.34    4.00
  -2   5 -18   25.32    8.20
  -2   5 -19  102.41   16.45
   2  -5  19  104.92   14.98
   2  -5  19   96.48   11.94
  -2   5 -20    2.58    3.85
   2  -5  20    3.22    1.78
   2  -5  20    1.94    3.01
  -2   4  21  110.33   13.76
   2  -4 -20  152.83   21.22
  -2   4  20  149.98   15.85
  -2   4  20  162.38   16.54
  -2   4  19   83.08   11.46
   2  -4 -19   71.03   13.62
  -2   4  19   93.08   12.06
  -2   4  18  125.61   13.59
   2  -4 -18  134.62   18.43
  -2   4  18  120.01   13.42
  -2   4  17    7.50    3.52
   2  -4 -17    5.75    3.34
  -2   4  17    6.03    2.72
  -2   4  16   28.74    5.95
  -2   4  16   22.06    5.38
   2  -4 -16   24.50    6.88
   2  -4 -16   23.11    3.69
   2  -4 -15    3.24    1.38
  -2   4  15    4.91    1.78
   2  -4 -15    8.97    4.19
  -2   4  15    5.61    2.59
   2  -4 -14    4.20    1.37
  -2   4  14    1.20    1.45
   2  -4 -14    1.75    1.09
   2  -4 -14    1.30    1.53
  -2   4  14   -0.23    1.87
   2  -4 -13   -1.57    2.78
   2  -4 -13   -1.65    1.17
   2  -4 -13    1.84    1.32
  -2   4  13   -0.60    1.06
   2  -4 -13    0.01    0.83
  -2   4  13    2.17    1.65
   2  -4 -12   13.90    4.50
   2  -4 -12   16.73    3.10
  -2   4  12   15.44    3.54
   2  -4 -12   14.23    3.20
   2  -4 -12   15.29    4.26
   2  -4 -12   16.48    4.01
  -2   4  12   18.69    3.95
   2  -4 -11   18.77    3.79
   2  -4 -11   21.41    4.02
   2  -4 -11   18.36    4.88
   2  -4 -11   16.23    3.81
   2  -4 -11   18.28    3.24
  -2   4  11   19.15    3.79
   2  -4 -11   14.95    3.85
  -2   4  11   21.60    4.06
  -2   4  11   18.96    3.70
   2  -4 -10  494.63   25.44
   2  -4 -10  455.19   25.93
  -2   4  10  462.55   22.30
   2  -4 -10  540.37   23.65
   2  -4 -10  545.28   33.22
   2  -4 -10  483.97   24.21
  -2   4  10  437.65   22.19
   2  -4 -10  413.89   22.44
   2  -4 -10  413.80   23.42
   2  -4 -10  473.12   20.92
   2  -4 -10  514.71   31.22
   2  -4  -9  223.32   13.15
   2  -4  -9  162.21   12.50
   2  -4  -9  175.62   14.01
  -2   4   9  181.70   12.33
   2  -4  -9  171.05   12.85
   2  -4  -9  159.14   12.34
  -2   4   9  204.66   12.38
   2  -4  -9  191.27   11.37
   2  -4  -8  613.62   29.08
   2  -4  -8  595.23   27.98
  -2   4   8  605.53   26.24
   2  -4  -8  711.51   27.23
   2  -4  -8  616.98   28.00
  -2   4   8  635.96   26.26
   2  -4  -8  583.21   26.97
   2  -4  -8  643.54   25.60
  -2   4   8  641.70   26.91
  -2   4   8  659.75   25.81
   2  -4  -7 1019.76   35.96
  -2   4   7  931.06   36.17
  -2   4   7  996.06   36.21
   2  -4  -7 1103.99   37.17
  -2   4   7  965.11   36.65
   2  -4  -7  879.39   36.14
   2  -4  -7  952.12   38.61
   2  -4  -7  942.24   38.62
  -2   4   7 1055.58   35.48
   2  -4  -6  166.50   11.92
  -2   4   6  156.03   10.06
  -2   4   6  173.88    9.51
  -2   4   6  158.36   10.31
  -2   4   6  169.50   10.15
   2  -4  -6  151.19   10.89
   2  -4  -6  177.85   10.62
   2  -4  -6  158.90   10.00
   2  -4  -6  163.41    7.32
   2  -4  -6  144.90    9.77
  -2   4   5  826.52   31.44
  -2   4   5  887.57   31.71
   2  -4  -5  849.55   31.65
  -2   4   5  892.11   32.25
   2  -4  -5  883.14   26.89
   2  -4  -5  936.70   32.38
   2  -4  -5  857.20   34.88
  -2   4   4    1.83    1.17
   2  -4  -4    4.00    1.41
   2  -4  -4    4.83    1.62
   2  -4  -4    2.82    1.45
  -2   4   4    2.33    1.12
  -2   4   4    2.33    0.80
   2  -4  -4    2.28    0.48
   2  -4  -4    1.42    0.73
   2  -4  -3  126.21   10.03
  -2   4   3  118.19    7.57
  -2   4   3  125.65    8.01
   2  -4  -3  118.93    7.13
   2  -4  -3  114.20    4.49
   2  -4  -3  124.30    8.22
   2  -4  -3  137.36    8.45
   2  -4  -2   10.82    2.21
   2  -4  -2    7.93    1.98
  -2   4   2   10.14    1.95
  -2   4   2   12.18    2.17
  -2   4   2   11.24    2.65
   2  -4  -2    8.00    1.86
  -2   4   2    9.22    1.01
   2  -4  -2    9.22    0.91
   2  -4  -2   11.23    2.52
   2  -4  -1   72.49    6.56
  -2   4   1   89.28    5.96
   2  -4  -1   82.54    6.21
  -2   4   1   98.59    8.27
  -2   4   1   75.36    5.52
  -2   4   1   69.54    3.61
   2  -4  -1   68.92    5.85
   2  -4   0    0.44    0.49
   2  -4   0    0.63    0.66
   2  -4   0    0.59    0.53
  -2   4   0    0.53    0.37
   2  -4   0    0.47    0.38
  -2   4   0    0.78    0.63
  -2   4   0    1.41    0.79
  -2   4   0    1.79    1.23
  -2   4   0    0.44    0.63
   2  -4   1   81.70    6.33
  -2   4  -1   83.02    4.65
   2  -4   1   89.50    6.57
  -2   4  -1   90.82    5.80
   2  -4   1   82.17    5.71
   2  -4   1   96.90    6.70
  -2   4  -1  111.97    6.15
  -2   4  -1  121.79    9.35
  -2   4  -1   94.59    6.28
  -2   4  -2   70.31    7.16
   2  -4   2   57.35    4.49
  -2   4  -2   70.96    5.19
  -2   4  -2   73.43    5.87
  -2   4  -2   63.52    4.36
   2  -4   2   56.83    5.49
   2  -4   2   68.97    5.78
   2  -4   2   72.33    5.42
  -2   4  -2   79.20    4.56
  -2   4  -3  779.64   26.80
  -2   4  -3  867.40   32.59
   2  -4   3  759.39   29.13
   2  -4   3  725.25   25.01
   2  -4   3  808.36   27.31
   2  -4   3  803.36   29.43
  -2   4  -3  776.91   29.35
  -2   4  -3  711.80   24.97
  -2   4  -3  792.19   24.95
   2  -4   4  330.68   16.99
  -2   4  -4  363.15   12.59
   2  -4   4  358.05   14.81
  -2   4  -4  395.55   19.35
  -2   4  -4  340.98   14.47
   2  -4   4  360.59   19.24
   2  -4   4  397.06   13.76
  -2   4  -4  354.34   17.64
   2  -4   5  319.40   17.96
  -2   4  -5  318.20   10.65
   2  -4   5  339.21   12.75
   2  -4   5  284.90   15.92
  -2   4  -5  327.11   17.17
  -2   4  -5  288.99   16.34
   2  -4   5  323.08   13.20
  -2   4  -5  297.38   13.00
  -2   4  -5  348.40   17.84
  -2   4  -6  960.80   36.61
   2  -4   6  865.77   36.68
   2  -4   6  869.99   35.57
   2  -4   6  929.63   30.46
   2  -4   6  939.35   31.21
  -2   4  -6  951.09   37.18
  -2   4  -6  868.82   36.21
   2  -4   7   90.41    5.36
  -2   4  -7   85.93    8.14
   2  -4   7   84.88    8.54
  -2   4  -7   96.79    9.19
  -2   4  -7   91.91    9.06
   2  -4   7   79.70    8.12
   2  -4   7   87.77    6.55
  -2   4  -8  508.13   22.77
  -2   4  -8  485.34   24.74
  -2   4  -8  444.10   20.44
   2  -4   8  470.30   16.88
   2  -4   8  487.78   20.58
   2  -4   8  449.80   23.09
   2  -4   8  456.02   23.63
  -2   4  -8  445.32   24.23
  -2   4  -9   12.08    3.52
  -2   4  -9   17.92    4.16
   2  -4   9   15.07    1.84
   2  -4   9   17.10    4.14
   2  -4   9   15.90    3.00
   2  -4   9   14.57    3.30
  -2   4  -9   13.88    3.00
  -2   4 -10   20.84    3.93
   2  -4  10   25.85    5.21
   2  -4  10   20.55    2.02
   2  -4  10   20.27    3.99
   2  -4  10   19.64    3.49
  -2   4 -10   18.59    4.37
  -2   4 -10   20.05    4.78
   2  -4  10   19.10    4.48
  -2   4 -11    4.87    2.31
   2  -4  11    5.85    2.32
  -2   4 -11    2.48    1.46
   2  -4  11    6.25    2.04
   2  -4  11    3.84    1.49
  -2   4 -11    3.46    1.97
   2  -4  12    0.91    1.25
  -2   4 -12   -0.26    1.62
   2  -4  12    1.08    1.15
  -2   4 -12    0.54    1.20
   2  -4  12    0.60    0.92
  -2   4 -12   -1.15    1.04
  -2   4 -13   20.19    4.75
   2  -4  13   20.40    3.36
  -2   4 -13   17.71    4.45
  -2   4 -13   24.97    6.38
   2  -4  13   23.81    4.47
   2  -4  13   25.53    5.84
  -2   4 -14   27.57    6.86
   2  -4  14   21.48    4.40
   2  -4  14   23.94    3.20
   2  -4  14   18.04    5.30
  -2   4 -14   18.16    4.74
  -2   4 -14   24.57    5.72
  -2   4 -15  158.07   17.42
   2  -4  15  168.68   13.62
  -2   4 -15  169.21   16.72
  -2   4 -15  144.58   14.76
   2  -4  15  152.23   15.88
  -2   4 -16   42.33    9.41
   2  -4  16   26.52    5.29
   2  -4  16   34.66    7.56
  -2   4 -17  204.11   21.47
   2  -4  17  196.10   19.38
   2  -4  17  174.49   15.54
   2  -4  18    9.72    3.70
  -2   4 -18   12.51    5.32
   2  -4  18    6.22    3.57
  -2   4 -19  188.25   22.47
   2  -4  19  177.27   16.50
   2  -4  19  178.75   19.57
   2  -4  20   -4.68    4.44
   2  -4  20    0.41    1.93
  -2   4 -20    1.77    3.44
  -2   3  22    9.88    4.34
  -2   3  21  141.09   16.32
   2  -3 -20   35.87   11.05
  -2   3  20   26.56    6.27
  -2   3  20   31.45    7.31
  -2   3  19   89.27   11.35
   2  -3 -19   86.88   15.33
  -2   3  19   90.87   12.13
   2  -3 -18   36.47    9.31
  -2   3  18   30.66    6.60
  -2   3  18   30.95    6.72
  -2   3  17    5.17    2.67
   2  -3 -17    7.07    3.73
  -2   3  17    8.47    3.52
  -2   3  16   14.36    3.93
   2  -3 -16   15.23    5.91
  -2   3  16   27.55    5.91
   2  -3 -16   19.42    2.83
   2  -3 -15   15.32    5.48
  -2   3  15    9.97    3.48
   2  -3 -15   10.54    2.17
  -2   3  15   10.00    3.22
  -2   3  14   16.37    3.88
   2  -3 -14   12.76    2.39
   2  -3 -14    4.73    1.52
  -2   3  14   10.27    3.23
  -2   3  13    1.09    0.83
   2  -3 -13    0.80    1.28
   2  -3 -13    1.25    0.53
   2  -3 -13    1.28    1.06
   2  -3 -13    2.74    2.62
  -2   3  13    1.43    1.68
   2  -3 -12  111.03   10.15
   2  -3 -12  103.31    8.28
   2  -3 -12  105.58   12.33
  -2   3  12  106.57    9.52
   2  -3 -12  115.09   12.00
   2  -3 -12  110.60    7.72
  -2   3  12  112.78    9.80
  -2   3  12  119.99   10.76
   2  -3 -11   -0.58    1.49
  -2   3  11   -0.23    1.16
  -2   3  11   -0.53    1.27
   2  -3 -11    3.57    2.34
   2  -3 -11    0.75    0.95
   2  -3 -11    0.05    0.59
  -2   3  11    0.81    0.71
   2  -3 -11   -0.41    0.96
   2  -3 -11    1.21    1.88
   2  -3 -10  506.03   25.07
   2  -3 -10  450.37   21.36
   2  -3 -10  462.70   24.79
   2  -3 -10  577.09   31.92
   2  -3 -10  464.67   19.89
   2  -3 -10  449.35   22.81
   2  -3 -10  577.07   33.54
  -2   3  10  455.01   22.03
   2  -3 -10  514.46   22.74
   2  -3 -10  471.75   26.36
  -2   3  10  497.53   22.33
  -2   3   9  113.22    8.78
   2  -3  -9  113.49    8.67
  -2   3   9  110.78    8.53
   2  -3  -9  100.94    9.54
   2  -3  -9   99.48    7.11
   2  -3  -9  103.01    8.44
   2  -3  -9  101.13   10.24
  -2   3   8  914.46   35.36
  -2   3   8 1016.56   35.27
   2  -3  -8  922.27   33.30
  -2   3   8  962.88   35.60
   2  -3  -8 1025.85   35.43
   2  -3  -8  865.43   36.73
   2  -3  -8  925.81   35.63
  -2   3   8  986.67   35.82
   2  -3  -8  901.79   38.68
   2  -3  -7  880.08   33.12
  -2   3   7  950.59   31.95
  -2   3   7  876.76   32.45
   2  -3  -7  934.33   30.88
   2  -3  -7  984.92   32.21
  -2   3   7  924.30   32.59
   2  -3  -7  896.32   35.31
   2  -3  -7  819.04   33.08
  -2   3   7  925.15   32.33
  -2   3   6  222.14   11.12
   2  -3  -6  203.22   10.58
   2  -3  -6  215.58   12.45
   2  -3  -6  183.98   11.54
  -2   3   6  192.03   11.18
  -2   3   6  207.63   11.55
   2  -3  -6  211.89   10.98
   2  -3  -6  189.92   12.42
  -2   3   6  205.54   11.07
  -2   3   5  197.70   10.37
  -2   3   5  230.89   11.62
  -2   3   5  217.89   10.67
   2  -3  -5  208.77   10.61
   2  -3  -5  206.38   10.57
   2  -3  -5  185.99   10.94
  -2   3   5  187.04   10.84
   2  -3  -5  215.49   12.43
  -2   3   5  210.41   10.62
  -2   3   4    9.98    2.07
   2  -3  -4    9.01    0.92
   2  -3  -4   11.32    1.95
  -2   3   4   10.00    1.87
  -2   3   4   12.05    2.20
   2  -3  -4    9.74    2.36
   2  -3  -4    8.59    1.87
   2  -3  -4    8.26    1.73
  -2   3   3   21.80    2.67
   2  -3  -3   24.50    2.86
  -2   3   3   25.70    3.13
  -2   3   3   20.03    2.74
   2  -3  -3   24.59    3.82
   2  -3  -3   24.22    3.06
   2  -3  -3   20.25    2.64
   2  -3  -2   25.83    3.05
  -2   3   2   26.03    3.10
   2  -3  -2   22.42    2.75
  -2   3   2   17.55    2.59
  -2   3   1   20.80    2.73
   2  -3  -1   19.38    2.71
  -2   3   1   17.45    2.37
  -2   3   1   16.54    1.13
  -2   3   0  258.41   12.14
  -2   3   0  290.63   11.94
   2  -3   0  256.93   12.71
   2  -3   1   17.89    1.91
  -2   3  -1   19.63    3.20
  -2   3  -1   15.43    1.91
   2  -3   1   13.05    1.91
  -2   3  -1   22.15    2.84
   2  -3   1   14.05    2.38
   2  -3   1   13.42    1.91
  -2   3  -2    7.50    2.02
  -2   3  -2    1.48    0.73
   2  -3   2    4.04    0.95
  -2   3  -2    5.41    1.00
  -2   3  -2    5.97    1.25
   2  -3   2    4.59    1.17
   2  -3   2    4.20    1.44
  -2   3  -3  920.79   28.18
  -2   3  -3  909.13   33.12
  -2   3  -3  839.74   29.55
   2  -3   3  905.60   29.88
   2  -3   4  845.29   26.94
   2  -3   4  765.81   25.59
  -2   3  -4  781.84   30.27
   2  -3   4  762.13   29.88
  -2   3  -4  788.66   29.86
  -2   3  -4  766.25   23.74
  -2   3  -4  714.02   25.41
   2  -3   5  754.82   24.85
  -2   3  -5  818.98   29.61
  -2   3  -5  703.40   29.56
  -2   3  -5  731.48   22.83
   2  -3   5  844.28   27.18
  -2   3  -5  720.25   24.73
  -2   3  -5  758.21   30.61
   2  -3   5  756.25   29.73
  -2   3  -6 1323.98   46.75
  -2   3  -6 1238.65   38.98
  -2   3  -6 1246.55   42.80
   2  -3   6 1233.97   44.60
  -2   3  -6 1149.26   45.14
   2  -3   6 1284.51   42.51
   2  -3   6 1275.35   39.10
  -2   3  -7  154.52   10.24
   2  -3   7  141.32   10.36
   2  -3   7  161.33   10.23
   2  -3   7  163.51    7.29
  -2   3  -7  167.98   12.44
  -2   3  -7  157.99    7.18
  -2   3  -7  152.93   11.75
   2  -3   8  197.93   11.03
  -2   3  -8  180.35    7.73
  -2   3  -8  192.02   11.88
  -2   3  -8  205.34   14.35
   2  -3   8  184.31    7.91
   2  -3   8  181.12   11.58
  -2   3  -8  197.07   13.95
  -2   3  -8  179.61   11.93
  -2   3  -8  181.79    6.57
   2  -3   8  168.10   11.56
   2  -3   9    0.23    0.71
   2  -3   9   -0.23    1.09
  -2   3  -9    4.34    2.12
   2  -3   9    1.34    0.91
   2  -3   9    1.19    0.58
  -2   3  -9    0.70    1.49
  -2   3  -9    1.62    0.42
  -2   3  -9    3.87    1.94
  -2   3  -9    0.83    1.04
  -2   3 -10   75.32    8.43
  -2   3 -10   98.41    9.44
   2  -3  10   83.94    9.47
   2  -3  10   83.75    8.68
  -2   3 -10   83.58    4.00
  -2   3 -10   81.54    9.58
  -2   3 -10   85.74   10.01
   2  -3  10   82.23    7.12
   2  -3  10   95.06    7.87
   2  -3  11    6.79    2.59
[truncated: 1,415,399 more chars]
