# Supplementary material for: Crystal structure of bis­[μ-bis­(di­phenyl­phosphanyl)methane-κ2 P:P′]digold(I) dichloride acetone monosolvate monohydrate
Source: Acta Crystallogr E Crystallogr Commun. 2015 Jul 17;71(Pt 8):937–40. doi: 10.1107/S2056989015013341 (PMC4571361; doi:10.1107/S2056989015013341)
Supplement: Supplementary file 2 [file e-71-00937-Isup2.hkl]

data_I                                                                          
_shelx_title ' P-1'                                                             
_shelx_refln_list_code          4                                               
_shelx_F_calc_maximum      384.06                                               
_exptl_crystal_F_000      1276.00                                               
_reflns_d_resolution_high  0.7696                                               
                                                                                
loop_                                                                           
 _space_group_symop_operation_xyz                                               
 'x, y, z'                                                                      
 '-x, -y, -z'                                                                   
                                                                                
_cell_length_a    11.7708                                                       
_cell_length_b    13.3657                                                       
_cell_length_c    16.1209                                                       
_cell_angle_alpha  94.056                                                       
_cell_angle_beta   92.059                                                       
_cell_angle_gamma  97.882                                                       
                                                                                
_shelx_F_squared_multiplier     1.000                                           
                                                                                
loop_                                                                           
 _refln_index_h                                                                 
 _refln_index_k                                                                 
 _refln_index_l                                                                 
 _refln_F_squared_calc                                                          
 _refln_F_squared_meas                                                          
 _refln_F_squared_sigma                                                         
 _refln_observed_status                                                         
   2   0   0        133.14        148.02        60.75 o                         
   3   0   0      30305.16      36704.66       983.59 o                         
   4   0   0        693.69        667.13        49.95 o                         
   5   0   0      21289.29      24360.72      1185.24 o                         
   6   0   0      15414.63      20104.83       744.38 o                         
   7   0   0         14.78         15.08        11.52 o                         
   8   0   0      13031.50      17982.67       591.76 o                         
   9   0   0      11056.77      14284.23       742.50 o                         
  10   0   0          8.42        -25.09       199.69 o                         
  11   0   0        315.66        340.11       101.35 o                         
  12   0   0       3804.62       3928.06       409.75 o                         
  13   0   0          1.29         28.20        91.60 o                         
  14   0   0       7541.27       7509.49       521.89 o                         
  15   0   0        831.51       1004.30       169.42 o                         
 -15   1   0        330.00         42.90       195.51 o                         
 -14   1   0       6945.86       6057.52       719.17 o                         
 -13   1   0        956.83        762.85       164.18 o                         
 -12   1   0       3945.92       4305.31       376.30 o                         
 -11   1   0       1108.11       1047.63       168.27 o                         
 -10   1   0       1378.18       1478.53       199.71 o                         
  -9   1   0      25881.11      30443.31      1153.63 o                         
  -8   1   0       8518.72      11437.28       447.55 o                         
  -7   1   0        358.26        682.64       132.59 o                         
  -6   1   0      24338.38      31017.78       988.88 o                         
  -5   1   0      29571.51      39581.02      2365.93 o                         
  -4   1   0      21544.42      25621.61       778.64 o                         
  -3   1   0       1159.35       1406.13       118.44 o                         
  -2   1   0       5672.24       7637.88       385.42 o                         
   2   1   0       6337.15       8642.03      1709.95 o                         
   3   1   0      22954.72      26485.21       822.51 o                         
   4   1   0       8452.36      13545.02       677.28 o                         
   5   1   0      14733.70      16191.90       531.06 o                         
   6   1   0       4962.16       5643.04       287.43 o                         
   7   1   0          7.08         22.99        32.87 o                         
   8   1   0       9675.80      10563.64       517.18 o                         
   9   1   0      23899.55      30250.97       957.82 o                         
  10   1   0        236.54        148.43        81.68 o                         
  11   1   0        178.51        208.11        70.55 o                         
  12   1   0       6920.80       7144.83       781.25 o                         
  13   1   0       1555.89       1528.83       205.66 o                         
  14   1   0      11405.76      11443.59       876.93 o                         
 -15   2   0       2837.81       2806.05       285.32 o                         
 -14   2   0       1248.21       1356.10       220.89 o                         
 -13   2   0       3350.48       3246.22       346.01 o                         
 -12   2   0       3005.90       3257.00       317.37 o                         
 -11   2   0          5.88         -8.46        53.70 o                         
 -10   2   0      11809.90      12559.92       727.78 o                         
  -9   2   0      52010.52      57403.19      1831.17 o                         
  -8   2   0      10749.95      12523.66       549.65 o                         
  -7   2   0       1005.56       1419.92       183.01 o                         
  -6   2   0      19641.25      25248.42      2601.23 o                         
  -5   2   0      11395.36      11342.82      1381.44 o                         
  -4   2   0      40007.56      49956.30      4598.16 o                         
  -3   2   0      30607.60      42022.10      1073.05 o                         
  -2   2   0       8378.45       8891.79       269.26 o                         
  -1   2   0      47427.55      84255.42      2600.89 o                         
   0   2   0       6384.76       9160.46      2390.37 o                         
   1   2   0       3739.00       3842.84       152.25 o                         
   2   2   0       9276.87      11353.41      1517.94 o                         
   3   2   0       5660.47       6859.89      1210.72 o                         
   4   2   0       2368.67       2749.28       157.66 o                         
   5   2   0      20036.93      22609.74       948.72 o                         
   6   2   0         67.70        107.40        32.72 o                         
   7   2   0         48.11         68.61        29.80 o                         
   8   2   0      21172.26      24947.47       960.58 o                         
   9   2   0      11677.53      12530.19       403.51 o                         
  10   2   0       3676.11       4172.44       231.86 o                         
  11   2   0        758.96        678.96        89.05 o                         
  12   2   0       1689.81       1740.46       332.17 o                         
  13   2   0       5722.25       5694.83       516.67 o                         
  14   2   0      10747.03      11043.21      1021.61 o                         
 -15   3   0       3018.26       3035.17       314.76 o                         
 -14   3   0       2219.92       2082.81       253.31 o                         
 -13   3   0       3765.61       3506.58       317.32 o                         
 -12   3   0       9578.98       9930.06       721.66 o                         
 -11   3   0        195.48        295.29        84.33 o                         
 -10   3   0      11293.40      13732.43       667.24 o                         
  -9   3   0      59640.92      61178.09      1526.13 o                         
  -8   3   0       1698.24       1990.28       161.89 o                         
  -7   3   0       2859.94       3109.96       199.06 o                         
  -6   3   0      20553.16      20835.12       570.60 o                         
  -5   3   0        177.20        296.41        93.06 o                         
  -4   3   0      75003.02      78120.49      2458.10 o                         
  -3   3   0       1570.46       1812.70       125.04 o                         
  -2   3   0      16730.56      18864.35       748.25 o                         
  -1   3   0      22471.16      23472.71       536.06 o                         
   0   3   0       5979.89       5772.26       125.37 o                         
   1   3   0        435.71        447.50        29.63 o                         
   2   3   0        309.83        345.43        44.99 o                         
   3   3   0       2528.34       2732.54       192.91 o                         
   4   3   0       7181.44       7666.06       438.68 o                         
   5   3   0      21307.44      22232.40       784.45 o                         
   6   3   0        173.90         99.95        34.37 o                         
   7   3   0       1445.26       1521.21       144.07 o                         
   8   3   0      41094.81      44952.05      1714.97 o                         
   9   3   0       5502.27       5430.48       400.40 o                         
  10   3   0       6021.79       5963.65       558.59 o                         
  11   3   0       1506.04       1576.65       262.91 o                         
  12   3   0       2079.13       2197.01       269.69 o                         
  13   3   0       9336.61       9373.28       598.81 o                         
  14   3   0       7973.26       7933.84       639.55 o                         
 -15   4   0       5344.08       5807.20       439.27 o                         
 -14   4   0        741.24        597.49       135.54 o                         
 -13   4   0      10847.66      12175.61       590.41 o                         
 -12   4   0       8394.96       8477.32       456.92 o                         
 -11   4   0        308.50        309.43        82.76 o                         
 -10   4   0      19595.20      19506.59       761.60 o                         
  -9   4   0      27891.01      28475.79       785.18 o                         
  -8   4   0          9.61         33.41        24.35 o                         
  -7   4   0         60.94        157.48        49.97 o                         
  -6   4   0       1525.31       1432.81       150.31 o                         
  -5   4   0       6662.80       6814.37       321.87 o                         
  -4   4   0      36910.01      37666.40      1042.07 o                         
  -3   4   0       9127.79      10111.43       457.71 o                         
  -2   4   0         26.35         47.09        12.43 o                         
  -1   4   0      19549.94      18872.18       351.07 o                         
   0   4   0        888.40        871.57        44.06 o                         
   1   4   0      18766.86      19115.15       548.62 o                         
   2   4   0       2051.35       2099.55       120.41 o                         
   3   4   0      11271.39      11372.24       340.57 o                         
   4   4   0      21000.12      21264.62       593.03 o                         
   5   4   0      43657.54      45901.11       822.45 o                         
   6   4   0         29.02         35.58        23.26 o                         
   7   4   0      11277.67      12377.18       380.77 o                         
   8   4   0      46953.99      49015.04       959.67 o                         
   9   4   0        533.18        159.28       186.54 o                         
  10   4   0       4225.00       4040.96       400.99 o                         
  11   4   0       2692.27       2785.66       354.75 o                         
  12   4   0         75.91         94.61        89.33 o                         
  13   4   0       8844.79       7453.52       533.72 o                         
  14   4   0       4985.80       3838.37       635.03 o                         
 -15   5   0       4546.62       4219.41       454.45 o                         
 -14   5   0          4.77        -33.89        62.08 o                         
 -13   5   0      16559.60      16129.45       800.70 o                         
 -12   5   0       8246.41       9104.59       517.18 o                         
 -11   5   0         13.67         41.70        47.82 o                         
 -10   5   0      23328.79      24248.98       748.39 o                         
  -9   5   0      11280.45      10659.66       513.42 o                         
  -8   5   0       3256.98       3274.59       214.53 o                         
  -7   5   0         34.05         91.11        37.78 o                         
  -6   5   0        478.16        391.12        71.16 o                         
  -5   5   0       7416.67       7650.51       346.28 o                         
  -4   5   0      16407.55      16300.52       369.03 o                         
  -3   5   0         21.42         38.39        16.04 o                         
  -2   5   0       4953.97       5244.68       126.52 o                         
  -1   5   0     113362.12     111488.05      1799.24 o                         
   0   5   0       3929.60       4053.39       103.87 o                         
   1   5   0       8692.23       8565.30       201.52 o                         
   2   5   0       8871.96       9036.43       234.42 o                         
   3   5   0       4860.74       5309.84       186.61 o                         
   4   5   0      45983.79      47056.91       882.03 o                         
   5   5   0      27654.64      27140.18       749.96 o                         
   6   5   0        799.03        970.85        98.97 o                         
   7   5   0       7600.04       7362.79       392.08 o                         
   8   5   0      18394.32      17789.76       663.03 o                         
   9   5   0        277.39        161.43        59.58 o                         
  10   5   0       1376.81       1459.58       253.24 o                         
  11   5   0        646.41        444.74       205.89 o                         
  12   5   0         55.46         17.50        93.65 o                         
  13   5   0       5256.83       4960.01       396.57 o                         
 -14   6   0       1206.82       1079.54       175.39 o                         
 -13   6   0      16956.85      17252.74       697.22 o                         
 -12   6   0         34.49         52.95        85.71 o                         
 -11   6   0        868.79        891.77       136.73 o                         
 -10   6   0      12598.67      12553.97       292.60 o                         
  -9   6   0        697.12        696.16       102.53 o                         
  -8   6   0       5487.87       5357.50       281.63 o                         
  -7   6   0         24.09         29.36        35.72 o                         
  -6   6   0        154.34        132.18        40.03 o                         
  -5   6   0      14933.46      14979.31       380.16 o                         
  -4   6   0      10160.62       9372.93       236.26 o                         
  -3   6   0        346.76        421.96        45.59 o                         
  -2   6   0       3160.90       3026.98       101.77 o                         
  -1   6   0      50659.77      48655.22       960.66 o                         
   0   6   0        274.53        258.56        28.34 o                         
   1   6   0      10332.82       9805.27       202.22 o                         
   2   6   0       1702.48       1744.33        97.71 o                         
   3   6   0       3245.75       3244.50       118.82 o                         
   4   6   0      48030.70      47323.59      1048.73 o                         
   5   6   0      24701.19      24328.35       647.01 o                         
   6   6   0        408.54        344.96        57.35 o                         
   7   6   0       6347.72       6159.84       425.60 o                         
   8   6   0      13595.26      13734.63       624.28 o                         
   9   6   0        172.90        111.61        41.54 o                         
  10   6   0       1664.66       1681.15       186.88 o                         
  11   6   0        500.36        184.63        99.18 o                         
  12   6   0        294.39        116.90        89.03 o                         
  13   6   0      11006.45       9675.54       839.63 o                         
 -14   7   0       4639.72       4603.68       460.34 o                         
 -13   7   0       6898.55       7167.70       429.64 o                         
 -12   7   0        170.36        227.71        84.83 o                         
 -11   7   0       1621.39       1428.37       172.65 o                         
 -10   7   0       4772.26       4751.22       236.14 o                         
  -9   7   0        394.83        341.11        60.44 o                         
  -8   7   0       7148.21       7375.75       356.57 o                         
  -7   7   0         54.24         -3.14        43.88 o                         
  -6   7   0       3138.21       3155.32       165.12 o                         
  -5   7   0      34067.14      33832.15       580.25 o                         
  -4   7   0      30705.47      29575.59       519.44 o                         
  -3   7   0        599.12        635.78        61.42 o                         
  -2   7   0       5896.89       5494.94       137.52 o                         
  -1   7   0      64183.04      60265.66       966.08 o                         
   0   7   0        332.20        416.65        37.35 o                         
   1   7   0      16528.22      16009.32       272.49 o                         
   2   7   0       3254.73       2825.72       131.08 o                         
   3   7   0       6793.18       6794.71       204.15 o                         
   4   7   0      23656.17      22811.90       455.56 o                         
   5   7   0       3439.78       3451.32       162.83 o                         
   6   7   0        751.36        657.10        77.13 o                         
   7   7   0       5821.01       5903.70       259.66 o                         
   8   7   0       8201.99       8110.14       370.94 o                         
   9   7   0       1778.26       1628.39       150.22 o                         
  10   7   0       3751.99       3924.97       386.29 o                         
  11   7   0         16.07        -52.64        80.37 o                         
  12   7   0       3899.29       3975.28       439.90 o                         
 -14   8   0       7398.53       7291.83       584.41 o                         
 -13   8   0       7713.42       8306.06       595.51 o                         
 -12   8   0          8.10       -144.90       139.38 o                         
 -11   8   0       1352.69       1456.07       165.91 o                         
 -10   8   0       9609.81       9074.66       340.43 o                         
  -9   8   0        419.90        525.02        82.58 o                         
  -8   8   0       9576.57       9244.04       411.60 o                         
  -7   8   0       1291.78       1230.44       128.56 o                         
  -6   8   0        357.29        374.14        48.73 o                         
  -5   8   0      46259.86      43890.98       656.06 o                         
  -4   8   0      25616.56      25427.87       461.68 o                         
  -3   8   0         16.76         -3.79        15.28 o                         
  -2   8   0      17729.51      16503.81       312.89 o                         
  -1   8   0      27889.18      26841.02       419.07 o                         
   0   8   0        479.93        629.49        48.95 o                         
   1   8   0       3515.28       2987.17       135.16 o                         
   2   8   0         26.93         -6.73        18.38 o                         
   3   8   0       2029.18       2002.26       108.25 o                         
   4   8   0      15183.63      15375.01       480.22 o                         
   5   8   0       2020.00       2056.41       113.10 o                         
   6   8   0        442.97        506.41        73.55 o                         
   7   8   0      10607.60      10522.58       465.10 o                         
   8   8   0       2493.89       2231.25       216.25 o                         
   9   8   0       9493.89       7970.62       688.01 o                         
  10   8   0       2424.51       2803.88       328.22 o                         
  11   8   0         63.33       -215.52       143.68 o                         
  12   8   0      12236.96      12378.88      1545.16 o                         
 -14   9   0       6737.60       7351.48       587.08 o                         
 -13   9   0       4493.14       4369.74       430.20 o                         
 -12   9   0        321.51        251.11       130.89 o                         
 -11   9   0       3068.33       2945.93       244.66 o                         
 -10   9   0      13844.66      13418.76       528.58 o                         
  -9   9   0        185.46        226.77        92.96 o                         
  -8   9   0       7644.78       7294.53       285.28 o                         
  -7   9   0        953.72       1012.65       103.72 o                         
  -6   9   0        147.75        158.17        33.11 o                         
  -5   9   0      40701.14      40383.70       701.59 o                         
  -4   9   0      15597.96      15467.17       329.95 o                         
  -3   9   0        237.78        191.83        27.58 o                         
  -2   9   0       8932.27       8558.91       204.30 o                         
  -1   9   0       6130.72       5795.51       158.55 o                         
   0   9   0      12366.44      11963.92       288.97 o                         
   1   9   0       5977.19       5833.53       240.90 o                         
   2   9   0        436.43        409.75        49.90 o                         
   3   9   0       6694.91       6558.56       219.71 o                         
   4   9   0      21519.31      21277.84       529.08 o                         
   5   9   0       2093.51       2046.71       134.76 o                         
   6   9   0       1029.70       1046.13        72.18 o                         
   7   9   0      12999.23      13031.42       468.90 o                         
   8   9   0         14.93         -1.37        83.74 o                         
   9   9   0      11582.94      11502.47      1019.37 o                         
  10   9   0        505.17        279.78       111.77 o                         
  11   9   0        376.18        179.40       110.98 o                         
 -13  10   0       6323.29       6699.23       546.97 o                         
 -12  10   0        476.14        435.39       142.79 o                         
 -11  10   0       6375.96       5905.91       459.63 o                         
 -10  10   0      17340.68      16450.19       596.80 o                         
  -9  10   0       1972.05       2201.05       253.11 o                         
  -8  10   0       3862.36       3778.88       205.28 o                         
  -7  10   0       2711.51       2478.68       162.52 o                         
  -6  10   0       7490.00       7524.50       276.43 o                         
  -5  10   0      18749.45      18675.89       437.79 o                         
  -4  10   0        106.64         45.15        28.81 o                         
  -3  10   0        628.11        312.48       114.41 o                         
  -2  10   0      11059.90      10805.38       263.71 o                         
  -1  10   0        264.51        234.60        32.36 o                         
   0  10   0       7569.12       7578.49       204.70 o                         
   1  10   0       2062.26       2079.10       111.91 o                         
   2  10   0         98.05         83.24        35.99 o                         
   3  10   0       8096.29       7810.81       333.51 o                         
   4  10   0      28474.68      28615.76       651.17 o                         
   5  10   0        452.82        554.04        71.77 o                         
   6  10   0        605.78        526.45        71.30 o                         
   7  10   0       7277.27       7132.72       411.15 o                         
   8  10   0        622.46        495.38       212.38 o                         
   9  10   0      14892.26      12447.64      1196.35 o                         
  10  10   0        729.85        640.73       192.96 o                         
  11  10   0        119.82       -210.63       140.42 o                         
 -13  11   0       1965.99       2656.60       345.04 o                         
 -12  11   0         31.35         21.15        81.00 o                         
 -11  11   0       6578.93       6796.08       505.77 o                         
 -10  11   0       3088.59       3282.71       325.24 o                         
  -9  11   0       5000.34       4981.49       390.34 o                         
  -8  11   0       1937.05       1987.21       234.92 o                         
  -7  11   0         26.24        -12.83        30.99 o                         
  -6  11   0       7507.18       7183.87       326.42 o                         
  -5  11   0      17850.36      18041.63       481.49 o                         
  -4  11   0         11.18         33.65        38.53 o                         
  -3  11   0          2.36         14.95        21.92 o                         
  -2  11   0       7831.34       7508.58       203.04 o                         
  -1  11   0        859.85        821.55        80.02 o                         
   0  11   0      14603.91      14726.55       480.99 o                         
   1  11   0       3086.79       2987.74       189.48 o                         
   2  11   0        618.18        479.23        83.91 o                         
   3  11   0      43020.52      41996.87      1543.42 o                         
   4  11   0      18944.38      18716.46      1151.13 o                         
   5  11   0       1186.92       1300.58       241.47 o                         
   6  11   0        260.72        400.43       122.47 o                         
   7  11   0       4335.63       4544.07       689.13 o                         
   8  11   0       5642.63       5328.64       464.46 o                         
   9  11   0      11986.19      12821.79      1552.92 o                         
  10  11   0         94.20        122.09       110.93 o                         
 -12  12   0        376.48        230.89       180.26 o                         
 -11  12   0       3742.73       3871.71       379.14 o                         
 -10  12   0        228.86        202.02       176.70 o                         
  -9  12   0       9039.12       8821.29       641.69 o                         
  -8  12   0        299.69        303.35       119.57 o                         
  -7  12   0        237.33        211.39        69.07 o                         
  -6  12   0      11918.69      12473.74       424.56 o                         
  -5  12   0      12173.79      12069.00       380.28 o                         
  -4  12   0        109.41         95.55        35.67 o                         
  -3  12   0          6.91          3.54        30.21 o                         
  -2  12   0      11846.46      12299.41       380.70 o                         
  -1  12   0       3237.74       3515.49       168.14 o                         
   0  12   0      26721.79      27425.20       741.09 o                         
   1  12   0        963.76        662.54       116.68 o                         
   2  12   0       1955.21       1580.69       204.46 o                         
   3  12   0      36354.23      33719.29      2745.49 o                         
   4  12   0       8383.65       7815.30       629.45 o                         
   5  12   0        743.66        749.61       176.04 o                         
   6  12   0        416.58        670.94       208.03 o                         
   7  12   0       2343.55       2211.09       300.57 o                         
   8  12   0       4512.47       5063.32       806.14 o                         
   9  12   0       6285.76       6208.14       666.86 o                         
 -11  13   0       1787.76       1795.45       258.17 o                         
 -10  13   0       1259.22       1105.02       204.26 o                         
  -9  13   0       5716.18       5183.52       416.43 o                         
  -8  13   0        534.67        474.96       125.58 o                         
  -7  13   0       1707.90       1855.96       197.06 o                         
  -6  13   0      15116.96      15401.48       581.39 o                         
  -5  13   0       7035.89       7323.37       280.74 o                         
  -4  13   0        310.66        328.45        59.20 o                         
  -3  13   0        238.38        397.05        53.66 o                         
  -2  13   0       7086.31       7275.96       246.97 o                         
  -1  13   0       1964.81       2330.79       149.11 o                         
   0  13   0      25261.21      24895.48      1024.37 o                         
   1  13   0        233.11        246.60        91.81 o                         
   2  13   0       2344.75       1939.85       243.05 o                         
   3  13   0      16368.89      14365.05      1430.85 o                         
   4  13   0       2497.28       2937.53       332.66 o                         
   5  13   0       3335.03       2925.87       481.47 o                         
   6  13   0        418.80        271.13       152.38 o                         
   7  13   0        296.58        578.78       160.99 o                         
   8  13   0       6778.85       7688.22       697.07 o                         
 -10  14   0        987.90       1280.96       229.79 o                         
  -9  14   0       9779.17       9559.48       515.35 o                         
  -8  14   0        773.69        595.50       118.18 o                         
  -7  14   0        680.65        684.48       116.90 o                         
  -6  14   0      20860.87      21366.74       840.53 o                         
  -5  14   0       7482.75       8470.35       569.80 o                         
  -4  14   0       2776.43       3081.39       254.73 o                         
  -3  14   0       1428.49       1252.74       133.38 o                         
  -2  14   0       2530.82       2939.14       199.21 o                         
  -1  14   0      13532.71      14762.99       773.59 o                         
   0  14   0      10225.70      10168.10       566.59 o                         
   1  14   0          1.14        -52.75        69.79 o                         
   2  14   0       2605.67       2551.59       333.82 o                         
   3  14   0       7148.44       7270.28       497.71 o                         
   4  14   0         24.92        445.15       588.86 o                         
   5  14   0        499.34        389.73       125.20 o                         
   6  14   0        147.45         82.24       107.07 o                         
   7  14   0        101.43        143.53       131.22 o                         
  -9  15   0      11296.49      11250.74       569.02 o                         
  -8  15   0        607.02        540.32       119.95 o                         
  -7  15   0       1460.32       1745.48       235.97 o                         
  -6  15   0      16790.83      18269.58       977.64 o                         
  -5  15   0       1090.29       1800.92       608.85 o                         
  -4  15   0        813.81        969.80       190.58 o                         
  -3  15   0        361.79        337.96        99.12 o                         
  -2  15   0        236.79        617.02       125.37 o                         
  -1  15   0       7541.40       7940.15       502.39 o                         
   0  15   0       4155.82       4390.53       553.38 o                         
   1  15   0        135.60        124.44       106.69 o                         
   2  15   0        810.20        739.75       150.99 o                         
   3  15   0       3403.32       3736.46       369.91 o                         
   4  15   0         66.76        -13.40       107.64 o                         
   5  15   0       1812.54       1641.08       280.14 o                         
  -7  16   0       1219.82        842.39       229.37 o                         
  -6  16   0      10036.33      10524.01       724.93 o                         
  -5  16   0        138.73        808.05      1560.18 o                         
  -4  16   0       3222.53       3673.12       353.52 o                         
  -3  16   0        157.95          4.70       131.37 o                         
  -2  16   0        923.98        878.65       379.60 o                         
  -1  16   0       8769.18      10042.05       769.51 o                         
   0  16   0        713.47        807.35       192.82 o                         
   1  16   0        443.80        484.15       117.76 o                         
   2  16   0       3552.84       4198.75       462.24 o                         
   3  16   0       2551.01       2962.60       422.55 o                         
  -5  17   0        658.95       1841.92       661.22 o                         
  -4  17   0       1011.27       1264.41       528.90 o                         
  -3  17   0         34.42         13.50       239.34 o                         
  -2  17   0       1731.66       2449.18       398.72 o                         
  -1  17   0       7798.06       9396.89       774.65 o                         
   0  17   0       1224.66       1567.22       303.77 o                         
  -1 -17   1         36.48        -47.34        72.48 o                         
   0 -17   1        248.35        382.58       142.91 o                         
   1 -17   1        539.61        783.50       318.65 o                         
   2 -17   1       5030.28       6790.76       636.24 o                         
   3 -17   1       2748.62       3311.05       610.25 o                         
   4 -17   1         33.42        301.97       186.43 o                         
   5 -17   1       4170.52       4045.51       805.75 o                         
  -3 -16   1       5643.82       5472.65       626.01 o                         
  -2 -16   1         14.50        217.08       185.03 o                         
  -1 -16   1        388.20        223.37       104.61 o                         
   0 -16   1       1962.80       2250.92       275.38 o                         
   1 -16   1        471.01        576.92       268.39 o                         
   2 -16   1       7082.70       7308.32       635.58 o                         
   3 -16   1        229.85       -237.22       158.15 o                         
   4 -16   1         59.65        886.59       317.49 o                         
   5 -16   1       9648.38      10603.05       699.73 o                         
   6 -16   1       2920.62       3780.43      1915.23 o                         
   7 -16   1       1380.98       1876.70       716.38 o                         
  -5 -15   1        161.08        211.20       141.19 o                         
  -4 -15   1       3412.83       3191.94       334.05 o                         
  -3 -15   1       4770.73       5281.78       437.22 o                         
  -2 -15   1        289.07        492.47       150.78 o                         
  -1 -15   1        130.89         58.85       141.42 o                         
   0 -15   1       1065.07       1447.80       230.20 o                         
   1 -15   1       3407.30       3632.29       383.23 o                         
   2 -15   1      11313.56      12184.51       543.87 o                         
   3 -15   1        369.28        512.58       136.53 o                         
   4 -15   1        121.78         92.98        90.00 o                         
   5 -15   1      15038.77      15360.63       669.86 o                         
   6 -15   1       2599.68       3468.49       501.36 o                         
   7 -15   1       5793.61       5870.11       501.98 o                         
   8 -15   1          1.29        -40.98        69.56 o                         
   9 -15   1         90.93        274.00       126.71 o                         
  -7 -14   1       5425.19       5607.10       742.75 o                         
  -6 -14   1        337.59        241.51       119.63 o                         
  -5 -14   1         39.78        -68.77        97.32 o                         
  -4 -14   1       4435.18       4208.93       395.45 o                         
  -3 -14   1       4420.10       4848.85       402.85 o                         
  -2 -14   1       5591.54       6835.92       590.27 o                         
  -1 -14   1         28.64         75.77        97.45 o                         
   0 -14   1       2492.20       2958.53       362.30 o                         
   1 -14   1      11100.51      12324.38       387.51 o                         
   2 -14   1      15381.34      16638.91       532.62 o                         
   3 -14   1         68.65         34.08        50.93 o                         
   4 -14   1       1510.15       1417.03       170.64 o                         
   5 -14   1      14699.37      15065.08       664.59 o                         
   6 -14   1         10.78        453.94       374.25 o                         
   7 -14   1       3473.74       3517.81       288.94 o                         
   8 -14   1        348.36        142.41        89.29 o                         
   9 -14   1         36.49        106.93        92.96 o                         
  10 -14   1       3980.45       3883.16       333.36 o                         
  -8 -13   1       2713.54       3400.10       410.51 o                         
  -7 -13   1       9283.05       8897.66       718.21 o                         
  -6 -13   1         32.40        273.15       137.91 o                         
  -5 -13   1        927.47        815.06       178.78 o                         
  -4 -13   1      11634.73      11287.39      1028.36 o                         
  -3 -13   1         48.76        212.86       177.70 o                         
  -2 -13   1       9591.90       9237.62       582.11 o                         
  -1 -13   1        520.56        503.18        75.77 o                         
   0 -13   1         60.46        291.09        93.27 o                         
   1 -13   1      20086.74      20843.73       542.70 o                         
   2 -13   1      18029.10      17682.68       404.58 o                         
   3 -13   1        571.02        448.05        70.80 o                         
   4 -13   1       2645.94       2691.01       167.42 o                         
   5 -13   1       8292.64       8342.44       484.63 o                         
   6 -13   1        749.08       1000.40       142.51 o                         
   7 -13   1       5610.49       5240.59       333.38 o                         
   8 -13   1          6.86        -25.79        61.17 o                         
   9 -13   1        207.42        221.64        89.10 o                         
  10 -13   1       8144.60       8676.73       564.64 o                         
  11 -13   1       5895.94       6369.07       500.74 o                         
  -9 -12   1        530.30        462.53       224.88 o                         
  -8 -12   1       5784.54       5609.55       482.01 o                         
  -7 -12   1      14982.53      16385.68      1206.87 o                         
  -6 -12   1        242.40         13.06        89.79 o                         
  -5 -12   1        660.46        570.32       132.91 o                         
  -4 -12   1      14966.33      15429.05       846.83 o                         
  -3 -12   1        514.87        944.70       221.11 o                         
  -2 -12   1      13967.81      14767.72       773.68 o                         
  -1 -12   1        160.31        135.51        52.81 o                         
   0 -12   1        158.96        236.05        87.79 o                         
   1 -12   1      30388.54      31894.37       717.68 o                         
   2 -12   1      14293.11      15033.90       354.24 o                         
   3 -12   1          9.85          6.66        37.00 o                         
   4 -12   1       5673.41       5519.68       240.07 o                         
   5 -12   1       7644.55       8048.19       328.42 o                         
   6 -12   1        307.44        227.39        65.07 o                         
   7 -12   1       3279.94       3163.95       226.95 o                         
   8 -12   1        220.65         84.29        67.62 o                         
   9 -12   1       2756.39       2495.59       277.22 o                         
  10 -12   1      12760.71      12857.74       690.12 o                         
  11 -12   1       1543.51       1559.30       240.50 o                         
  12 -12   1          4.43         15.69       106.66 o                         
 -10 -11   1        117.10        -90.56       120.05 o                         
  -9 -11   1        358.44        177.38       109.97 o                         
  -8 -11   1      16360.78      15498.99      1334.53 o                         
  -7 -11   1      18929.33      20327.96      1069.36 o                         
  -6 -11   1         45.38        -51.12       139.78 o                         
  -5 -11   1       2194.06       2186.15       191.70 o                         
  -4 -11   1      16917.76      17863.34       627.23 o                         
  -3 -11   1       2366.34       2563.43       202.04 o                         
  -2 -11   1       2515.74       2242.00       229.91 o                         
  -1 -11   1        219.05        127.45        55.61 o                         
   0 -11   1        212.33        227.07        45.17 o                         
   1 -11   1      16359.55      16879.62       351.28 o                         
   2 -11   1      12698.57      12940.91       391.02 o                         
   3 -11   1         11.61          3.14        26.54 o                         
   4 -11   1       2778.92       2666.61       157.80 o                         
   5 -11   1       3004.64       3069.58       188.49 o                         
   6 -11   1       4319.29       4563.57       245.37 o                         
   7 -11   1       4892.05       4580.80       301.02 o                         
   8 -11   1          1.48        -64.65        69.26 o                         
   9 -11   1       7120.38       7056.95       465.33 o                         
  10 -11   1      23806.70      22213.41      1159.39 o                         
  11 -11   1        122.05        147.80       101.06 o                         
  12 -11   1        670.74        684.38       165.42 o                         
  13 -11   1       3775.78       3863.90       419.90 o                         
 -11 -10   1       7447.42       7149.72       599.64 o                         
 -10 -10   1         75.35        -55.28       113.98 o                         
  -9 -10   1        465.04        398.88       115.59 o                         
  -8 -10   1      19714.82      21917.63      1548.38 o                         
  -7 -10   1       7403.35       7615.54       432.20 o                         
  -6 -10   1         70.07         16.44        35.86 o                         
  -5 -10   1       1606.23       1706.84       167.05 o                         
  -4 -10   1      15582.74      16246.07       586.95 o                         
  -3 -10   1        879.19        844.88       103.26 o                         
  -2 -10   1       3310.72       3102.97       192.13 o                         
  -1 -10   1        313.58        322.38        52.38 o                         
   0 -10   1       4636.73       4709.52       163.13 o                         
   1 -10   1      15851.06      16162.74       375.41 o                         
   2 -10   1       7868.34       7696.78       234.26 o                         
   3 -10   1        121.96        107.20        35.95 o                         
   4 -10   1       6157.03       6061.00       212.28 o                         
   5 -10   1       1914.41       1654.39       113.13 o                         
   6 -10   1      21655.96      21228.19       494.15 o                         
   7 -10   1       4208.20       3907.02       267.35 o                         
   8 -10   1        252.79        295.55        75.89 o                         
   9 -10   1      17693.75      17480.15      1033.66 o                         
  10 -10   1      13796.58      12799.90       664.70 o                         
  11 -10   1         75.46         45.28        56.93 o                         
  12 -10   1         22.96         21.48       107.90 o                         
  13 -10   1        987.88        841.85       200.27 o                         
 -11  -9   1       7541.75       7490.80       692.66 o                         
 -10  -9   1          0.47         48.04       123.76 o                         
  -9  -9   1        981.59        486.50       129.05 o                         
  -8  -9   1      25241.90      24448.26      1663.25 o                         
  -7  -9   1       4379.20       4577.04       236.56 o                         
  -6  -9   1       3897.63       3756.93       142.12 o                         
  -5  -9   1       4165.80       3950.99       188.19 o                         
  -4  -9   1        971.75        863.39        73.58 o                         
  -3  -9   1       4238.10       3993.03       242.30 o                         
  -2  -9   1       4668.25       4280.28       158.38 o                         
  -1  -9   1        147.22        137.64        30.37 o                         
   0  -9   1      16178.76      15934.04       356.00 o                         
   1  -9   1      30179.93      29213.75       477.93 o                         
   2  -9   1        473.75        490.72        54.92 o                         
   3  -9   1         35.08         19.61        18.88 o                         
   4  -9   1       5398.78       4991.64       162.87 o                         
   5  -9   1       1402.90       1340.24        98.44 o                         
   6  -9   1      34314.14      33514.96       688.06 o                         
   7  -9   1       7249.30       7363.33       341.80 o                         
   8  -9   1       1324.87       1210.74       143.11 o                         
   9  -9   1      15001.08      15549.84       667.77 o                         
  10  -9   1      10211.19       9460.35       443.80 o                         
  11  -9   1       1255.67       1327.54       167.43 o                         
  12  -9   1       1119.76        886.28       136.46 o                         
  13  -9   1       1362.84       1358.93       248.10 o                         
  14  -9   1        231.36       -114.48       159.60 o                         
 -12  -8   1       3813.80       3903.90       425.71 o                         
 -11  -8   1       4208.03       4939.43       674.27 o                         
 -10  -8   1         82.57         52.97        80.91 o                         
  -9  -8   1       4864.18       4148.64       344.08 o                         
  -8  -8   1      18482.65      16835.48       749.23 o                         
  -7  -8   1       1330.76       1061.13       113.62 o                         
  -6  -8   1        812.90        648.55        96.19 o                         
  -5  -8   1       2183.30       2123.70        98.26 o                         
  -4  -8   1        880.38        886.74        51.97 o                         
  -3  -8   1      20028.90      18773.37       676.02 o                         
  -2  -8   1      17631.54      16430.52       470.94 o                         
  -1  -8   1         15.10          4.86        19.02 o                         
   0  -8   1      38513.58      36849.19       746.14 o                         
   1  -8   1      58617.40      54585.89      1314.24 o                         
   2  -8   1       3541.92       3608.21       128.49 o                         
   3  -8   1       3147.49       3148.77       115.86 o                         
   4  -8   1       6332.72       6260.59       208.14 o                         
   5  -8   1       2448.37       2237.57       111.26 o                         
   6  -8   1      47162.19      44960.03       795.87 o                         
   7  -8   1       2557.68       2528.09       179.40 o                         
   8  -8   1        274.64        180.89        98.46 o                         
   9  -8   1      25423.24      24515.73       732.63 o                         
  10  -8   1       7760.24       7698.81       339.25 o                         
  11  -8   1       1389.25       1381.71       118.05 o                         
  12  -8   1         89.02         41.07        65.77 o                         
  13  -8   1       2423.01       2139.74       361.66 o                         
  14  -8   1       2127.42       2102.52       299.53 o                         
 -13  -7   1        588.58        534.37       152.89 o                         
 -12  -7   1       3517.76       3203.63       376.86 o                         
 -11  -7   1       2367.25       2052.52       270.05 o                         
 -10  -7   1        141.09         -2.87        86.36 o                         
  -9  -7   1       6551.08       6441.49       299.00 o                         
  -8  -7   1      18196.67      16959.07       636.02 o                         
  -7  -7   1          6.98          6.16        46.97 o                         
  -6  -7   1        168.27        123.41        36.98 o                         
  -5  -7   1       9719.21       9689.34       293.84 o                         
  -4  -7   1        101.22        101.60        20.06 o                         
  -3  -7   1      52905.00      49856.72       930.10 o                         
  -2  -7   1       7045.31       6343.38       186.05 o                         
  -1  -7   1         32.73         19.46        21.61 o                         
   0  -7   1      66970.66      64886.64      1488.73 o                         
   1  -7   1      29717.21      28656.64       541.39 o                         
   2  -7   1      21150.37      20490.43       321.31 o                         
   3  -7   1        956.14       1006.75        63.38 o                         
   4  -7   1       5593.82       5165.41       167.44 o                         
   5  -7   1       7867.13       7424.93       209.54 o                         
   6  -7   1      15782.13      15658.62       394.21 o                         
   7  -7   1        409.26        365.32        59.76 o                         
   8  -7   1        403.89        354.22        61.77 o                         
   9  -7   1       6675.78       6486.46       338.25 o                         
  10  -7   1       2860.11       2952.50       235.61 o                         
  11  -7   1        768.92        707.05        73.67 o                         
  12  -7   1       1250.62       1090.05       159.62 o                         
  13  -7   1       4054.73       3871.11       318.15 o                         
  14  -7   1       1947.63       1923.91       284.70 o                         
 -13  -6   1        226.48        -23.93       152.02 o                         
 -12  -6   1       4884.76       4855.00       518.39 o                         
 -11  -6   1       1111.98       1127.80       189.86 o                         
 -10  -6   1          2.31          1.86        45.08 o                         
  -9  -6   1      18052.64      18914.98       711.64 o                         
  -8  -6   1      16842.04      16726.68       587.56 o                         
  -7  -6   1       2458.36       2455.97       195.27 o                         
  -6  -6   1       1190.56       1237.77       138.55 o                         
  -5  -6   1       8813.62       8640.33       336.61 o                         
  -4  -6   1      23645.72      23208.48       692.31 o                         
  -3  -6   1      56712.42      54208.82       858.69 o                         
  -2  -6   1       8256.18       7615.26       168.77 o                         
  -1  -6   1       4032.36       3958.32       133.71 o                         
   0  -6   1      42243.43      42054.91       769.86 o                         
   1  -6   1      19160.76      18387.59       323.09 o                         
   2  -6   1      10903.26      10757.25       202.82 o                         
   3  -6   1       3759.25       3973.51       137.29 o                         
   4  -6   1       5479.42       5758.92       204.84 o                         
   5  -6   1      12002.22      12148.35       328.27 o                         
   6  -6   1      23523.28      24853.07       532.27 o                         
   7  -6   1        222.40        205.62        46.25 o                         
   8  -6   1        652.84        636.22       122.15 o                         
   9  -6   1       9113.29       9056.33       405.56 o                         
  10  -6   1        115.99        166.10        35.32 o                         
  11  -6   1       6122.55       5706.88       355.56 o                         
  12  -6   1       2668.46       2446.52       247.03 o                         
  13  -6   1        339.21        129.62        74.98 o                         
  14  -6   1      12151.18      12252.64       613.14 o                         
 -13  -5   1        854.46        679.98       153.68 o                         
 -12  -5   1       9998.47       8895.87       680.82 o                         
 -11  -5   1       2695.93       2532.05       283.91 o                         
 -10  -5   1        313.30        362.05       104.92 o                         
  -9  -5   1      13412.58      14878.06       646.99 o                         
  -8  -5   1      11468.55      12116.19       497.87 o                         
  -7  -5   1       6533.42       6989.44       415.36 o                         
  -6  -5   1       2946.26       3148.07       200.07 o                         
  -5  -5   1      11877.60      12833.65       521.61 o                         
  -4  -5   1      19702.07      19573.26       639.68 o                         
  -3  -5   1      64751.39      64036.47      2585.92 o                         
  -2  -5   1       1419.21       1520.94        62.59 o                         
  -1  -5   1       3586.48       3592.12       101.17 o                         
   0  -5   1      39659.75      38588.88       577.13 o                         
   1  -5   1       1905.93       1899.42        68.97 o                         
   2  -5   1       2567.29       2199.93        86.35 o                         
   3  -5   1       2063.89       2115.30        92.99 o                         
   4  -5   1       2874.76       2758.15       128.97 o                         
   5  -5   1      11688.42      11570.74       428.55 o                         
   6  -5   1       8895.15       8783.79       319.87 o                         
   7  -5   1         65.37         50.70        32.40 o                         
   8  -5   1       4150.08       3586.53       229.68 o                         
   9  -5   1      14110.46      13847.90       380.78 o                         
  10  -5   1         27.37         33.37        27.82 o                         
  11  -5   1       2721.35       2905.85       254.21 o                         
  12  -5   1        207.01        219.94        99.57 o                         
  13  -5   1       4333.63       4177.18       337.33 o                         
  14  -5   1      25670.19      25151.70       960.43 o                         
  15  -5   1       5503.61       5509.54       419.37 o                         
 -14  -4   1        990.17        906.80       167.55 o                         
 -13  -4   1       3599.82       3668.24       360.00 o                         
 -12  -4   1      30302.77      26378.78      1244.95 o                         
 -11  -4   1       4144.07       3942.57       419.76 o                         
 -10  -4   1       1575.82       1622.23       166.32 o                         
  -9  -4   1      37336.99      39015.41      1148.21 o                         
  -8  -4   1       4086.08       3920.97       293.27 o                         
  -7  -4   1      18883.40      19113.94       496.08 o                         
  -6  -4   1       1638.74       1918.62       166.79 o                         
  -5  -4   1        129.35         86.79        63.15 o                         
  -4  -4   1      36162.78      37651.98      1293.81 o                         
  -3  -4   1      19791.00      20269.72       630.91 o                         
  -2  -4   1         24.90         30.66        16.73 o                         
  -1  -4   1       2149.36       2105.13        80.75 o                         
   0  -4   1        901.92       1019.24        42.14 o                         
   1  -4   1         75.18         96.21        15.67 o                         
   2  -4   1       6306.59       6514.68       250.54 o                         
   3  -4   1       1906.24       1980.26       103.07 o                         
   4  -4   1         19.49          3.09        20.10 o                         
   5  -4   1      32958.28      32575.47       998.75 o                         
   6  -4   1      11230.53      10508.47       558.93 o                         
   7  -4   1          6.02         -2.00        25.48 o                         
   8  -4   1      10440.18       9975.06       394.14 o                         
   9  -4   1      26120.30      24731.31       697.65 o                         
  10  -4   1       4455.52       4730.20       306.89 o                         
  11  -4   1       6520.23       6346.69       374.07 o                         
  12  -4   1        125.48         33.35        89.39 o                         
  13  -4   1       5650.48       6019.36       405.38 o                         
  14  -4   1      20914.07      22732.68      1591.62 o                         
  15  -4   1        925.09       1123.86       189.31 o                         
 -14  -3   1        281.86         44.94        99.37 o                         
 -13  -3   1       8388.38       6912.31       617.88 o                         
 -12  -3   1      21731.08      25078.02      1960.26 o                         
 -11  -3   1       1363.99        946.35       237.59 o                         
 -10  -3   1       2427.31       2507.21       226.86 o                         
  -9  -3   1      27902.44      29836.19       789.55 o                         
  -8  -3   1       1362.89       1370.92       123.64 o                         
  -7  -3   1       4950.22       5108.10       240.90 o                         
  -6  -3   1        249.30        242.48        47.94 o                         
  -5  -3   1        185.82        198.13        49.69 o                         
  -4  -3   1      15696.39      16093.96       614.19 o                         
  -3  -3   1      52100.79      54662.01      1456.14 o                         
  -2  -3   1         26.27          5.38        16.12 o                         
  -1  -3   1       9438.87      10129.04       216.34 o                         
   0  -3   1      51058.37      57662.30      1946.47 o                         
   1  -3   1      20940.50      22790.83       749.13 o                         
   2  -3   1       1150.45       1134.44        81.31 o                         
   3  -3   1       2721.31       2895.31       232.51 o                         
   4  -3   1       2648.37       3057.34       213.76 o                         
   5  -3   1      92916.08      93265.81      2248.29 o                         
   6  -3   1      13736.29      13185.54       442.82 o                         
   7  -3   1       1376.45       1577.91       144.22 o                         
   8  -3   1      39042.11      39175.94      1630.63 o                         
   9  -3   1       9471.13      10038.86      1140.20 o                         
  10  -3   1       7545.89       7707.49       615.39 o                         
  11  -3   1       2393.71       2429.69       263.02 o                         
  12  -3   1        165.29         -7.04        62.58 o                         
  13  -3   1       6298.54       6460.50       435.77 o                         
  14  -3   1      11588.03      11235.62       659.73 o                         
  15  -3   1        950.94       1033.21       166.21 o                         
 -14  -2   1        183.84         78.65        91.88 o                         
 -13  -2   1      15022.69      17021.93      1073.85 o                         
 -12  -2   1      17018.54      18137.69      1638.88 o                         
 -11  -2   1        174.66        241.04        71.42 o                         
 -10  -2   1       1671.91       1735.51       131.17 o                         
  -9  -2   1       9149.64       9960.02       442.41 o                         
  -8  -2   1       1373.94       1645.74       117.75 o                         
  -7  -2   1       8661.87       9742.88       325.48 o                         
  -6  -2   1       7358.41       8785.39       401.31 o                         
  -5  -2   1        688.10        926.21       176.06 o                         
  -4  -2   1      16178.07      20512.34      1878.04 o                         
  -3  -2   1       2131.48       2901.99       175.77 o                         
  -2  -2   1       3254.12       3493.13       158.54 o                         
  -1  -2   1      30842.14      43765.80     12719.20 o                         
   0  -2   1      27089.27      38790.80     11534.32 o                         
   1  -2   1      26263.32      36849.48      1443.23 o                         
   2  -2   1      31083.86      30792.38       744.69 o                         
   3  -2   1       5479.93       5943.29       386.82 o                         
   4  -2   1      14118.88      14045.48       733.14 o                         
   5  -2   1      74118.93      69998.39      1620.29 o                         
   6  -2   1       7889.78       8132.93       629.32 o                         
   7  -2   1          2.04         26.66        23.29 o                         
   8  -2   1       9726.84      10062.02       293.12 o                         
   9  -2   1       2519.03       2620.08       289.74 o                         
  10  -2   1      11405.49      13771.85      2037.07 o                         
  11  -2   1       4143.79       4454.53       395.83 o                         
  12  -2   1        279.90        206.80       119.78 o                         
  13  -2   1       4043.48       3864.01       384.48 o                         
  14  -2   1      12847.36      12074.64       994.79 o                         
  15  -2   1         35.64         84.86       111.52 o                         
 -15  -1   1         75.17         61.40        84.39 o                         
 -14  -1   1          3.15        -60.04       107.71 o                         
 -13  -1   1      12809.55      13905.47      1219.74 o                         
 -12  -1   1       6769.87       7250.42       892.47 o                         
 -11  -1   1        681.45        714.60       150.56 o                         
 -10  -1   1       3962.45       4540.14       355.56 o                         
  -9  -1   1       2004.18       2029.53       113.88 o                         
  -8  -1   1       4266.18       4679.66       455.92 o                         
  -7  -1   1       6089.09       6739.17       284.24 o                         
  -6  -1   1        134.50        196.31        35.96 o                         
  -5  -1   1      16155.58      18373.21       620.59 o                         
  -4  -1   1      65641.60      79860.27      3555.36 o                         
  -3  -1   1       2166.40       2753.66       450.35 o                         
  -2  -1   1       1135.52       1188.52       101.31 o                         
   2  -1   1      17888.91      18170.73       552.59 o                         
   3  -1   1       2294.19       2506.04       122.95 o                         
   4  -1   1      35311.88      34103.69       864.32 o                         
   5  -1   1      93907.29      93691.01      2174.05 o                         
   6  -1   1       1867.48       2316.85       285.90 o                         
   7  -1   1        280.79        338.87       105.18 o                         
   8  -1   1       9845.77      12176.31       604.65 o                         
   9  -1   1         74.36        151.18       100.54 o                         
  10  -1   1      17246.56      21923.99      2863.07 o                         
  11  -1   1       2830.95       2626.32       335.65 o                         
  12  -1   1        434.70        357.57       108.80 o                         
  13  -1   1       5262.32       5324.79       422.87 o                         
  14  -1   1       4832.11       4656.50       409.79 o                         
  15  -1   1        831.24        740.04       172.59 o                         
 -15   0   1         19.52        -72.02        79.33 o                         
 -14   0   1         64.13        162.73       100.85 o                         
 -13   0   1       8519.78       9413.24       614.34 o                         
 -12   0   1       2939.91       2792.09       345.25 o                         
 -11   0   1        528.56        508.09       111.58 o                         
 -10   0   1       1837.04       2047.92       238.35 o                         
  -9   0   1       4624.50       6063.65       385.58 o                         
  -8   0   1       5740.08       7836.50       656.72 o                         
  -7   0   1       7648.78       9864.50       530.74 o                         
  -6   0   1       2140.18       2948.90       199.72 o                         
  -5   0   1      14669.66      18596.81       646.03 o                         
  -4   0   1     127340.41     158426.30      5367.60 o                         
  -3   0   1      43563.57      62288.70      1908.94 o                         
  -2   0   1        552.02        853.30        82.43 o                         
   2   0   1      10645.85      10840.21       328.27 o                         
   3   0   1       1570.05       1760.37        77.64 o                         
   4   0   1      76764.67      80871.09      1829.36 o                         
   5   0   1      43706.77      46574.25      1004.96 o                         
   6   0   1        144.03        137.47        36.26 o                         
   7   0   1         45.30         43.10        28.02 o                         
   8   0   1       4936.86       6769.60       348.61 o                         
   9   0   1        119.60        118.15        78.92 o                         
  10   0   1      14033.75      17714.17       894.31 o                         
  11   0   1       2038.36       2594.25       611.99 o                         
  12   0   1         55.85         34.52       127.12 o                         
  13   0   1      13674.64      12674.60       849.17 o                         
  14   0   1       3781.44       3176.97       331.12 o                         
  15   0   1       3369.28       3598.88       366.89 o                         
 -15   1   1        338.72        187.46       142.43 o                         
 -14   1   1       2537.48       2866.82       335.99 o                         
 -13   1   1      11624.82      11799.47       816.07 o                         
 -12   1   1        256.99        233.02       120.51 o                         
 -11   1   1         57.68        151.46        79.26 o                         
 -10   1   1       7315.17       8893.31       493.37 o                         
  -9   1   1       7123.17       9037.02       462.38 o                         
  -8   1   1      15645.77      19346.19       689.34 o                         
  -7   1   1       5902.15       7367.40       366.25 o                         
  -6   1   1        379.43        495.00        90.68 o                         
  -5   1   1      23277.61      30931.42      1134.92 o                         
  -4   1   1      59763.73      79154.99      2631.77 o                         
  -3   1   1      41036.71      55329.34      3006.07 o                         
  -2   1   1       4980.51       7540.16       217.39 o                         
   1   1   1      21775.87      21080.79       748.50 o                         
   2   1   1      36531.29      41560.30       675.13 o                         
   3   1   1        272.62        225.05        31.96 o                         
   4   1   1      48964.10      54393.86      4762.94 o                         
   5   1   1      30850.96      38776.48      1157.16 o                         
   6   1   1       1399.69       1525.12       146.02 o                         
   7   1   1        371.76        506.06        74.19 o                         
   8   1   1       6245.22       7344.86       441.18 o                         
   9   1   1       6599.62       7343.76       329.45 o                         
  10   1   1      26790.42      28694.23       792.18 o                         
  11   1   1        208.71        169.85       104.42 o                         
  12   1   1       2323.64       2259.16       307.77 o                         
  13   1   1      20158.32      20489.16      1218.77 o                         
  14   1   1        525.19        558.65       139.75 o                         
 -15   2   1        130.63        -34.58       103.11 o                         
 -14   2   1       4944.59       5226.74       454.94 o                         
 -13   2   1      11774.19      12958.03      1003.16 o                         
 -12   2   1        464.82        409.06       113.58 o                         
 -11   2   1       1032.98        928.70       160.54 o                         
 -10   2   1      11137.23      13553.94       726.43 o                         
  -9   2   1       1209.12       1185.32       166.70 o                         
  -8   2   1      27988.00      33721.21      1390.10 o                         
  -7   2   1      16804.00      21992.29       693.70 o                         
  -6   2   1        287.35        289.29        69.75 o                         
  -5   2   1      54385.22      58297.38      3193.33 o                         
  -4   2   1     146158.91     175261.45      7922.42 o                         
  -3   2   1       9031.59      11652.59      1105.25 o                         
  -2   2   1       2132.03       3482.76       287.32 o                         
  -1   2   1       9902.41      18032.89       502.26 o                         
   0   2   1       4053.36       4654.74       204.73 o                         
   1   2   1       5651.67       5866.69       236.70 o                         
   2   2   1         47.43         59.53        24.21 o                         
   3   2   1       1133.43       1117.45        88.74 o                         
   4   2   1      21538.77      23275.88       675.63 o                         
   5   2   1       1189.71       1213.05        97.93 o                         
   6   2   1       3070.55       3344.51       163.56 o                         
   7   2   1        798.07        914.74        96.25 o                         
   8   2   1        912.96        798.42        91.29 o                         
   9   2   1      19676.65      20545.67       603.29 o                         
  10   2   1      15461.92      16388.76       514.21 o                         
  11   2   1         17.23         73.33        46.25 o                         
  12   2   1       3827.10       4312.13       448.84 o                         
  13   2   1      16061.34      17427.03      1353.27 o                         
  14   2   1        129.19         57.51       130.38 o                         
 -15   3   1         66.91        -67.68        81.08 o                         
 -14   3   1       8694.29       9843.07       620.60 o                         
 -13   3   1      20266.98      24740.87      1720.92 o                         
 -12   3   1         10.67        -42.46        55.00 o                         
 -11   3   1         20.13         -3.87        59.48 o                         
 -10   3   1      11942.79      14705.27       599.54 o                         
  -9   3   1       1373.64       1527.25       163.70 o                         
  -8   3   1      50162.59      53578.29      1172.41 o                         
  -7   3   1       1282.24       1430.93       130.74 o                         
  -6   3   1        172.61        149.66        27.28 o                         
  -5   3   1      52075.71      51717.46      1467.15 o                         
  -4   3   1      10565.14      14150.97       989.73 o                         
  -3   3   1       3927.77       4159.40       257.29 o                         
  -2   3   1       1316.14       1227.03        62.92 o                         
  -1   3   1        351.68        434.26        45.52 o                         
   0   3   1      26952.11      30811.45      2463.10 o                         
   1   3   1      39959.15      41400.65       927.68 o                         
   2   3   1       4448.60       4812.43       227.99 o                         
   3   3   1        689.45        851.37        73.90 o                         
   4   3   1      44862.98      47492.71       960.08 o                         
   5   3   1        848.93        762.92        83.96 o                         
   6   3   1      17291.54      18034.54       517.46 o                         
   7   3   1         46.33         13.93        35.31 o                         
   8   3   1         72.40         28.86        75.92 o                         
   9   3   1      36497.51      36936.14      1080.97 o                         
  10   3   1       9621.15       9739.12       439.68 o                         
  11   3   1        696.82        581.74       158.92 o                         
  12   3   1       8027.92       7760.14       616.06 o                         
  13   3   1      10583.91      10028.70       664.92 o                         
  14   3   1        481.89        254.68       123.05 o                         
 -15   4   1        632.21        745.12       193.83 o                         
 -14   4   1      13240.91      14221.75       663.20 o                         
 -13   4   1      16873.27      18034.96       868.82 o                         
 -12   4   1        418.69        410.98        88.05 o                         
 -11   4   1        691.33        700.98       122.15 o                         
 -10   4   1       4945.39       5581.90       342.15 o                         
  -9   4   1       3190.04       3075.97       224.20 o                         
  -8   4   1      24297.76      24493.40       679.20 o                         
  -7   4   1       4242.24       4411.12       176.31 o                         
  -6   4   1       3482.10       3317.07       185.88 o                         
  -5   4   1      34674.82      37169.43      1459.14 o                         
  -4   4   1        546.04        399.52        61.53 o                         
  -3   4   1       9932.27      10679.82       356.40 o                         
  -2   4   1       4692.80       5400.57       250.22 o                         
  -1   4   1       4637.69       5038.77       160.53 o                         
   0   4   1     121722.38     122043.95      2487.32 o                         
   1   4   1      43296.38      44957.00      1439.84 o                         
   2   4   1        753.10        826.73        55.49 o                         
   3   4   1      16691.56      17084.72       336.11 o                         
   4   4   1      51573.59      52456.61       853.03 o                         
   5   4   1          2.99         45.54        26.32 o                         
   6   4   1      13392.46      13635.23       439.12 o                         
   7   4   1       2697.03       2395.84       205.15 o                         
   8   4   1       1333.82       1340.93       166.57 o                         
   9   4   1      28138.34      29707.23      1211.94 o                         
  10   4   1       5777.85       5810.86       485.69 o                         
  11   4   1        129.81        126.10       102.00 o                         
  12   4   1       5233.71       5182.37       511.79 o                         
  13   4   1       4659.04       4380.74       372.52 o                         
  14   4   1        806.40        846.23       173.43 o                         
 -15   5   1        282.04        108.70       142.90 o                         
 -14   5   1      13321.49      13935.16       649.57 o                         
 -13   5   1      11517.38      11845.09       574.17 o                         
 -12   5   1       4324.62       4125.23       339.71 o                         
 -11   5   1        145.63        181.22        70.33 o                         
 -10   5   1       3199.91       3350.30       288.94 o                         
  -9   5   1      15003.89      16280.70       558.92 o                         
  -8   5   1      12726.46      13212.50       369.63 o                         
  -7   5   1         53.47         76.07        30.94 o                         
  -6   5   1      14359.09      14825.13       549.77 o                         
  -5   5   1      28378.12      28745.40       962.05 o                         
  -4   5   1       1266.15       1481.46       108.17 o                         
  -3   5   1       9881.24       9873.13       225.15 o                         
  -2   5   1       2864.03       2847.07        87.72 o                         
  -1   5   1       1011.09       1036.35        57.87 o                         
   0   5   1      66743.62      66137.98       839.65 o                         
   1   5   1      43170.27      42676.46       949.03 o                         
   2   5   1        790.29        844.32        58.67 o                         
   3   5   1      16964.49      16835.79       359.25 o                         
   4   5   1      40541.98      40129.56       845.93 o                         
   5   5   1       2881.77       2922.94       163.82 o                         
   6   5   1       8169.50       8151.95       270.84 o                         
   7   5   1       4019.21       4121.40       260.84 o                         
   8   5   1       1387.81       1378.04       139.02 o                         
   9   5   1      18623.54      18813.94       643.99 o                         
  10   5   1       1891.25       1906.30       206.72 o                         
  11   5   1          1.24        -72.19        89.61 o                         
  12   5   1       2285.93       2442.02       306.42 o                         
  13   5   1       5666.09       5607.41       530.99 o                         
 -14   6   1       7897.78       8653.14       632.48 o                         
 -13   6   1        483.31        374.69        96.55 o                         
 -12   6   1       2599.96       2951.97       255.10 o                         
 -11   6   1        247.23         83.22        68.03 o                         
 -10   6   1         79.17        161.26        50.95 o                         
  -9   6   1      15166.98      15155.05       419.41 o                         
  -8   6   1      11733.00      11585.93       359.66 o                         
  -7   6   1        265.34        217.94        39.26 o                         
  -6   6   1       3969.89       3653.16       256.69 o                         
  -5   6   1      22289.11      22228.60       533.07 o                         
  -4   6   1        369.27        439.63        48.17 o                         
  -3   6   1      18497.91      18247.62       342.26 o                         
  -2   6   1        119.54        126.28        20.37 o                         
  -1   6   1         40.55         94.52        20.96 o                         
   0   6   1      75126.51      71053.02      1087.46 o                         
   1   6   1      28069.44      28258.33       785.09 o                         
   2   6   1       1851.59       1824.73        85.17 o                         
   3   6   1      29702.50      29352.73       518.97 o                         
   4   6   1      12697.92      12460.19       326.07 o                         
   5   6   1       5489.81       5061.53       205.27 o                         
   6   6   1       2056.87       2033.43       136.30 o                         
   7   6   1       2889.81       3037.68       199.96 o                         
   8   6   1       4278.81       4308.85       253.74 o                         
   9   6   1      13901.09      14146.19       450.76 o                         
  10   6   1        161.50        175.58        74.54 o                         
  11   6   1         67.24       -149.57       100.09 o                         
  12   6   1       2889.23       2910.25       378.04 o                         
  13   6   1       1441.10       1531.87       218.40 o                         
 -14   7   1       5000.60       4924.78       476.79 o                         
 -13   7   1        519.92        366.76       215.55 o                         
 -12   7   1       3006.81       3315.79       270.83 o                         
 -11   7   1         49.91        -12.18        49.38 o                         
 -10   7   1        631.13        535.33        69.01 o                         
  -9   7   1      29350.21      28946.60       664.59 o                         
  -8   7   1      12106.90      11468.24       372.18 o                         
  -7   7   1       1032.54       1016.72       113.59 o                         
  -6   7   1      15112.59      14395.87       321.88 o                         
  -5   7   1      33939.60      33111.30       610.13 o                         
  -4   7   1       8547.06       8433.69       232.65 o                         
  -3   7   1      14202.72      14543.22       283.44 o                         
  -2   7   1       1841.61       1582.57        71.41 o                         
  -1   7   1      12405.11      11718.32       216.73 o                         
   0   7   1      34132.34      30175.54       443.57 o                         
   1   7   1        527.12        321.97        43.97 o                         
   2   7   1         49.43         59.69        21.89 o                         
   3   7   1      11559.22      11479.75       281.24 o                         
   4   7   1       2147.74       1900.59        90.62 o                         
   5   7   1       1673.08       1740.95       106.55 o                         
   6   7   1       1757.40       1696.69       136.58 o                         
   7   7   1        117.35         81.94        28.54 o                         
   8   7   1       3844.63       3575.86       236.48 o                         
   9   7   1      12723.23      13273.84       518.91 o                         
  10   7   1        995.52        800.26       194.48 o                         
  11   7   1         17.07       -124.58       109.50 o                         
  12   7   1       8390.91       8273.01       610.77 o                         
 -14   8   1       4117.64       4535.13       454.80 o                         
 -13   8   1       2161.44       2129.29       294.10 o                         
 -12   8   1       1597.82       1549.36       180.09 o                         
 -11   8   1         49.09        -22.93        67.14 o                         
 -10   8   1       5110.15       5042.70       246.84 o                         
  -9   8   1      30029.79      28901.95       687.01 o                         
  -8   8   1       9615.34       9119.74       349.92 o                         
  -7   8   1        409.91        479.79        60.45 o                         
  -6   8   1      13267.22      13697.47       337.20 o                         
  -5   8   1       9897.37       9767.78       248.80 o                         
  -4   8   1       9239.22       9263.81       242.88 o                         
  -3   8   1       7319.97       7548.59       190.76 o                         
  -2   8   1        752.43        659.46        46.11 o                         
  -1   8   1       8340.82       7928.09       177.74 o                         
   0   8   1      28135.93      26649.82       481.24 o                         
   1   8   1        212.06        180.91        36.42 o                         
   2   8   1        859.02        787.90        58.94 o                         
   3   8   1      14902.37      14305.23       366.63 o                         
   4   8   1       2530.30       2499.27       124.05 o                         
   5   8   1       6760.59       6899.76       249.95 o                         
   6   8   1       1605.25       1507.89       124.79 o                         
   7   8   1        217.74        306.12        61.24 o                         
   8   8   1      11969.87      12104.68       901.43 o                         
   9   8   1      14164.08      14114.49      1186.28 o                         
  10   8   1        539.93        334.69        95.32 o                         
  11   8   1       1509.44        998.17       261.51 o                         
  12   8   1       8312.60       8536.79       636.55 o                         
 -14   9   1       3401.01       3416.89       397.91 o                         
 -13   9   1        741.28        667.46       193.69 o                         
 -12   9   1       4482.76       4806.11       430.49 o                         
 -11   9   1         10.40         91.92        50.61 o                         
 -10   9   1       3980.61       4181.31       268.71 o                         
  -9   9   1      27107.82      26639.69       559.46 o                         
  -8   9   1       3464.60       3611.46       203.25 o                         
  -7   9   1        103.69         61.24        25.29 o                         
  -6   9   1       7003.31       7223.27       261.99 o                         
  -5   9   1       5062.11       5008.67       202.83 o                         
  -4   9   1      19722.67      20487.51       399.34 o                         
  -3   9   1       4786.29       4662.84       157.43 o                         
  -2   9   1       1558.16       1538.71        78.19 o                         
  -1   9   1      26341.73      25416.51       407.57 o                         
   0   9   1       8245.21       8057.00       192.47 o                         
   1   9   1         45.93         34.73        30.25 o                         
   2   9   1       1607.58       1539.45       160.92 o                         
   3   9   1      10276.13      10316.57       356.29 o                         
   4   9   1         90.43        179.22        47.34 o                         
   5   9   1      16890.36      17227.07       568.61 o                         
   6   9   1       1178.28       1297.88       101.85 o                         
   7   9   1        469.80        410.14        69.27 o                         
   8   9   1      20880.73      22808.64      1196.39 o                         
   9   9   1      12580.17      10871.86       840.85 o                         
  10   9   1        107.75        -24.80        90.49 o                         
  11   9   1        995.72        607.75       198.15 o                         
 -13  10   1       5865.84       5827.08       505.57 o                         
 -12  10   1       3021.08       2896.28       333.07 o                         
 -11  10   1        226.50        104.67        82.90 o                         
 -10  10   1       5360.64       5918.57       319.76 o                         
  -9  10   1      20833.13      20270.60       570.94 o                         
  -8  10   1         83.70        110.39        29.13 o                         
  -7  10   1        732.02        771.54        89.98 o                         
  -6  10   1      11225.86      11738.44       355.40 o                         
  -5  10   1         13.43        -18.96        39.16 o                         
  -4  10   1       2791.46       2881.44       152.38 o                         
  -3  10   1        321.44        290.01        45.32 o                         
  -2  10   1        399.28        283.26        41.45 o                         
  -1  10   1      10453.98      10020.59       228.68 o                         
   0  10   1       7064.20       6521.70       189.22 o                         
   1  10   1         57.68         70.64        30.11 o                         
   2  10   1        362.42        360.97        88.99 o                         
   3  10   1      11372.85      11098.87       452.83 o                         
   4  10   1       4425.99       4470.19       332.03 o                         
   5  10   1      32942.87      34265.48       766.32 o                         
   6  10   1        222.95        122.04        81.27 o                         
   7  10   1       1783.38       1867.05       255.42 o                         
   8  10   1      31728.92      40000.30      1867.34 o                         
   9  10   1       3375.57       3798.72       494.23 o                         
  10  10   1        581.96        266.98       161.88 o                         
  11  10   1       1500.15       1438.68       241.67 o                         
 -13  11   1       7139.55       7274.93       570.59 o                         
 -12  11   1       2629.59       3011.33       351.67 o                         
 -11  11   1        254.69        152.83       116.60 o                         
 -10  11   1       4335.69       4566.20       391.65 o                         
  -9  11   1      11048.75      10934.51       437.84 o                         
  -8  11   1        258.32        318.85        90.35 o                         
  -7  11   1        307.57        361.16        58.34 o                         
  -6  11   1       5155.16       5475.15       238.62 o                         
  -5  11   1       1359.20       1502.46       117.00 o                         
  -4  11   1      14537.18      14196.29       384.08 o                         
  -3  11   1         25.43         38.61        49.24 o                         
  -2  11   1        636.38        523.09        54.15 o                         
  -1  11   1      27536.85      28462.70       529.91 o                         
   0  11   1      14232.08      14163.66       564.83 o                         
   1  11   1        837.58        866.80        90.66 o                         
   2  11   1       6269.60       5637.32       345.15 o                         
   3  11   1       5133.19       4782.20       269.89 o                         
   4  11   1      18652.51      18948.84       866.00 o                         
   5  11   1      16659.44      18607.44      1124.58 o                         
   6  11   1         72.81        -18.35        85.66 o                         
   7  11   1       6048.48       6016.09       656.08 o                         
   8  11   1      15798.49      15771.46      1927.32 o                         
   9  11   1         46.68         31.12       133.03 o                         
  10  11   1       1555.73       1554.23       269.04 o                         
 -12  12   1        340.36        133.61       146.53 o                         
 -11  12   1        286.95        117.32        86.63 o                         
 -10  12   1       7681.95       7948.43       534.81 o                         
  -9  12   1       1437.69       1102.79       212.35 o                         
  -8  12   1       1059.07        881.83       159.71 o                         
  -7  12   1       1071.83        975.17       139.11 o                         
  -6  12   1       2966.89       3007.39       170.41 o                         
  -5  12   1       5125.46       5217.91       237.19 o                         
  -4  12   1      13332.94      13045.33       542.75 o                         
  -3  12   1       2066.70       2049.08       130.43 o                         
  -2  12   1       3066.78       2976.18       127.58 o                         
  -1  12   1      25672.00      26548.24       698.96 o                         
   0  12   1      17784.78      18549.75       696.12 o                         
   1  12   1       1769.27       1598.69       204.46 o                         
   2  12   1       5113.13       4842.21       283.11 o                         
   3  12   1        518.83        382.85        86.53 o                         
   4  12   1      10925.82      10118.97       752.74 o                         
   5  12   1      13923.16      15171.76       877.84 o                         
   6  12   1          3.29         19.71        90.08 o                         
   7  12   1       2748.74       3084.80       436.98 o                         
   8  12   1      11346.24      11744.21      1101.50 o                         
   9  12   1         12.41        -33.66       135.14 o                         
 -11  13   1       1334.18       1231.50       280.97 o                         
 -10  13   1       7181.85       6869.12       506.44 o                         
  -9  13   1       2074.80       2370.00       288.13 o                         
  -8  13   1        239.16        343.62       114.41 o                         
  -7  13   1        281.02        205.03        78.07 o                         
  -6  13   1       2650.10       2693.70       230.42 o                         
  -5  13   1       7775.84       8016.72       378.92 o                         
  -4  13   1      19099.07      19563.88       497.69 o                         
  -3  13   1        325.17        265.77        40.37 o                         
  -2  13   1       2645.52       2603.23       116.57 o                         
  -1  13   1      26287.65      27658.73       750.30 o                         
   0  13   1       1084.40       1366.01       225.53 o                         
   1  13   1       5855.30       5207.47       506.04 o                         
   2  13   1       1770.45       1649.40       210.05 o                         
   3  13   1         35.99         -2.95        64.97 o                         
   4  13   1      12440.68      13608.58       818.84 o                         
   5  13   1       2646.91       2252.95       281.94 o                         
   6  13   1          0.59          6.73       140.03 o                         
   7  13   1       1175.79        971.98       204.73 o                         
   8  13   1       3135.40       2600.69       344.46 o                         
 -10  14   1      14453.19      14500.44       766.81 o                         
  -9  14   1       2891.46       3540.79       359.58 o                         
  -8  14   1        502.81        554.82       133.84 o                         
  -7  14   1       1355.25       1045.50       157.32 o                         
  -6  14   1        649.01        797.85       158.57 o                         
  -5  14   1      17822.13      19671.68       756.91 o                         
  -4  14   1      15251.49      15390.12       579.75 o                         
  -3  14   1         18.11         43.04        52.89 o                         
  -2  14   1      10584.12      10645.29       509.60 o                         
  -1  14   1      15677.52      15314.27       688.47 o                         
   0  14   1        573.65        958.98       180.70 o                         
   1  14   1        788.75        702.98       145.64 o                         
   2  14   1         52.72          6.87        91.24 o                         
   3  14   1        736.54        720.60       167.71 o                         
   4  14   1      10466.85      10467.53       628.80 o                         
   5  14   1       1873.96       1940.49       281.78 o                         
   6  14   1        121.40        -27.04       109.14 o                         
   7  14   1       1829.99       2115.90       363.74 o                         
  -9  15   1        681.14       1256.49       240.35 o                         
  -8  15   1       1583.21       1572.48       231.42 o                         
  -7  15   1        599.12        416.31       113.80 o                         
  -6  15   1        100.62        321.09       148.43 o                         
  -5  15   1      13273.08      14514.19       842.47 o                         
  -4  15   1       4763.82       5351.90       515.77 o                         
  -3  15   1        204.00        158.30        86.07 o                         
  -2  15   1       5450.85       5923.92       376.12 o                         
  -1  15   1       3039.29       3639.51       338.45 o                         
   0  15   1        858.04       1025.66       363.31 o                         
   1  15   1       2411.77       2555.77       332.57 o                         
   2  15   1        501.69        416.17       125.24 o                         
   3  15   1       2860.51       3052.68       423.58 o                         
   4  15   1      10254.75      10277.24       871.56 o                         
   5  15   1        293.50         97.23        95.08 o                         
  -7  16   1        521.73        553.77       179.84 o                         
  -6  16   1       2111.91       2768.07       374.37 o                         
  -5  16   1      13209.04      15092.34       874.39 o                         
  -4  16   1        909.27       1164.64       202.38 o                         
  -3  16   1        142.15        158.30       138.12 o                         
  -2  16   1       3614.78       3905.10       466.59 o                         
  -1  16   1        415.27        257.69       126.38 o                         
   0  16   1       3895.51       4317.49       396.34 o                         
   1  16   1        128.06        123.62       150.46 o                         
   2  16   1        107.17        129.12       141.71 o                         
   3  16   1       3909.93       5313.71       541.78 o                         
  -4  17   1        508.70       2370.15       851.83 o                         
  -3  17   1        220.57         83.64       244.38 o                         
  -2  17   1       1924.12       2084.80       348.29 o                         
  -1  17   1       1573.74       4016.34      1048.13 o                         
   0  17   1       3227.18       4293.30       850.48 o                         
  -1 -17   2       1467.46       1831.16       291.76 o                         
   0 -17   2        114.76       -235.73       157.15 o                         
   1 -17   2       5160.33       6552.03       634.50 o                         
   2 -17   2       2092.28       3493.04       869.15 o                         
   3 -17   2        700.28       1067.90       609.20 o                         
   4 -17   2        155.12        112.57       267.77 o                         
   5 -17   2        294.99       1398.54       718.47 o                         
  -3 -16   2        871.78        925.70       391.88 o                         
  -2 -16   2       5413.76       5869.19       571.87 o                         
  -1 -16   2       1349.04       1434.52       233.96 o                         
   0 -16   2        447.93        595.17       155.57 o                         
   1 -16   2       9771.74      10653.15       791.65 o                         
   2 -16   2       1218.00       1569.97       422.57 o                         
   3 -16   2       1608.94       1635.06       275.57 o                         
   4 -16   2          4.36        128.96       257.64 o                         
   5 -16   2         10.81        458.20      1180.00 o                         
   6 -16   2      10034.23      10653.91       726.15 o                         
   7 -16   2      11043.70      11537.69       793.02 o                         
  -5 -15   2         42.85         20.04       116.38 o                         
  -4 -15   2        270.06        120.93       197.60 o                         
  -3 -15   2       1930.10       2823.30       740.16 o                         
  -2 -15   2      13161.25      14063.71      1077.48 o                         
  -1 -15   2         12.43        166.23       127.86 o                         
   0 -15   2        106.95        -15.96        76.19 o                         
   1 -15   2      12438.32      14166.51       891.08 o                         
   2 -15   2         14.93       2067.76       571.32 o                         
   3 -15   2      11535.34      12266.86       555.32 o                         
   4 -15   2         29.82        -17.26        69.24 o                         
   5 -15   2        141.04        761.37       602.10 o                         
   6 -15   2      15195.08      15490.10       713.61 o                         
   7 -15   2       4144.59       4250.32       380.54 o                         
   8 -15   2        175.85        139.86        58.93 o                         
   9 -15   2       2657.49       2673.51       262.89 o                         
  -7 -14   2        946.44       1158.11       271.32 o                         
  -6 -14   2       2764.36       3574.12       418.62 o                         
  -5 -14   2         16.49       -141.20       132.02 o                         
  -4 -14   2        333.15        211.84       113.38 o                         
  -3 -14   2      14791.81      13942.08      1035.34 o                         
  -2 -14   2      10168.34       9365.01       847.44 o                         
  -1 -14   2         43.12         61.85       105.95 o                         
   0 -14   2        974.01       1145.34       140.46 o                         
   1 -14   2      13008.05      15103.22       487.90 o                         
   2 -14   2       2272.14       3100.96       327.03 o                         
   3 -14   2      10532.41      10981.10       435.19 o                         
   4 -14   2        204.28        139.50        49.37 o                         
   5 -14   2       1065.95       1219.71       179.40 o                         
   6 -14   2       7921.83       8167.00       496.52 o                         
   7 -14   2       5147.62       5283.67       414.52 o                         
   8 -14   2         11.25        -87.49        64.44 o                         
   9 -14   2        506.69        344.02       111.66 o                         
  10 -14   2       4918.18       5370.65       391.75 o                         
  -8 -13   2       5418.71       5098.66       532.12 o                         
  -7 -13   2         72.79        332.13       258.60 o                         
  -6 -13   2       5817.14       6288.49       493.68 o                         
  -5 -13   2        543.20        517.75       169.41 o                         
  -4 -13   2          2.88        -83.50        62.76 o                         
  -3 -13   2      31722.15      30884.62      1461.00 o                         
  -2 -13   2       7677.37       7991.97       602.29 o                         
  -1 -13   2         13.92         14.42        69.24 o                         
   0 -13   2       1826.20       1916.56       173.50 o                         
   1 -13   2       5800.61       6790.35       274.53 o                         
   2 -13   2       1049.50       1239.27       103.24 o                         
   3 -13   2       8781.92       9290.42       344.07 o                         
   4 -13   2        377.43        287.73        51.70 o                         
   5 -13   2        431.47        439.26        72.68 o                         
   6 -13   2       9174.08       9185.71       518.99 o                         
   7 -13   2       2951.63       2946.00       252.45 o                         
   8 -13   2          7.86        -25.65        47.46 o                         
   9 -13   2       4705.72       4750.91       345.79 o                         
  10 -13   2       2317.83       2446.89       266.02 o                         
  11 -13   2       2289.04       2498.08       337.74 o                         
  -9 -12   2        390.29        324.68       143.07 o                         
  -8 -12   2       8900.97       9268.24       637.28 o                         
  -7 -12   2       1381.73       1487.26       525.06 o                         
  -6 -12   2      14052.20      13561.11       899.81 o                         
  -5 -12   2        217.36        120.93        87.48 o                         
  -4 -12   2        483.26        320.04       107.96 o                         
  -3 -12   2      32563.20      33674.04      1256.42 o                         
  -2 -12   2       8380.59       8813.33       715.37 o                         
  -1 -12   2       1472.62       1277.79       136.03 o                         
   0 -12   2       4820.25       4867.99       302.78 o                         
   1 -12   2       2813.32       3029.93       145.64 o                         
   2 -12   2       4064.61       4293.81       169.56 o                         
   3 -12   2       1291.16       1386.32        95.87 o                         
   4 -12   2        941.46       1002.08        85.25 o                         
   5 -12   2       5083.13       4958.14       238.51 o                         
   6 -12   2      14774.77      15075.64       468.78 o                         
   7 -12   2       1493.06       1539.31       140.52 o                         
   8 -12   2        324.78        310.81        84.71 o                         
   9 -12   2       3889.31       4193.69       362.88 o                         
  10 -12   2        866.93        717.46       207.29 o                         
  11 -12   2       9117.45       8882.98       578.37 o                         
  12 -12   2       1921.51       1818.39       264.48 o                         
 -10 -11   2        147.45        110.11       111.92 o                         
  -9 -11   2       3685.64       3538.52       380.30 o                         
  -8 -11   2       4377.30       4127.06       623.11 o                         
  -7 -11   2       7739.95       7976.61       667.37 o                         
  -6 -11   2       8834.40       7507.39       632.70 o                         
  -5 -11   2          1.46         -8.90        42.96 o                         
  -4 -11   2       1833.85       1876.16       174.59 o                         
  -3 -11   2      17435.51      18090.99       634.11 o                         
  -2 -11   2       4311.83       4519.83       314.75 o                         
  -1 -11   2        135.79         72.03        29.57 o                         
   0 -11   2       4606.79       4684.30       185.92 o                         
   1 -11   2       6118.04       6428.67       186.03 o                         
   2 -11   2        357.38        296.02        39.03 o                         
   3 -11   2       2908.06       2985.09       138.15 o                         
   4 -11   2        778.35        687.90        65.13 o                         
   5 -11   2       6829.09       6837.12       231.47 o                         
   6 -11   2      33471.77      32406.18       690.00 o                         
   7 -11   2        110.60         44.12        34.02 o                         
   8 -11   2          3.30         35.87        25.84 o                         
   9 -11   2       5951.85       5357.01       401.69 o                         
  10 -11   2       2049.96       2056.08       261.09 o                         
  11 -11   2      21052.89      21460.59      1245.00 o                         
  12 -11   2       1270.08       1254.92       218.95 o                         
 -11 -10   2       2443.81       2140.31       451.80 o                         
 -10 -10   2        409.00        204.68       117.58 o                         
  -9 -10   2       1235.96        906.57       203.76 o                         
  -8 -10   2       2305.40       2370.75       305.71 o                         
  -7 -10   2       6291.28       6099.40       471.47 o                         
  -6 -10   2       5958.75       6059.79       220.78 o                         
  -5 -10   2        561.55        439.56        52.43 o                         
  -4 -10   2       5963.11       6056.29       442.48 o                         
  -3 -10   2      15029.76      13864.59       687.77 o                         
  -2 -10   2        614.51        528.17        72.76 o                         
  -1 -10   2         28.07         10.36        28.08 o                         
   0 -10   2      12034.92      12338.54       272.54 o                         
   1 -10   2        269.63        341.04        40.20 o                         
   2 -10   2      13921.13      13889.84       309.37 o                         
   3 -10   2       1842.13       1744.29       111.66 o                         
   4 -10   2        379.81        312.59        47.18 o                         
   5 -10   2      18633.65      18730.06       426.81 o                         
   6 -10   2      13737.16      13533.62       417.92 o                         
   7 -10   2       1757.47       1677.17       163.91 o                         
   8 -10   2        175.07        129.23        40.72 o                         
   9 -10   2       2460.04       2454.30       194.24 o                         
  10 -10   2       4485.87       4320.16       369.09 o                         
  11 -10   2      11166.38      11416.11       522.83 o                         
  12 -10   2       2247.52       2231.99       291.67 o                         
  13 -10   2        455.10        349.93       119.34 o                         
 -11  -9   2       1228.42       1413.33       281.38 o                         
 -10  -9   2       1209.63       1019.48       209.05 o                         
  -9  -9   2       3682.94       3398.35       358.44 o                         
  -8  -9   2        153.57         70.47        60.81 o                         
  -7  -9   2       7846.42       7749.13       237.78 o                         
  -6  -9   2        157.22        136.12        29.13 o                         
  -5  -9   2        330.68        252.17        39.50 o                         
  -4  -9   2      12724.71      12373.82       402.91 o                         
  -3  -9   2      10497.50      10022.41       412.92 o                         
  -2  -9   2        120.44         99.31        39.49 o                         
  -1  -9   2        220.92        150.48        41.40 o                         
   0  -9   2       8049.36       7634.81       211.36 o                         
   1  -9   2       5351.57       5473.59       167.41 o                         
   2  -9   2      55356.25      53154.90      1453.13 o                         
   3  -9   2       4615.69       4179.79       162.65 o                         
   4  -9   2       4546.19       4447.30       166.46 o                         
   5  -9   2      39626.97      38035.73       749.90 o                         
   6  -9   2      15744.43      15517.68       436.60 o                         
   7  -9   2       7639.23       7605.26       353.18 o                         
   8  -9   2        718.65        647.53        99.95 o                         
   9  -9   2        608.63        548.63        92.97 o                         
  10  -9   2       5616.30       5193.86       403.68 o                         
  11  -9   2      11501.47      11314.67       519.15 o                         
  12  -9   2        222.55        170.04        56.34 o                         
  13  -9   2         71.08         90.03        66.66 o                         
 -12  -8   2       9422.12       8809.68       644.21 o                         
 -11  -8   2         68.74       -155.07       103.63 o                         
 -10  -8   2         14.73         -1.17        98.24 o                         
  -9  -8   2       1759.59       1481.55       194.10 o                         
  -8  -8   2         46.57         30.01        48.39 o                         
  -7  -8   2       6975.73       6578.81       293.75 o                         
  -6  -8   2       1195.20       1008.08       119.39 o                         
  -5  -8   2        246.88        225.13        50.90 o                         
  -4  -8   2      17434.46      16730.05       460.30 o                         
  -3  -8   2      29856.36      30835.24       534.54 o                         
  -2  -8   2        504.74        497.82        45.20 o                         
  -1  -8   2        521.39        595.29        49.12 o                         
   0  -8   2      16060.90      15763.25       388.16 o                         
   1  -8   2      20604.33      20001.59       403.08 o                         
   2  -8   2      61018.40      58370.99       966.02 o                         
   3  -8   2       1602.56       1473.63        78.02 o                         
   4  -8   2       4064.17       3649.61       140.92 o                         
   5  -8   2      52181.70      49930.29       733.20 o                         
   6  -8   2       3427.44       3208.89       209.00 o                         
   7  -8   2       5177.44       4989.77       249.38 o                         
   8  -8   2         15.45        -22.74        48.48 o                         
   9  -8   2        127.06        163.93        49.18 o                         
  10  -8   2       6462.83       6443.06       340.90 o                         
  11  -8   2      12194.34      11592.49       400.86 o                         
  12  -8   2         95.26        104.24        51.66 o                         
  13  -8   2        705.74        665.82       137.21 o                         
  14  -8   2       6247.88       6138.44       535.78 o                         
 -13  -7   2       4174.17       4787.95       472.32 o                         
 -12  -7   2       8106.64       7676.91       865.38 o                         
 -11  -7   2        596.66        691.17       122.44 o                         
 -10  -7   2        538.13        266.88       155.00 o                         
  -9  -7   2       4427.74       4440.75       254.55 o                         
  -8  -7   2       1812.53       1827.00       156.15 o                         
  -7  -7   2       9529.38       9109.42       375.87 o                         
  -6  -7   2       3028.38       2748.72       170.16 o                         
  -5  -7   2       1072.87        945.72        83.20 o                         
  -4  -7   2      57941.08      56346.93      1054.76 o                         
  -3  -7   2      18044.12      17264.92       382.62 o                         
  -2  -7   2       7266.10       7195.53       208.18 o                         
  -1  -7   2       1047.40       1036.56        68.94 o                         
   0  -7   2       1435.66       1328.80        56.67 o                         
   1  -7   2      34380.40      33489.00       723.42 o                         
   2  -7   2      46646.47      44996.98       918.29 o                         
   3  -7   2       2975.15       2818.62       101.59 o                         
   4  -7   2       5566.52       5275.09       168.29 o                         
   5  -7   2      14663.89      13965.30       340.45 o                         
   6  -7   2       1168.80       1052.24        87.32 o                         
   7  -7   2       3280.97       3017.16       165.56 o                         
   8  -7   2         15.74        -29.52        41.14 o                         
   9  -7   2       4392.08       4687.51       274.24 o                         
  10  -7   2       7843.98       7514.95       309.23 o                         
  11  -7   2       7885.57       7086.25       287.57 o                         
  12  -7   2        337.47        384.48        86.17 o                         
  13  -7   2       2579.23       2491.03       250.49 o                         
  14  -7   2       7873.74       7630.05       479.43 o                         
 -13  -6   2       5234.26       5719.53       708.25 o                         
 -12  -6   2       3702.42       3483.62       353.69 o                         
 -11  -6   2        172.02        123.22        74.45 o                         
 -10  -6   2         53.99         69.31        61.94 o                         
  -9  -6   2       3307.31       3210.91       221.76 o                         
  -8  -6   2       4626.94       4445.19       252.87 o                         
  -7  -6   2      31341.93      27750.60       894.10 o                         
  -6  -6   2       7189.37       6722.72       291.09 o                         
  -5  -6   2       3346.06       3195.40       176.23 o                         
  -4  -6   2      66075.50      61092.93      1990.79 o                         
  -3  -6   2       9459.33       9028.26       322.25 o                         
  -2  -6   2      25489.93      25692.62       463.79 o                         
  -1  -6   2        908.92       1001.88        66.25 o                         
   0  -6   2        570.04        673.82        39.68 o                         
   1  -6   2      16541.73      15266.84       265.72 o                         
   2  -6   2      39766.34      39086.44       619.52 o                         
   3  -6   2         61.81         55.26        14.58 o                         
   4  -6   2       1222.19       1072.45        75.84 o                         
   5  -6   2      21863.03      21329.62       456.33 o                         
   6  -6   2        375.83        411.30        54.45 o                         
   7  -6   2       7293.68       7472.26       298.26 o                         
   8  -6   2       1868.61       1536.35       184.43 o                         
   9  -6   2        221.73        199.44        87.27 o                         
  10  -6   2      28586.92      27927.99       651.99 o                         
  11  -6   2        962.41        866.20        81.68 o                         
  12  -6   2          1.70        -40.07        62.01 o                         
  13  -6   2       3822.02       4018.15       330.64 o                         
  14  -6   2       1852.24       1773.85       226.86 o                         
 -13  -5   2       6216.25       5215.87       527.17 o                         
 -12  -5   2       1695.14       1799.48       246.57 o                         
 -11  -5   2       3294.09       2496.65       369.25 o                         
 -10  -5   2        121.25         76.94        62.46 o                         
  -9  -5   2       3806.66       3880.90       364.82 o                         
  -8  -5   2      12767.59      12686.22       741.94 o                         
  -7  -5   2      59465.12      54812.52      2768.49 o                         
  -6  -5   2         35.95         -1.31        26.79 o                         
  -5  -5   2       6905.04       6962.38       389.01 o                         
  -4  -5   2      49491.04      48060.79      1862.51 o                         
  -3  -5   2        645.37        743.86        84.27 o                         
  -2  -5   2      15807.97      15258.73       329.44 o                         
  -1  -5   2       2179.46       2244.07        98.44 o                         
   0  -5   2       3990.92       3900.84       104.46 o                         
   1  -5   2      22568.81      21349.96       286.15 o                         
   2  -5   2       7557.00       7351.28       165.74 o                         
   3  -5   2        463.96        490.84        44.50 o                         
   4  -5   2       6833.96       6644.78       217.40 o                         
   5  -5   2       7694.91       7512.74       262.73 o                         
   6  -5   2       2803.76       2705.07       182.48 o                         
   7  -5   2       4437.58       4658.27       261.33 o                         
   8  -5   2        224.62        107.33        48.03 o                         
   9  -5   2       1765.73       1723.01       128.77 o                         
  10  -5   2      36581.58      34776.90       744.62 o                         
  11  -5   2       2448.64       2320.50       221.67 o                         
  12  -5   2          1.28        108.96        59.42 o                         
  13  -5   2       6364.57       6048.97       376.36 o                         
  14  -5   2        923.60        802.62       152.62 o                         
 -14  -4   2       1384.70       1291.64       232.24 o                         
 -13  -4   2      17336.97      15060.92      1189.92 o                         
 -12  -4   2        946.32        999.68       217.44 o                         
 -11  -4   2      12684.72      10634.53       810.81 o                         
 -10  -4   2         98.68         26.12        48.88 o                         
  -9  -4   2        222.90        111.43        56.34 o                         
  -8  -4   2      56926.38      57170.34      1458.39 o                         
  -7  -4   2      25547.83      27401.32       717.31 o                         
  -6  -4   2         53.23         25.55        21.77 o                         
  -5  -4   2       3633.38       3456.86       200.70 o                         
  -4  -4   2       6354.24       5999.75       293.47 o                         
  -3  -4   2       3855.20       4068.54       152.72 o                         
  -2  -4   2      17112.90      17305.28       376.53 o                         
  -1  -4   2        251.43        209.93        28.11 o                         
   0  -4   2       7252.45       7690.66       155.95 o                         
   1  -4   2      52076.57      49551.00      1005.79 o                         
   2  -4   2       5313.53       4783.64       142.53 o                         
   3  -4   2       2122.16       1987.89        97.50 o                         
   4  -4   2      20076.07      20149.88       413.33 o                         
   5  -4   2      18096.13      17445.16       531.98 o                         
   6  -4   2      20885.97      19878.53       618.44 o                         
   7  -4   2       5762.72       5586.73       230.49 o                         
   8  -4   2       2424.91       2162.24       122.68 o                         
   9  -4   2      20224.10      18650.80       502.43 o                         
  10  -4   2      26493.33      24967.82       866.65 o                         
  11  -4   2         49.50         33.34        63.59 o                         
  12  -4   2         15.47         48.08        52.61 o                         
  13  -4   2       9533.86       8545.70       596.09 o                         
  14  -4   2        235.77        136.21        55.14 o                         
  15  -4   2       3231.74       3549.66       343.71 o                         
 -14  -3   2       2115.31       2232.85       328.74 o                         
 -13  -3   2      19287.61      17310.77      1396.45 o                         
 -12  -3   2        781.64        508.81       377.74 o                         
 -11  -3   2       8713.88       8579.93      1239.70 o                         
 -10  -3   2        134.54        154.97        54.93 o                         
  -9  -3   2       2272.74       2393.03       186.21 o                         
  -8  -3   2      42290.45      47662.09       954.44 o                         
  -7  -3   2      21614.71      25334.64       806.63 o                         
  -6  -3   2        352.68        540.16        75.61 o                         
  -5  -3   2       9325.95      10963.03       656.03 o                         
  -4  -3   2      10649.40      11363.54       812.69 o                         
  -3  -3   2      11715.43      11844.93       317.55 o                         
  -2  -3   2      19763.54      20334.73       534.21 o                         
  -1  -3   2       8288.98       9872.30       318.16 o                         
   0  -3   2       5050.17       5118.01       187.89 o                         
   1  -3   2      64642.31      64124.04      1206.11 o                         
   2  -3   2        267.04        317.71        37.46 o                         
   3  -3   2       1057.23        999.69        75.32 o                         
   4  -3   2      28309.70      26560.80       649.87 o                         
   5  -3   2       3007.99       2833.14       250.66 o                         
   6  -3   2      30417.05      28588.99       702.54 o                         
   7  -3   2       2156.80       2010.08       123.49 o                         
   8  -3   2        294.10        345.43        50.71 o                         
   9  -3   2      34557.24      33262.44       835.60 o                         
  10  -3   2      25677.10      23914.31      1037.16 o                         
  11  -3   2        872.73        734.90       176.08 o                         
  12  -3   2        141.63        108.28        91.81 o                         
  13  -3   2       8336.67       8221.11       587.24 o                         
  14  -3   2        895.92        801.59       141.71 o                         
  15  -3   2       4126.78       4410.78       390.64 o                         
 -14  -2   2       3041.17       2793.98       464.34 o                         
 -13  -2   2      12802.92      13086.75       849.71 o                         
 -12  -2   2       2659.37       2967.66       293.52 o                         
 -11  -2   2       9683.78      11743.44      1287.87 o                         
 -10  -2   2        528.52        452.59        69.81 o                         
  -9  -2   2       4168.81       4917.18       321.71 o                         
  -8  -2   2      20583.62      25735.64       501.57 o                         
  -7  -2   2        703.14        931.52        84.48 o                         
  -6  -2   2         44.57         80.61        31.38 o                         
  -5  -2   2      19660.67      24266.54      1638.20 o                         
  -4  -2   2        289.63        354.26        45.08 o                         
  -3  -2   2        382.58        475.32        56.36 o                         
  -2  -2   2      32506.82      32594.59       843.50 o                         
  -1  -2   2       5542.08       6622.74       378.33 o                         
   0  -2   2      17130.41      21907.21       592.63 o                         
   1  -2   2      87337.93      87059.90      1602.32 o                         
   2  -2   2       3796.01       3556.70       155.25 o                         
   3  -2   2          3.66         18.92        26.26 o                         
   4  -2   2      14799.03      13869.68       378.20 o                         
   5  -2   2        233.77        239.76        55.85 o                         
   6  -2   2      38183.13      37303.42       751.11 o                         
   7  -2   2       1374.01       1323.15       102.37 o                         
   8  -2   2        358.51        319.44        47.32 o                         
   9  -2   2      18809.79      18764.28       648.51 o                         
  10  -2   2      14783.28      15555.88      1375.15 o                         
  11  -2   2        282.05        531.68       161.26 o                         
  12  -2   2        727.90        380.40       128.25 o                         
  13  -2   2       4595.00       4546.82       384.53 o                         
  14  -2   2        115.25        -12.63        96.09 o                         
  15  -2   2       6158.10       6075.31       531.02 o                         
 -14  -1   2       3012.12       2631.44       329.76 o                         
 -13  -1   2       3156.93       3162.52       345.78 o                         
 -12  -1   2       7469.22       8544.39       816.40 o                         
 -11  -1   2       2524.87       2973.27       299.83 o                         
 -10  -1   2        190.67         65.98        57.11 o                         
  -9  -1   2       2046.82       2408.77       205.77 o                         
  -8  -1   2      18748.17      24901.77       723.04 o                         
  -7  -1   2       1304.83       1429.73        98.82 o                         
  -6  -1   2      12764.17      18158.46       507.06 o                         
  -5  -1   2      27713.86      34508.58       762.09 o                         
  -4  -1   2       1931.74       2397.23       120.65 o                         
  -3  -1   2      71894.16      77830.88      2237.98 o                         
  -2  -1   2      10017.55      13080.68       796.45 o                         
  -1  -1   2        834.82       1138.56       135.46 o                         
   0  -1   2      87692.06     170920.42      5090.05 o                         
   2  -1   2       1549.61       1659.40       169.12 o                         
   3  -1   2       1590.81       1813.08       122.39 o                         
   4  -1   2      36565.39      35604.44       769.73 o                         
   5  -1   2       2916.44       2927.43       140.16 o                         
   6  -1   2      14646.33      13587.68       447.80 o                         
   7  -1   2       2387.64       2679.90       158.97 o                         
   8  -1   2       2050.81       2116.03       138.47 o                         
   9  -1   2      15192.61      16066.11      1208.98 o                         
  10  -1   2       4622.70       4481.78       416.52 o                         
  11  -1   2        156.49        110.91       119.75 o                         
  12  -1   2        160.67        166.24        64.50 o                         
  13  -1   2       1373.63       1043.61       179.24 o                         
  14  -1   2       4881.46       5132.05       427.38 o                         
  15  -1   2       6636.21       7290.69       532.28 o                         
 -15   0   2        235.27        424.32       171.23 o                         
 -14   0   2       1901.80       2145.66       437.76 o                         
 -13   0   2         69.02         95.06        69.02 o                         
 -12   0   2       9499.35      12320.35      1028.21 o                         
 -11   0   2       2928.98       3618.34       353.47 o                         
 -10   0   2        995.79       1375.95       189.08 o                         
  -9   0   2       6298.09       8619.85       502.49 o                         
  -8   0   2      24782.29      33420.17      1536.76 o                         
  -7   0   2        561.05        670.58        92.37 o                         
  -6   0   2        124.02        157.65        47.17 o                         
  -5   0   2      27509.74      35987.46      1003.34 o                         
  -4   0   2        106.28        194.25        37.17 o                         
  -3   0   2     105560.29     141099.84      5426.12 o                         
  -2   0   2       8309.75       9504.07       273.46 o                         
  -1   0   2        874.87        975.42        84.49 o                         
   1   0   2      36816.11      46848.44      7528.95 o                         
   2   0   2        606.98        657.62        51.98 o                         
   3   0   2       1543.67       1725.46        87.94 o                         
   4   0   2       9919.88      10361.28       272.78 o                         
   5   0   2       1528.18       1476.75        93.12 o                         
   6   0   2      16538.13      17619.57       429.91 o                         
   7   0   2       6636.31       7782.35       234.20 o                         
   8   0   2        196.64        175.33        53.51 o                         
   9   0   2      28828.16      33923.88      1716.65 o                         
  10   0   2       6600.59       6689.27       467.34 o                         
  11   0   2       1821.36       1820.68       253.37 o                         
  12   0   2       1016.71       1125.83       224.05 o                         
  13   0   2        452.65        488.44       142.63 o                         
  14   0   2      16584.37      14240.09       879.91 o                         
 -15   1   2         25.80         47.40       128.90 o                         
 -14   1   2       2252.47       2735.81       360.95 o                         
 -13   1   2       1505.76       1623.46       226.43 o                         
 -12   1   2       9495.67      11230.39       623.86 o                         
 -11   1   2       3066.11       3779.45       328.64 o                         
 -10   1   2       1541.97       1821.63       210.63 o                         
  -9   1   2      25854.93      34636.68      1509.93 o                         
  -8   1   2      23186.74      30526.97       922.14 o                         
  -7   1   2        182.86        161.53        47.87 o                         
  -6   1   2        157.85        209.09        45.25 o                         
  -5   1   2      22368.88      28025.71       813.56 o                         
  -4   1   2       1059.01       1019.09        77.40 o                         
  -3   1   2      84823.24     103264.98      5328.73 o                         
  -2   1   2       4318.79       5198.87       226.65 o                         
  -1   1   2       4517.87       4831.97       167.35 o                         
   0   1   2      29196.89      29330.09       770.64 o                         
   1   1   2      30201.94      42124.32      4300.76 o                         
   2   1   2        417.95        473.52        42.56 o                         
   3   1   2       6064.09       6599.94       192.35 o                         
   4   1   2      11228.79      12372.64       417.04 o                         
   5   1   2      16168.71      16156.77       380.08 o                         
   6   1   2      35177.23      40424.66      2638.62 o                         
   7   1   2        812.43        761.73        77.43 o                         
   8   1   2       5178.41       5255.20       227.90 o                         
   9   1   2      23750.09      23763.68       669.98 o                         
  10   1   2        512.31        422.57       108.74 o                         
  11   1   2       3604.25       3311.07       354.48 o                         
  12   1   2        933.86        917.59       184.43 o                         
  13   1   2       1295.60       1124.74       203.61 o                         
  14   1   2      16592.23      16627.94      1710.44 o                         
 -15   2   2         81.23         92.49        54.02 o                         
 -14   2   2       1485.59       1682.47       295.49 o                         
 -13   2   2        115.02         72.72        95.14 o                         
 -12   2   2      14701.86      17739.12       696.73 o                         
 -11   2   2        835.54        792.62       144.03 o                         
 -10   2   2         23.63         17.52        54.96 o                         
  -9   2   2      42859.75      51233.02      1643.55 o                         
  -8   2   2      24650.41      31264.74      1190.11 o                         
  -7   2   2        357.20        182.08        54.88 o                         
  -6   2   2       5824.60       7560.81       290.21 o                         
  -5   2   2      12677.25      16198.03       734.69 o                         
  -4   2   2      27545.52      34500.67      2206.53 o                         
  -3   2   2      52992.43      67051.38      3947.60 o                         
  -2   2   2       8289.79       9955.75       283.97 o                         
  -1   2   2      15654.42      19804.70      1843.87 o                         
   0   2   2       9102.88      11513.39       968.59 o                         
   1   2   2       3371.56       3838.38       107.73 o                         
   2   2   2       1347.06       1342.99       100.98 o                         
   3   2   2       2119.16       2272.07       141.26 o                         
   4   2   2       7253.76       8024.32       248.13 o                         
   5   2   2      31626.69      33754.98       764.82 o                         
   6   2   2      17683.73      18254.27       561.19 o                         
   7   2   2        738.94        693.94        72.80 o                         
   8   2   2      12575.55      12881.37       473.25 o                         
   9   2   2      25264.47      24991.14       613.05 o                         
  10   2   2        188.21        334.01        68.13 o                         
  11   2   2       5645.21       5935.70       322.08 o                         
  12   2   2        509.53        360.90       175.95 o                         
  13   2   2       1063.88        901.24       229.54 o                         
  14   2   2      18178.29      17280.45      1200.39 o                         
 -15   3   2         91.48         93.01       139.18 o                         
 -14   3   2       3116.39       3482.34       332.78 o                         
 -13   3   2       1244.81       1277.85       199.24 o                         
 -12   3   2      23951.01      28905.93      1291.40 o                         
 -11   3   2        607.90        555.02       106.97 o                         
 -10   3   2        301.07        310.21        78.13 o                         
  -9   3   2      25531.48      32467.13      1235.75 o                         
  -8   3   2       7281.15       8959.92       399.14 o                         
  -7   3   2       1531.07       1774.61       143.84 o                         
  -6   3   2       2006.79       2217.37       107.63 o                         
  -5   3   2        930.34       1229.64        76.08 o                         
  -4   3   2      33338.70      40597.12      2781.96 o                         
  -3   3   2      20212.47      23661.23      1164.31 o                         
  -2   3   2       1297.86       1606.47       119.83 o                         
  -1   3   2        574.13        703.55        36.63 o                         
   0   3   2      83299.81      93939.11      5172.52 o                         
   1   3   2        836.68        821.97        54.41 o                         
   2   3   2      22222.81      22476.90       533.02 o                         
   3   3   2       1165.04       1316.28        87.34 o                         
   4   3   2       4534.93       5095.66       206.49 o                         
   5   3   2      85054.15      89513.43      1650.01 o                         
   6   3   2      21806.92      22683.22       583.53 o                         
   7   3   2       2718.99       3098.19       183.59 o                         
   8   3   2      22905.04      23488.74       641.66 o                         
   9   3   2      10269.34       9962.15       492.64 o                         
  10   3   2      11352.81      10745.46       758.80 o                         
  11   3   2       1691.11       1331.72       224.91 o                         
  12   3   2        260.37         50.99        95.60 o                         
  13   3   2       1845.27       1811.49       273.32 o                         
  14   3   2       8021.85       7442.55       502.49 o                         
 -15   4   2        114.61        -88.07       101.56 o                         
 -14   4   2       5025.36       5127.61       383.04 o                         
 -13   4   2       4689.10       5389.43       379.60 o                         
 -12   4   2      18539.91      20577.73       988.35 o                         
 -11   4   2        868.75       1107.51       150.86 o                         
 -10   4   2       1542.55       2025.80       220.18 o                         
  -9   4   2      25153.97      27352.28       864.06 o                         
  -8   4   2       4510.54       4819.93       246.13 o                         
  -7   4   2       6410.24       6920.25       478.20 o                         
  -6   4   2       2171.42       2534.85       134.18 o                         
  -5   4   2          5.89         64.75        17.38 o                         
  -4   4   2      33086.84      33848.08      1122.19 o                         
  -3   4   2      18296.26      20349.36       495.08 o                         
  -2   4   2        612.18        673.42        36.24 o                         
  -1   4   2      37654.39      39095.91       804.54 o                         
   0   4   2      60267.40      61341.71      1178.20 o                         
   1   4   2        986.86        896.52        48.93 o                         
   2   4   2      11354.57      11469.42       257.64 o                         
   3   4   2       2104.42       2082.80       116.21 o                         
   4   4   2      28584.12      31418.99       628.01 o                         
   5   4   2      74931.84      75688.60      1843.87 o                         
   6   4   2      11858.74      11941.02       377.71 o                         
   7   4   2          0.03         26.27        69.16 o                         
   8   4   2      11717.17      11538.34       482.18 o                         
   9   4   2       4742.63       4729.44       316.09 o                         
  10   4   2       5380.70       5251.25       409.08 o                         
  11   4   2       4621.92       4135.02       377.65 o                         
  12   4   2        733.23        421.67       171.23 o                         
  13   4   2        916.16        441.82       126.80 o                         
  14   4   2       7808.77       7552.63       720.70 o                         
 -15   5   2          5.49         16.35       221.69 o                         
 -14   5   2       2063.27       1943.86       280.11 o                         
 -13   5   2      13900.98      14866.90       631.31 o                         
 -12   5   2       7631.87       7573.77       418.53 o                         
 -11   5   2        117.39         78.12        56.13 o                         
 -10   5   2       4460.76       4657.86       282.35 o                         
  -9   5   2      14661.99      15373.01       520.86 o                         
  -8   5   2        306.95        327.98        49.07 o                         
  -7   5   2       3686.25       3740.72       170.76 o                         
  -6   5   2       1670.73       1866.79       112.13 o                         
  -5   5   2       6245.75       6330.28       194.69 o                         
  -4   5   2      26305.27      24741.85       581.63 o                         
  -3   5   2      39116.50      41114.80       661.50 o                         
  -2   5   2         43.21         44.36        17.18 o                         
  -1   5   2      15494.49      15659.12       276.19 o                         
   0   5   2      35735.43      36022.57       470.05 o                         
   1   5   2      17955.42      18167.69       421.29 o                         
   2   5   2      17355.95      17484.50       303.14 o                         
   3   5   2        264.16        199.55        31.18 o                         
   4   5   2      19184.46      18903.69       592.82 o                         
   5   5   2      63461.09      64698.77      1400.21 o                         
   6   5   2       1337.76       1129.81       101.46 o                         
   7   5   2        965.95        899.65       119.02 o                         
   8   5   2      10829.45      10839.80       492.53 o                         
   9   5   2       4275.20       4458.33       263.10 o                         
  10   5   2       5035.05       4677.03       316.72 o                         
  11   5   2        405.29        271.88       135.95 o                         
  12   5   2        804.13        566.78       150.01 o                         
  13   5   2       3741.64       4013.53       423.47 o                         
 -14   6   2          7.79        -98.26       163.63 o                         
 -13   6   2       8425.90       9149.31       479.28 o                         
 -12   6   2       4152.16       4146.39       302.36 o                         
 -11   6   2        225.11        142.53        66.92 o                         
 -10   6   2       5807.64       5881.24       317.54 o                         
  -9   6   2       6818.83       6579.97       239.00 o                         
  -8   6   2       1090.09       1071.27        95.69 o                         
  -7   6   2       8887.78       8793.78       258.23 o                         
  -6   6   2         25.84         33.66        32.67 o                         
  -5   6   2       1086.10        808.67        58.63 o                         
  -4   6   2     121187.94     120854.69      1534.46 o                         
  -3   6   2       4945.85       5043.90       151.80 o                         
  -2   6   2        367.31        450.88        35.25 o                         
  -1   6   2      39647.93      38014.73       552.99 o                         
   0   6   2       9268.44       8780.58       188.64 o                         
   1   6   2      14905.18      13633.47       315.19 o                         
   2   6   2       6263.05       6330.07       226.80 o                         
   3   6   2        494.89        416.22        38.96 o                         
   4   6   2      15692.51      15639.86       349.73 o                         
   5   6   2      26462.13      27054.18       568.52 o                         
   6   6   2         11.52         21.09        25.99 o                         
   7   6   2         13.37         -3.27        49.69 o                         
   8   6   2       5486.38       5689.75       292.66 o                         
   9   6   2        295.36        110.87       100.33 o                         
  10   6   2       3502.78       3248.58       353.23 o                         
  11   6   2       1120.81        992.58       195.44 o                         
  12   6   2        218.24         15.45       112.22 o                         
  13   6   2      10808.47      11020.18       719.23 o                         
 -14   7   2       1209.23       1072.05       206.09 o                         
 -13   7   2      11924.23      11305.04       695.75 o                         
 -12   7   2       1409.73       1738.19       201.66 o                         
 -11   7   2         23.93         28.71        59.86 o                         
 -10   7   2       6787.26       7105.76       258.20 o                         
  -9   7   2       7720.29       7644.90       282.03 o                         
  -8   7   2       9292.79       8872.54       305.68 o                         
  -7   7   2       5055.60       4704.53       200.43 o                         
  -6   7   2        447.65        362.81        40.19 o                         
  -5   7   2      30225.86      30282.08       545.19 o                         
  -4   7   2      59518.67      60665.86       862.61 o                         
  -3   7   2       1162.12       1068.52        69.90 o                         
  -2   7   2        310.10        314.19        32.36 o                         
  -1   7   2      17871.00      17051.69       292.96 o                         
   0   7   2        637.05        606.46        38.43 o                         
   1   7   2      20439.29      19087.28       573.76 o                         
   2   7   2       1969.69       1842.58       130.59 o                         
   3   7   2        294.23        263.36        36.64 o                         
   4   7   2       4191.61       4103.62       149.75 o                         
   5   7   2       5309.21       5511.36       207.57 o                         
   6   7   2       1241.81       1163.14       100.24 o                         
   7   7   2         57.99         53.23        37.96 o                         
   8   7   2       8968.90       8580.47       419.81 o                         
   9   7   2        214.79        152.29        69.05 o                         
  10   7   2       8789.81       8324.46       781.95 o                         
  11   7   2         87.24         81.15        83.46 o                         
  12   7   2        864.25        854.52       199.29 o                         
 -14   8   2       5032.87       4989.47       467.95 o                         
 -13   8   2      15250.41      13792.97       957.38 o                         
 -12   8   2       2882.95       2744.69       314.37 o                         
 -11   8   2         10.92        149.40        58.86 o                         
 -10   8   2       7125.65       7266.73       269.32 o                         
  -9   8   2       6015.02       6197.86       245.63 o                         
  -8   8   2      13353.76      13016.09       320.53 o                         
  -7   8   2      11034.33      10565.10       272.15 o                         
  -6   8   2         50.67         77.16        27.02 o                         
  -5   8   2      28779.03      29628.79       478.49 o                         
  -4   8   2      48921.15      49468.91       737.19 o                         
  -3   8   2         73.08         81.10        26.11 o                         
  -2   8   2        563.64        536.32        48.36 o                         
  -1   8   2      13085.40      12293.36       231.66 o                         
   0   8   2       2348.02       2258.45       109.47 o                         
   1   8   2      24822.66      24679.15       544.14 o                         
   2   8   2        131.31         89.31        49.05 o                         
   3   8   2        127.59        113.59        22.16 o                         
   4   8   2      21356.05      21687.53       658.51 o                         
   5   8   2       4732.18       4628.94       178.12 o                         
   6   8   2       1443.56       1459.69       118.25 o                         
   7   8   2       2725.66       2532.81       213.11 o                         
   8   8   2       3303.72       3127.09       259.09 o                         
   9   8   2       6125.37       5927.27       682.68 o                         
  10   8   2       9051.87       9117.35       609.45 o                         
  11   8   2         41.49        118.28       153.99 o                         
  12   8   2       4216.07       3618.47       397.60 o                         
 -13   9   2      21249.31      21136.06      1114.68 o                         
 -12   9   2        430.86        488.70       214.62 o                         
 -11   9   2         20.83        101.09       123.89 o                         
 -10   9   2      18467.35      18797.79       546.95 o                         
  -9   9   2       1010.99        823.86       106.49 o                         
  -8   9   2      19743.07      19014.88       416.56 o                         
  -7   9   2       1700.58       1772.97       116.91 o                         
  -6   9   2        754.77        749.12        70.43 o                         
  -5   9   2      12768.66      13010.19       335.10 o                         
  -4   9   2       6858.96       7021.59       223.17 o                         
  -3   9   2       1963.14       1957.89       104.52 o                         
  -2   9   2       1082.31       1111.69        65.77 o                         
  -1   9   2       3554.12       3558.30       114.01 o                         
   0   9   2       1383.58       1420.76        97.20 o                         
   1   9   2       6611.76       6408.15       222.74 o                         
   2   9   2        126.76         73.69        43.84 o                         
   3   9   2       1831.50       2006.46       147.77 o                         
   4   9   2      25514.12      26370.64       764.01 o                         
   5   9   2      11687.56      11879.81       424.04 o                         
   6   9   2        184.96        153.51        47.85 o                         
   7   9   2       3554.44       3661.28       206.32 o                         
   8   9   2       3545.56       3538.09       357.04 o                         
   9   9   2      12869.98      13577.66       933.53 o                         
  10   9   2      10687.54      11018.76       831.03 o                         
  11   9   2          7.99       -179.17       125.90 o                         
 -13  10   2      14596.91      15223.08       841.07 o                         
 -12  10   2         40.15         41.32       138.76 o                         
 -11  10   2          3.67       -107.96        71.97 o                         
 -10  10   2       9189.73       8983.43       553.04 o                         
  -9  10   2       1963.91       1979.97       133.90 o                         
  -8  10   2      11649.84      11199.93       288.66 o                         
  -7  10   2        764.97        683.08        89.27 o                         
  -6  10   2        653.00        702.86        68.82 o                         
  -5  10   2      10920.70      10944.94       317.25 o                         
  -4  10   2       2139.58       2189.52       125.25 o                         
  -3  10   2       2574.71       2453.21       124.48 o                         
  -2  10   2         28.27         48.58        34.81 o                         
  -1  10   2       2383.64       2291.01        85.37 o                         
   0  10   2       2808.18       2886.58       161.74 o                         
   1  10   2      17612.62      18236.94       641.19 o                         
   2  10   2         21.67         -6.83        29.31 o                         
   3  10   2       7038.72       6874.66       360.99 o                         
   4  10   2      33396.42      30982.80      1297.20 o                         
   5  10   2       1296.81       1286.03       143.22 o                         
   6  10   2       2541.98       2590.09       314.17 o                         
   7  10   2       5703.95       5126.11       711.22 o                         
   8  10   2        630.85        786.10       173.06 o                         
   9  10   2      15379.77      15300.93      1587.39 o                         
  10  10   2       3887.15       3712.87       400.90 o                         
 -12  11   2        195.18        235.58       112.93 o                         
 -11  11   2          7.79        -29.93       115.39 o                         
 -10  11   2       2295.88       2323.66       284.05 o                         
  -9  11   2       4031.66       3631.88       333.98 o                         
  -8  11   2      11966.82      11235.91       379.04 o                         
  -7  11   2         16.49          8.63        24.95 o                         
  -6  11   2        180.56        221.73        40.05 o                         
  -5  11   2      24238.27      25965.22       557.30 o                         
  -4  11   2       2038.46       2025.49       124.42 o                         
  -3  11   2       2447.34       2034.07       145.65 o                         
  -2  11   2       5403.81       5121.40       170.84 o                         
  -1  11   2       2925.57       2806.92       147.72 o                         
   0  11   2      12874.95      12211.83       441.33 o                         
   1  11   2      14522.09      14536.92       561.84 o                         
   2  11   2        697.02        585.62       101.86 o                         
   3  11   2      12094.57      12076.26       980.21 o                         
   4  11   2      28825.66      28681.29      1303.69 o                         
   5  11   2        166.93        145.62        76.63 o                         
   6  11   2       2078.26       2134.67       275.92 o                         
   7  11   2       1520.92       1259.41       358.78 o                         
   8  11   2         94.99         29.76       138.19 o                         
   9  11   2       9110.05       8742.69       975.45 o                         
  10  11   2       3788.32       3998.43       520.73 o                         
 -12  12   2       1085.37        823.24       223.17 o                         
 -11  12   2        208.20        149.50        66.74 o                         
 -10  12   2         54.58         31.45       104.79 o                         
  -9  12   2       5257.15       5188.68       413.32 o                         
  -8  12   2       3665.86       3396.08       317.06 o                         
  -7  12   2          2.75        -68.18        56.18 o                         
  -6  12   2       1760.08       1954.23       180.81 o                         
  -5  12   2      10878.29      10901.94       313.79 o                         
  -4  12   2        870.42        428.56       206.65 o                         
  -3  12   2       1331.09       1181.60       104.79 o                         
  -2  12   2       2650.20       2569.55       112.94 o                         
  -1  12   2       4530.77       4885.63       213.76 o                         
   0  12   2      29867.84      30503.84       857.17 o                         
   1  12   2      17942.12      17699.66      1014.41 o                         
   2  12   2          4.51         -5.84        56.63 o                         
   3  12   2       9902.15       9448.64       775.63 o                         
   4  12   2      16987.46      18550.38       946.41 o                         
   5  12   2        233.17        260.32       113.54 o                         
   6  12   2       1529.57       1336.08       223.80 o                         
   7  12   2        646.80        651.38       165.78 o                         
   8  12   2        608.01        563.58       164.98 o                         
   9  12   2       7333.43       7471.32       654.47 o                         
 -11  13   2         81.22       -124.89       131.35 o                         
 -10  13   2         11.77         -5.53        71.72 o                         
  -9  13   2       7688.40       8173.98       539.11 o                         
  -8  13   2       7121.77       6880.15       470.18 o                         
  -7  13   2          0.48        -41.27        86.09 o                         
  -6  13   2       6582.76       6452.99       362.29 o                         
  -5  13   2      20017.65      20203.67       757.56 o                         
  -4  13   2          4.21         95.35        68.19 o                         
  -3  13   2       2088.05       1862.84       130.76 o                         
  -2  13   2       5173.99       5112.32       211.89 o                         
  -1  13   2        802.48        892.57       103.05 o                         
   0  13   2      32413.91      30958.96       952.83 o                         
   1  13   2       2397.87       2105.96       337.01 o                         
   2  13   2        415.31        387.34       119.86 o                         
   3  13   2       5111.13       4937.28       396.32 o                         
   4  13   2       3331.15       3269.83       398.18 o                         
   5  13   2        732.39        689.42       182.92 o                         
   6  13   2        641.64        455.30       146.84 o                         
   7  13   2         29.44        -76.25       109.45 o                         
   8  13   2       1293.20       1190.76       228.30 o                         
 -10  14   2         80.00        125.59        98.72 o                         
  -9  14   2      13335.07      13146.78       712.48 o                         
  -8  14   2       5796.52       5947.38       448.86 o                         
  -7  14   2        423.70        352.50        89.63 o                         
  -6  14   2      10638.47      11155.48       570.78 o                         
  -5  14   2      14068.98      14380.17       625.81 o                         
  -4  14   2         76.63        242.33       120.62 o                         
  -3  14   2        922.20        797.53       133.47 o                         
  -2  14   2        309.19        274.17        67.72 o                         
  -1  14   2       3888.93       3528.23       318.88 o                         
   0  14   2      13017.39      13346.75       651.14 o                         
   1  14   2       1786.24       1503.49       208.67 o                         
   2  14   2        127.71         75.16       109.75 o                         
   3  14   2       3343.98       2841.59       423.83 o                         
   4  14   2        934.53       1155.07       209.03 o                         
   5  14   2       4445.11       4561.55       422.30 o                         
   6  14   2        424.29        223.65       201.66 o                         
  -9  15   2      12321.61      12396.41       699.66 o                         
  -8  15   2       4055.30       4336.28       390.44 o                         
  -7  15   2          5.05        136.40       149.42 o                         
  -6  15   2       8138.27       8097.34       636.55 o                         
  -5  15   2       8596.09       8731.99       647.92 o                         
  -4  15   2       2949.82       3447.35       345.76 o                         
  -3  15   2       1358.17       1260.90       253.06 o                         
  -2  15   2        125.99        192.26        90.73 o                         
  -1  15   2       6258.16       6805.57       463.18 o                         
   0  15   2       8529.19       9101.99       551.12 o                         
   1  15   2        356.17        372.75       138.89 o                         
   2  15   2        520.22        655.25       176.57 o                         
   3  15   2       4797.82       5051.90       467.65 o                         
   4  15   2         28.20         24.77        94.93 o                         
   5  15   2       6746.59       7143.51       610.83 o                         
  -7  16   2         12.98         32.72        96.39 o                         
  -6  16   2       6475.33       5871.15       545.70 o                         
  -5  16   2        366.92        838.24       501.67 o                         
  -4  16   2       5042.76       6504.53       483.61 o                         
  -3  16   2        221.97        121.50        82.29 o                         
  -2  16   2        167.58        139.17       141.15 o                         
  -1  16   2       3734.16       4663.00       393.13 o                         
   0  16   2       8043.89       8705.92       559.01 o                         
   1  16   2          6.05         14.20        99.65 o                         
   2  16   2        637.96        631.10       179.93 o                         
   3  16   2       4243.82       4322.53       836.27 o                         
  -3  17   2        730.33        389.83       172.11 o                         
  -2  17   2         79.05        179.57       141.65 o                         
  -1  17   2      10489.96      12314.64       904.53 o                         
   0 -17   3         26.56        -52.02       192.63 o                         
   1 -17   3        184.51        657.85       689.53 o                         
   2 -17   3       5669.34       6389.38       799.13 o                         
   3 -17   3       4438.86       5366.75       712.70 o                         
   4 -17   3         75.96        124.07       179.89 o                         
  -3 -16   3       5940.54       6393.73       591.24 o                         
  -2 -16   3        801.84       1468.98       373.44 o                         
  -1 -16   3       2163.51       2227.77       286.01 o                         
   0 -16   3          0.28        -58.86       124.85 o                         
   1 -16   3        112.42       1682.82      1326.63 o                         
   2 -16   3      11434.28      12574.35       831.09 o                         
   3 -16   3       9863.98      11296.49      1007.10 o                         
   4 -16   3         98.34       -151.94       210.58 o                         
   5 -16   3       2110.90       2168.68       545.31 o                         
   6 -16   3       5065.01       6534.96       568.96 o                         
   7 -16   3       2902.34       4010.81      1276.01 o                         
  -5 -15   3        427.22        241.68       168.05 o                         
  -4 -15   3       1292.20       1230.95       261.07 o                         
  -3 -15   3      10736.02      11240.89       828.91 o                         
  -2 -15   3        273.66        784.59       657.73 o                         
  -1 -15   3       9593.77      10278.12       699.40 o                         
   0 -15   3        113.33        136.51       100.88 o                         
   1 -15   3        640.84       2024.63       413.42 o                         
   2 -15   3      26460.93      28536.69      1260.96 o                         
   3 -15   3       5503.08       6670.36       343.93 o                         
   4 -15   3        372.93        274.13       151.95 o                         
   5 -15   3       2235.15       2105.10       263.36 o                         
   6 -15   3       2097.06       2271.67       263.70 o                         
   7 -15   3       2293.99       2473.78       365.52 o                         
   8 -15   3       2338.11       2285.53       362.33 o                         
   9 -15   3         14.47        140.91       103.54 o                         
  -7 -14   3       6685.26       7273.85       675.13 o                         
  -6 -14   3       5022.05       4742.75       438.31 o                         
  -5 -14   3          7.79         -5.89       111.51 o                         
  -4 -14   3       2551.11       2122.93       258.98 o                         
  -3 -14   3       5453.53       6050.33      1071.80 o                         
  -2 -14   3       4173.33       5078.56       558.93 o                         
  -1 -14   3       7157.14       7400.40       416.35 o                         
   0 -14   3        172.72         68.83        67.69 o                         
   1 -14   3       1914.98       2490.41       359.95 o                         
   2 -14   3      21807.89      23313.66       660.84 o                         
   3 -14   3       6520.84       7579.68       503.07 o                         
   4 -14   3        364.03        282.62        66.87 o                         
   5 -14   3       1066.05        996.21       155.07 o                         
   6 -14   3       2397.52       2561.52       274.19 o                         
   7 -14   3       1925.88       2199.99       263.89 o                         
   8 -14   3       2830.31       2867.32       260.38 o                         
   9 -14   3        933.69        790.21       140.50 o                         
  10 -14   3        729.40        931.89       167.92 o                         
  -8 -13   3        311.90        131.90       113.68 o                         
  -7 -13   3      15881.67      15753.81       971.52 o                         
  -6 -13   3       9152.27      10689.28       704.00 o                         
  -5 -13   3       2459.71       2353.64       283.29 o                         
  -4 -13   3       3201.41       2941.57       384.79 o                         
  -3 -13   3       1902.56       2534.34       443.24 o                         
  -2 -13   3       9623.47       9156.00       478.66 o                         
  -1 -13   3      10445.59      10354.35       525.05 o                         
   0 -13   3         33.48         -8.53        54.56 o                         
   1 -13   3       3926.19       4053.02       184.55 o                         
   2 -13   3      16526.59      17135.32       517.93 o                         
   3 -13   3        305.59        377.23        61.30 o                         
   4 -13   3        166.99        142.63        48.14 o                         
   5 -13   3       4689.61       4587.70       293.63 o                         
   6 -13   3       1681.73       1473.96       211.05 o                         
   7 -13   3       3176.10       3274.20       260.82 o                         
   8 -13   3        344.02        154.03        77.70 o                         
   9 -13   3         14.54         23.27        50.35 o                         
  10 -13   3       4753.23       4648.37       358.69 o                         
  11 -13   3       7359.81       7560.65       476.36 o                         
  -9 -12   3        154.03        104.78       189.47 o                         
  -8 -12   3       3467.05       3979.30       503.95 o                         
  -7 -12   3      25313.20      23758.92      1626.46 o                         
  -6 -12   3       3720.23       3874.25       485.44 o                         
  -5 -12   3       2239.52       2526.79       293.27 o                         
  -4 -12   3       5533.61       4731.15       413.80 o                         
  -3 -12   3       1031.51       1345.15       138.35 o                         
  -2 -12   3      13476.92      13628.42       494.65 o                         
  -1 -12   3       5758.80       5402.42       331.72 o                         
   0 -12   3         73.25         69.58        55.57 o                         
   1 -12   3      14166.41      14272.87       363.84 o                         
   2 -12   3      10177.71      10339.61       317.45 o                         
   3 -12   3          2.48        -12.30        22.60 o                         
   4 -12   3        231.27        205.04        37.42 o                         
   5 -12   3       1884.66       1839.50       125.51 o                         
   6 -12   3        334.15        350.79        70.62 o                         
   7 -12   3       8152.67       7620.12       400.42 o                         
   8 -12   3        510.40        297.37        81.43 o                         
   9 -12   3        169.91        115.68        55.26 o                         
  10 -12   3      14200.19      14805.40       734.92 o                         
  11 -12   3       6910.67       6933.43       504.98 o                         
  12 -12   3       1041.90        752.23       312.46 o                         
 -10 -11   3       6855.46       6459.62       539.78 o                         
  -9 -11   3        284.24        163.46       139.00 o                         
  -8 -11   3       7629.19       8491.84       690.38 o                         
  -7 -11   3      18830.23      15731.75      1353.11 o                         
  -6 -11   3        140.28         40.55       104.35 o                         
  -5 -11   3        100.90        -37.55        41.88 o                         
  -4 -11   3       3186.01       2698.57       218.48 o                         
  -3 -11   3       1535.23       1660.89       141.12 o                         
  -2 -11   3       5236.46       5189.34       251.40 o                         
  -1 -11   3       1606.55       1440.53       130.18 o                         
   0 -11   3       1183.89       1276.28        84.94 o                         
   1 -11   3       8496.65       8903.39       239.07 o                         
   2 -11   3      15700.52      15617.51       448.77 o                         
   3 -11   3         13.37        -16.63        26.65 o                         
   4 -11   3        140.50        114.92        25.68 o                         
   5 -11   3      14708.27      14952.59       357.74 o                         
   6 -11   3       3501.07       3423.90       173.23 o                         
   7 -11   3      16953.43      16333.27       496.48 o                         
   8 -11   3        811.61        902.63       109.24 o                         
   9 -11   3       2567.51       2552.74       271.12 o                         
  10 -11   3      26443.38      26544.31      1015.08 o                         
  11 -11   3       1802.83       2064.63       265.86 o                         
  12 -11   3       1422.35       1626.97       250.88 o                         
 -11 -10   3      12719.30      12908.90      1566.42 o                         
 -10 -10   3       5298.10       5283.79       510.04 o                         
  -9 -10   3         38.97        128.37       127.04 o                         
  -8 -10   3       7513.61       7169.63       811.68 o                         
  -7 -10   3       8089.19       8480.08       393.16 o                         
  -6 -10   3        605.67        671.90        72.75 o                         
  -5 -10   3        301.19        281.80        44.26 o                         
  -4 -10   3       4518.53       4446.20       302.86 o                         
  -3 -10   3       1456.09       1432.28       118.19 o                         
  -2 -10   3       9705.77       9441.51       258.16 o                         
  -1 -10   3         63.46        123.14        33.75 o                         
   0 -10   3         86.47         60.00        23.42 o                         
   1 -10   3      15634.51      15106.72       318.02 o                         
   2 -10   3       4696.93       4730.15       164.55 o                         
   3 -10   3       1908.61       1996.44       105.52 o                         
   4 -10   3       1231.70       1299.69        80.17 o                         
   5 -10   3       6064.03       6037.99       209.74 o                         
   6 -10   3       6196.95       5892.14       230.69 o                         
   7 -10   3      17892.19      17726.79       552.70 o                         
   8 -10   3        314.92        174.76        47.67 o                         
   9 -10   3       2975.92       2738.75       281.32 o                         
  10 -10   3      14344.63      14648.38       711.58 o                         
  11 -10   3       1208.39       1353.82       220.09 o                         
  12 -10   3       1713.77       1774.70       207.11 o                         
  13 -10   3         12.43        -77.19       104.14 o                         
 -11  -9   3      11940.21       9648.71       847.56 o                         
 -10  -9   3       2038.33       1626.03       245.40 o                         
  -9  -9   3        302.58        -20.13       135.25 o                         
  -8  -9   3       6792.47       6916.49       405.78 o                         
  -7  -9   3       7004.94       6891.08       312.47 o                         
  -6  -9   3         93.60        108.17        39.93 o                         
  -5  -9   3        300.88        184.05        60.94 o                         
  -4  -9   3       1873.14       1776.80       124.56 o                         
  -3  -9   3       2943.36       2884.89       142.80 o                         
  -2  -9   3      18590.92      19018.19       412.03 o                         
  -1  -9   3       2261.50       2194.40       109.05 o                         
   0  -9   3        813.53        799.35        49.82 o                         
   1  -9   3      36667.79      36021.13       587.32 o                         
   2  -9   3      10202.21      10451.18       289.77 o                         
   3  -9   3      14353.94      13633.33       321.03 o                         
   4  -9   3         25.95         30.75        27.05 o                         
   5  -9   3        581.59        504.32        69.33 o                         
   6  -9   3      32618.69      31366.27       704.05 o                         
   7  -9   3      24265.34      23590.86       803.80 o                         
   8  -9   3          5.71        -98.03        83.05 o                         
   9  -9   3       5444.48       5053.94       371.80 o                         
  10  -9   3      13058.95      12143.03       630.96 o                         
  11  -9   3        134.58        157.15        62.91 o                         
  12  -9   3       1228.09       1121.44       157.09 o                         
  13  -9   3         60.38        -12.67        86.23 o                         
 -12  -8   3        627.47        336.17       123.91 o                         
 -11  -8   3       6287.33       5843.07       502.80 o                         
 -10  -8   3        602.91        439.78       151.57 o                         
  -9  -8   3        158.70        128.42        45.05 o                         
  -8  -8   3       8211.63       8062.60       482.38 o                         
  -7  -8   3      11998.21      11742.53       386.45 o                         
  -6  -8   3       2742.00       2547.97       173.15 o                         
  -5  -8   3        288.41        167.68        49.49 o                         
  -4  -8   3       6693.00       6315.99       230.93 o                         
  -3  -8   3      14433.45      13976.05       372.72 o                         
  -2  -8   3      36687.54      36818.34       842.86 o                         
  -1  -8   3          7.09         -5.31        16.82 o                         
   0  -8   3       2604.11       2376.90        90.16 o                         
   1  -8   3      43567.29      40931.66       933.66 o                         
   2  -8   3        796.38        774.60        57.64 o                         
   3  -8   3       5718.12       5526.02       167.81 o                         
   4  -8   3       1824.12       1686.07       106.49 o                         
   5  -8   3       1212.40       1132.43        89.64 o                         
   6  -8   3      30193.31      29625.49       701.74 o                         
   7  -8   3      13772.46      13646.18       569.52 o                         
   8  -8   3       4501.68       4507.91       324.83 o                         
   9  -8   3       1663.03       1403.65       132.63 o                         
  10  -8   3      12547.09      12093.26       476.20 o                         
  11  -8   3         54.30         59.01        34.46 o                         
  12  -8   3       3110.18       3322.97       284.85 o                         
  13  -8   3        317.46         85.39        78.29 o                         
  14  -8   3        547.06        333.04       123.10 o                         
 -12  -7   3       3093.96       3717.50       479.67 o                         
 -11  -7   3       5985.67       6218.05       799.09 o                         
 -10  -7   3        566.90        458.37       114.30 o                         
  -9  -7   3       1379.09       1371.28       162.58 o                         
  -8  -7   3      19421.38      19245.68      1127.86 o                         
  -7  -7   3        733.25        601.79        89.37 o                         
  -6  -7   3       4158.02       3758.56       221.21 o                         
  -5  -7   3         35.39         41.77        26.16 o                         
  -4  -7   3       1594.10       1470.29       109.67 o                         
  -3  -7   3      35761.06      34571.70       718.68 o                         
  -2  -7   3      57112.20      57098.76       931.75 o                         
  -1  -7   3       1033.87        968.76        65.40 o                         
   0  -7   3      28026.60      26961.56       382.31 o                         
   1  -7   3      28916.01      27683.83       436.07 o                         
   2  -7   3       3690.42       4201.53       124.42 o                         
   3  -7   3       9676.50       9245.58       190.89 o                         
   4  -7   3        136.62        131.40        25.87 o                         
   5  -7   3       1208.92       1459.19       124.58 o                         
   6  -7   3      23861.07      23716.30       615.23 o                         
   7  -7   3       9787.80       9273.32       396.13 o                         
   8  -7   3          3.36         36.69        48.48 o                         
   9  -7   3       2222.92       2203.55       168.27 o                         
  10  -7   3       7924.66       7771.44       312.87 o                         
  11  -7   3       2144.10       2127.78       145.60 o                         
  12  -7   3       2269.79       2334.92       241.18 o                         
  13  -7   3        695.44        756.63       146.50 o                         
  14  -7   3       4723.40       4727.55       378.10 o                         
 -13  -6   3        804.23        698.43       182.47 o                         
 -12  -6   3       3933.40       4260.43       543.10 o                         
 -11  -6   3       5923.11       5735.04       552.27 o                         
 -10  -6   3         86.48        -55.60        81.01 o                         
  -9  -6   3       4409.12       4454.24       294.68 o                         
  -8  -6   3      19259.80      18680.71       731.56 o                         
  -7  -6   3       2462.22       2277.51       241.70 o                         
  -6  -6   3      15795.57      14714.95       443.82 o                         
  -5  -6   3       1689.26       1479.40       100.74 o                         
  -4  -6   3          5.56         43.42        31.13 o                         
  -3  -6   3      52696.32      48768.37       892.35 o                         
  -2  -6   3      24058.71      22513.92       456.18 o                         
  -1  -6   3        191.77        181.85        26.02 o                         
   0  -6   3      16114.87      15565.14       306.05 o                         
   1  -6   3      32113.56      31266.57       449.25 o                         
   2  -6   3        317.05        237.94        26.32 o                         
   3  -6   3       5135.25       4641.13       139.25 o                         
   4  -6   3        596.43        531.51        64.58 o                         
   5  -6   3       3083.15       2912.34       171.33 o                         
   6  -6   3      26009.99      25810.04       680.61 o                         
   7  -6   3       4950.83       5176.17       205.41 o                         
   8  -6   3         33.15         14.44       128.82 o                         
   9  -6   3       6546.02       6209.27       469.21 o                         
  10  -6   3        990.22        870.89        92.88 o                         
  11  -6   3       5946.75       5700.38       241.55 o                         
  12  -6   3       2979.97       2727.13       233.21 o                         
  13  -6   3         52.89         38.33        75.00 o                         
  14  -6   3       9018.74       8569.43       671.60 o                         
 -13  -5   3        347.53        307.42       129.25 o                         
 -12  -5   3      12536.92      11310.75       849.81 o                         
 -11  -5   3      13562.44      13087.23       788.07 o                         
 -10  -5   3         26.88        -47.10        76.35 o                         
  -9  -5   3       7069.80       6509.41       539.33 o                         
  -8  -5   3      25005.43      24721.74       865.80 o                         
  -7  -5   3       1502.33       1560.11       165.10 o                         
  -6  -5   3       8423.29       8672.04       298.76 o                         
  -5  -5   3         58.68         33.12        29.01 o                         
  -4  -5   3       9297.46       8662.54       324.15 o                         
  -3  -5   3      54407.34      52672.68       926.95 o                         
  -2  -5   3       6957.02       6786.40       230.67 o                         
  -1  -5   3        327.65        328.29        36.90 o                         
   0  -5   3      10268.00       9421.80       208.68 o                         
   1  -5   3       5497.52       5084.32       149.55 o                         
   2  -5   3       8018.41       7793.46       170.69 o                         
   3  -5   3       6471.07       6056.83       193.43 o                         
   4  -5   3        893.37       1022.11        85.19 o                         
   5  -5   3       1108.91        917.27        95.60 o                         
   6  -5   3      34669.62      33588.23       734.32 o                         
   7  -5   3       1146.32       1180.96       126.39 o                         
   8  -5   3       1899.20       1712.64       132.65 o                         
   9  -5   3      16899.86      16008.76       547.07 o                         
  10  -5   3        812.16        728.72        86.96 o                         
  11  -5   3      18635.29      17547.84       487.53 o                         
  12  -5   3       3075.22       2941.27       245.55 o                         
  13  -5   3         38.67        -22.50        78.05 o                         
  14  -5   3      11972.49      11133.92       600.87 o                         
 -14  -4   3         88.35        320.27       141.45 o                         
 -13  -4   3        515.47        588.46       167.94 o                         
 -12  -4   3      28516.41      25455.63      1693.19 o                         
 -11  -4   3      13358.06      12026.98       851.10 o                         
 -10  -4   3        146.98         82.48        73.57 o                         
  -9  -4   3       3185.66       3159.27       264.25 o                         
  -8  -4   3      20518.77      21351.61      1015.66 o                         
  -7  -4   3       4309.36       4229.81       234.66 o                         
  -6  -4   3      11709.77      11906.16       521.93 o                         
  -5  -4   3        283.08        276.16        47.27 o                         
  -4  -4   3      13143.36      13539.24       331.94 o                         
  -3  -4   3      37875.35      36752.13       842.46 o                         
  -2  -4   3      10900.68      10994.55       317.93 o                         
  -1  -4   3        850.11        933.59        65.77 o                         
   0  -4   3      20521.56      21230.51       510.28 o                         
   1  -4   3      16409.68      16564.72       396.38 o                         
   2  -4   3      56053.84      54283.51       823.27 o                         
   3  -4   3      17367.17      17207.69       381.02 o                         
   4  -4   3        128.64         86.11        26.29 o                         
   5  -4   3      54190.92      51665.50       959.93 o                         
   6  -4   3      34507.48      32209.55       847.57 o                         
   7  -4   3       2380.29       2361.45       143.97 o                         
   8  -4   3        573.39        496.02        74.05 o                         
   9  -4   3      15825.66      13961.84       478.17 o                         
  10  -4   3       2574.57       2600.15       171.36 o                         
  11  -4   3      12987.73      12531.27       392.98 o                         
  12  -4   3        183.68        154.48        51.90 o                         
  13  -4   3        247.70         48.15        70.80 o                         
  14  -4   3       6781.05       6052.30       440.33 o                         
 -14  -3   3         69.55        190.32       154.11 o                         
 -13  -3   3        683.64       1007.86       219.11 o                         
 -12  -3   3      31557.88      30348.46      2287.03 o                         
 -11  -3   3       9968.88       9470.34       744.33 o                         
 -10  -3   3        771.70        787.20       106.50 o                         
  -9  -3   3      16407.75      21099.00      1039.29 o                         
  -8  -3   3       8061.64       9535.29       530.06 o                         
  -7  -3   3       8180.08       8747.76       456.25 o                         
  -6  -3   3       9334.45       9783.71       317.88 o                         
  -5  -3   3         76.16         45.65        31.24 o                         
  -4  -3   3      17253.23      17507.11       758.11 o                         
  -3  -3   3      46833.09      45869.59       779.29 o                         
  -2  -3   3         72.38         77.76        14.40 o                         
  -1  -3   3       2363.66       2326.99        85.06 o                         
   0  -3   3       7570.05       8072.17       241.47 o                         
   1  -3   3       3115.81       3723.14        97.73 o                         
   2  -3   3      65789.98      62477.41      1070.00 o                         
   3  -3   3       7880.76       7613.80       234.47 o                         
   4  -3   3        203.11        174.59        35.80 o                         
   5  -3   3      42865.51      41098.95       861.06 o                         
   6  -3   3      37065.71      34951.84       742.63 o                         
   7  -3   3       1124.04       1027.83       103.73 o                         
   8  -3   3          6.56         40.25        28.56 o                         
   9  -3   3       8732.81       7966.26       318.65 o                         
  10  -3   3       1335.26       1180.86       117.12 o                         
  11  -3   3      11719.91      11646.68       633.45 o                         
  12  -3   3          9.38        -91.40       103.05 o                         
  13  -3   3        198.97         52.13        77.91 o                         
  14  -3   3       9003.59       9255.98       775.71 o                         
  15  -3   3       3728.96       3304.55       332.08 o                         
 -14  -2   3        226.56        -41.18        95.04 o                         
 -13  -2   3       4628.04       5304.22       444.64 o                         
 -12  -2   3      19156.34      22587.51      1934.07 o                         
 -11  -2   3        213.49        203.57        74.51 o                         
 -10  -2   3         68.81        101.63        28.81 o                         
  -9  -2   3       9362.23      11253.99       466.90 o                         
  -8  -2   3        472.77        369.75        49.78 o                         
  -7  -2   3      12141.54      15223.52       611.11 o                         
  -6  -2   3       2493.97       2870.28       219.62 o                         
  -5  -2   3       2935.98       3489.31       200.15 o                         
  -4  -2   3      27516.30      34475.62      2003.34 o                         
  -3  -2   3      62379.91      68113.00      2711.40 o                         
  -2  -2   3         30.99         37.50        12.91 o                         
  -1  -2   3       1696.67       1849.81       117.10 o                         
   0  -2   3      32822.95      39325.06      1055.69 o                         
   1  -2   3        825.70       1132.15        67.70 o                         
   2  -2   3      88337.59      83032.87      1574.78 o                         
   3  -2   3       2913.52       3181.22       215.30 o                         
   4  -2   3        287.70        305.09        39.48 o                         
   5  -2   3      63955.98      61947.82      1030.14 o                         
   6  -2   3      14511.16      13350.93       428.56 o                         
   7  -2   3       2590.56       2554.06       146.50 o                         
   8  -2   3        212.38        227.57        42.05 o                         
   9  -2   3       4227.84       4344.42       231.71 o                         
  10  -2   3       3789.40       3720.67       222.73 o                         
  11  -2   3       7271.81       6458.24       466.65 o                         
  12  -2   3        193.41        249.99       119.48 o                         
  13  -2   3        454.59        434.85       123.23 o                         
  14  -2   3       7882.75       7585.55       621.01 o                         
  15  -2   3       2543.17       1932.72       291.97 o                         
 -14  -1   3        226.11        290.11       103.59 o                         
 -13  -1   3       4422.36       4919.30       395.18 o                         
 -12  -1   3       8362.83      10839.05       625.02 o                         
 -11  -1   3        156.79         25.26        65.87 o                         
 -10  -1   3        412.57        457.26       117.65 o                         
  -9  -1   3       3289.31       4357.84       275.86 o                         
  -8  -1   3         95.33        105.70        31.46 o                         
  -7  -1   3      36745.31      48033.95      1465.36 o                         
  -6  -1   3       1586.49       2017.38       136.56 o                         
  -5  -1   3        131.74        120.56        28.54 o                         
  -4  -1   3      57900.41      74895.91      1282.78 o                         
  -3  -1   3      30705.69      36290.28       669.19 o                         
  -2  -1   3      73082.11      87080.83      4137.93 o                         
  -1  -1   3       6895.58       8178.08       460.26 o                         
   0  -1   3      12856.21      17169.21       470.87 o                         
   1  -1   3      10068.56      10645.26       329.24 o                         
   2  -1   3      45677.29      47022.53       738.55 o                         
   3  -1   3        158.07        212.92        32.22 o                         
   4  -1   3       5139.60       4653.09       186.89 o                         
   5  -1   3      47899.10      46769.57       924.47 o                         
   6  -1   3       4392.24       4204.40       184.03 o                         
   7  -1   3         89.02         84.79        29.71 o                         
   8  -1   3         75.75         30.31        25.32 o                         
   9  -1   3       6781.80       6837.35       315.64 o                         
  10  -1   3       1931.42       2318.09       444.68 o                         
  11  -1   3       9619.04       9404.35       595.31 o                         
  12  -1   3         60.44       -139.84       122.98 o                         
  13  -1   3       3195.55       3027.46       363.05 o                         
  14  -1   3      10664.25      10977.42       736.75 o                         
 -15   0   3       1821.90       2457.03       439.90 o                         
 -14   0   3         28.42        -20.09        83.75 o                         
 -13   0   3      10262.00      12441.24       772.28 o                         
 -12   0   3       4557.50       5909.43       443.33 o                         
 -11   0   3        295.16        485.14       120.64 o                         
 -10   0   3        119.77        231.86        58.83 o                         
  -9   0   3       6480.48       8460.65       458.43 o                         
  -8   0   3       5719.99       7405.40       277.97 o                         
  -7   0   3      32013.22      42272.19      1347.47 o                         
  -6   0   3      13261.49      18713.15       508.93 o                         
  -5   0   3       7078.52       9317.58       319.54 o                         
  -4   0   3      36137.93      46423.46      1034.53 o                         
  -3   0   3      27526.05      34865.46      1192.61 o                         
  -2   0   3      39336.97      47612.52      2147.03 o                         
  -1   0   3         19.25         46.95        10.25 o                         
   0   0   3      13067.53      16736.41      1119.87 o                         
   1   0   3      70817.97      76590.27      2976.94 o                         
   2   0   3      34629.41      41877.85      3050.20 o                         
   3   0   3        603.46        764.32        52.42 o                         
   4   0   3       1351.15       1407.08        84.49 o                         
   5   0   3      35128.61      35878.76       653.43 o                         
   6   0   3       5379.21       6103.88       203.68 o                         
   7   0   3       4599.62       4636.62       174.62 o                         
   8   0   3       7246.32       7668.01       244.30 o                         
   9   0   3        101.96        154.13       120.43 o                         
  10   0   3      18931.74      19448.36       844.17 o                         
  11   0   3       8531.43       8186.86       548.12 o                         
  12   0   3          2.12          3.69        93.13 o                         
  13   0   3      16376.50      16456.40       896.13 o                         
  14   0   3       9151.71       9439.10       766.37 o                         
 -15   1   3        509.11        499.26       153.16 o                         
 -14   1   3       1473.48       1634.06       224.44 o                         
 -13   1   3      14127.01      17341.95      1053.80 o                         
 -12   1   3       5865.39       7989.16       508.22 o                         
 -11   1   3       2860.82       3507.89       312.22 o                         
 -10   1   3        342.76        425.32       109.30 o                         
  -9   1   3       5905.49       7747.11       416.51 o                         
  -8   1   3      11015.17      13890.30       488.01 o                         
  -7   1   3      65778.12      88830.77      2345.36 o                         
  -6   1   3       2955.65       4029.88       227.06 o                         
  -5   1   3       4087.85       5130.47       356.19 o                         
  -4   1   3      51193.71      61948.57      3220.81 o                         
  -3   1   3         96.18        170.08        17.96 o                         
  -2   1   3        678.94        745.42        33.78 o                         
  -1   1   3      36517.15      40712.18       889.58 o                         
   0   1   3      22729.03      24884.12       581.62 o                         
   1   1   3      28871.87      30698.14       522.76 o                         
   2   1   3       9284.94      10447.61       416.80 o                         
   3   1   3         58.00         65.61        17.03 o                         
   4   1   3      15169.18      15271.36       312.64 o                         
   5   1   3      11499.13      10718.65       297.68 o                         
   6   1   3          4.47         36.72        35.34 o                         
   7   1   3       1420.54       1415.36        98.54 o                         
   8   1   3       2670.25       2821.16       166.10 o                         
   9   1   3       3190.67       3000.18       371.58 o                         
  10   1   3      31285.79      32657.63       871.52 o                         
  11   1   3       5985.77       5920.10       470.79 o                         
  12   1   3         64.43        103.40       102.90 o                         
  13   1   3      14758.01      15249.46       878.74 o                         
  14   1   3       7318.70       6242.76       589.13 o                         
 -15   2   3        379.86        259.03       106.81 o                         
 -14   2   3        132.94        253.87       114.15 o                         
 -13   2   3      22121.40      27233.08      1163.10 o                         
 -12   2   3       6879.44       8855.85       469.83 o                         
 -11   2   3       8768.57      11080.96       495.92 o                         
 -10   2   3       1353.53       1786.42       238.14 o                         
  -9   2   3       3098.69       3911.02       252.73 o                         
  -8   2   3      36718.18      48650.66      1308.07 o                         
  -7   2   3      34495.18      44093.41      2350.39 o                         
  -6   2   3        229.95        285.71        46.12 o                         
  -5   2   3       7830.64       8784.59       506.46 o                         
  -4   2   3      21873.36      24802.46      1355.01 o                         
  -3   2   3        136.80        168.29        17.01 o                         
  -2   2   3        166.56        254.65        28.15 o                         
  -1   2   3       4459.86       4724.87       148.57 o                         
   0   2   3       1986.73       2300.80       160.50 o                         
   1   2   3      25721.54      26945.20       417.51 o                         
   2   2   3      20301.76      20234.19       362.62 o                         
   3   2   3       4735.34       4876.52       140.03 o                         
   4   2   3      13008.59      12492.94       266.76 o                         
   5   2   3      30071.31      30576.73       527.19 o                         
   6   2   3       6048.49       6300.17       225.85 o                         
   7   2   3       5654.02       5642.52       244.54 o                         
   8   2   3       3628.98       3698.20       218.96 o                         
   9   2   3      14183.34      13979.36       522.30 o                         
  10   2   3      40969.03      39796.59      1419.21 o                         
  11   2   3        736.68        778.95       179.71 o                         
  12   2   3        154.19        120.88        99.01 o                         
  13   2   3       7179.54       6929.95       528.13 o                         
  14   2   3       1814.61       1756.27       271.10 o                         
 -15   3   3        806.76        699.75       201.79 o                         
 -14   3   3        797.12       1172.06       188.66 o                         
 -13   3   3      16552.12      20681.94      1134.83 o                         
 -12   3   3       2057.02       2406.20       233.85 o                         
 -11   3   3       4014.39       5030.52       324.38 o                         
 -10   3   3       1466.41       1873.22       180.61 o                         
  -9   3   3       1578.05       1977.76       171.80 o                         
  -8   3   3      19369.73      23282.90      1243.97 o                         
  -7   3   3      16617.28      21737.23       703.96 o                         
  -6   3   3       3389.90       4229.24       147.94 o                         
  -5   3   3       2877.21       3165.90       127.55 o                         
  -4   3   3      32031.09      33171.67       779.32 o                         
  -3   3   3        597.44        771.17        72.00 o                         
  -2   3   3       1372.59       1597.73        77.27 o                         
  -1   3   3         61.19         68.48        12.04 o                         
   0   3   3        707.41        662.34        36.37 o                         
   1   3   3      62756.52      65505.49      1449.68 o                         
   2   3   3      21251.97      22242.50       394.50 o                         
   3   3   3         49.79         71.92        25.93 o                         
   4   3   3      47605.50      47850.88       928.36 o                         
   5   3   3      17305.05      17032.44       413.35 o                         
   6   3   3      16195.43      16377.02       433.07 o                         
   7   3   3       4261.50       4260.46       268.97 o                         
   8   3   3        655.84        564.09        96.93 o                         
   9   3   3      28156.59      27997.12       834.02 o                         
  10   3   3      24398.33      24276.36      1052.79 o                         
  11   3   3       2917.92       2832.42       306.97 o                         
  12   3   3         87.67         -0.74        74.84 o                         
  13   3   3       3238.27       3017.27       344.30 o                         
  14   3   3        454.41        371.72       104.74 o                         
 -15   4   3         23.55          7.75        81.47 o                         
 -14   4   3       1434.44       1599.89       217.01 o                         
 -13   4   3      14038.20      16952.21       750.41 o                         
 -12   4   3          4.45         -5.18        54.56 o                         
 -11   4   3       4981.19       5523.93       338.70 o                         
 -10   4   3        739.04        808.46       120.60 o                         
  -9   4   3         52.09          7.27        39.84 o                         
  -8   4   3      25603.68      26724.70       701.11 o                         
  -7   4   3       1695.70       1792.94        97.77 o                         
  -6   4   3        322.11        300.97        37.74 o                         
  -5   4   3      13649.77      13796.06       559.15 o                         
  -4   4   3       8638.52       9313.93       449.48 o                         
  -3   4   3       1333.45       1427.73        93.01 o                         
  -2   4   3       8021.62       8465.02       185.91 o                         
  -1   4   3       1403.90       1457.19        59.38 o                         
   0   4   3      15831.31      15934.10       271.48 o                         
   1   4   3     109945.26     110871.68      1388.53 o                         
   2   4   3       3229.42       2950.44       107.52 o                         
   3   4   3       3396.30       3381.69       147.59 o                         
   4   4   3      26493.03      26138.95       532.35 o                         
   5   4   3       7410.98       7622.37       288.41 o                         
   6   4   3      16360.11      16385.97       490.56 o                         
   7   4   3       7728.54       7370.46       429.16 o                         
   8   4   3        439.95        288.61        85.09 o                         
   9   4   3      10048.17      10210.05       401.33 o                         
  10   4   3      16900.02      16857.51       929.73 o                         
  11   4   3          1.88        -88.84        98.06 o                         
  12   4   3        120.48        106.96        70.72 o                         
  13   4   3       4327.07       4055.90       515.59 o                         
 -14   5   3       3131.44       3457.35       389.22 o                         
 -13   5   3       3719.13       4337.61       327.64 o                         
 -12   5   3       1042.67       1188.65       160.39 o                         
 -11   5   3        968.05       1009.30       136.86 o                         
 -10   5   3        789.37        785.31       108.37 o                         
  -9   5   3       3039.48       3640.96       227.77 o                         
  -8   5   3      15064.69      15467.48       479.86 o                         
  -7   5   3       3571.24       3558.50       146.77 o                         
  -6   5   3       2191.15       2328.68       115.67 o                         
  -5   5   3      12690.60      12359.34       367.52 o                         
  -4   5   3      30231.82      33066.56       626.78 o                         
  -3   5   3      16899.57      16840.48       368.32 o                         
  -2   5   3      18140.64      18880.21       270.64 o                         
  -1   5   3        303.94        284.86        26.44 o                         
   0   5   3      54691.52      53178.51       679.46 o                         
   1   5   3     147505.59     141213.55      2259.35 o                         
   2   5   3        384.30        328.52        35.28 o                         
   3   5   3         89.80        134.66        33.06 o                         
   4   5   3      27443.69      27228.57       825.54 o                         
   5   5   3         29.60         81.75        36.48 o                         
   6   5   3      16825.17      16855.16       466.85 o                         
   7   5   3        786.39        729.44       100.85 o                         
   8   5   3        682.37        578.46        85.31 o                         
   9   5   3       6718.36       6352.86       318.73 o                         
  10   5   3       7361.64       7251.76       400.08 o                         
  11   5   3        595.97        300.52       128.39 o                         
  12   5   3        150.62        120.43       224.07 o                         
  13   5   3       2776.34       2350.11       447.83 o                         
 -14   6   3       3954.31       4063.13       427.01 o                         
 -13   6   3       1258.82       1253.58       231.45 o                         
 -12   6   3       2868.22       3213.91       268.67 o                         
 -11   6   3       1029.45       1214.62       152.68 o                         
 -10   6   3        545.09        618.40        97.85 o                         
  -9   6   3       7029.50       7186.91       242.43 o                         
  -8   6   3      34122.94      33660.61       676.08 o                         
  -7   6   3       1519.21       1404.72        90.47 o                         
  -6   6   3        743.85        773.40        63.03 o                         
  -5   6   3      30461.03      29858.71       543.08 o                         
  -4   6   3       6777.85       7314.99       243.89 o                         
  -3   6   3      32682.35      32825.00       505.60 o                         
  -2   6   3        734.78        586.71        41.37 o                         
  -1   6   3         31.45         13.72        15.30 o                         
   0   6   3      44880.48      42532.72       663.71 o                         
   1   6   3      26313.98      24069.92       589.39 o                         
   2   6   3        940.65       1041.95        62.08 o                         
   3   6   3         20.67         68.51        25.51 o                         
   4   6   3       9097.62       9716.33       301.67 o                         
   5   6   3       1465.91       1342.96       100.79 o                         
   6   6   3       7536.15       7633.11       465.52 o                         
   7   6   3       3648.70       3953.48       270.38 o                         
   8   6   3        522.52        493.21        91.88 o                         
   9   6   3       7774.65       7501.84       357.68 o                         
  10   6   3       8003.93       7254.58       613.85 o                         
  11   6   3       1849.98       2446.14       317.70 o                         
  12   6   3       1922.72       1902.78       277.90 o                         
  13   6   3       2678.53       3046.91       378.68 o                         
 -14   7   3       5395.76       5543.55       507.11 o                         
 -13   7   3        896.84        733.47       181.68 o                         
 -12   7   3       6037.17       6276.42       492.29 o                         
 -11   7   3        423.85        400.96        84.99 o                         
 -10   7   3         27.80         -6.40        16.26 o                         
  -9   7   3      24839.51      25261.25       569.68 o                         
  -8   7   3      35447.19      34733.10       701.90 o                         
  -7   7   3       2704.96       2585.18       126.57 o                         
  -6   7   3         31.33         45.88        29.70 o                         
  -5   7   3      20789.65      20891.59       479.49 o                         
  -4   7   3        787.37        654.71       114.16 o                         
  -3   7   3      34153.95      34010.55       417.39 o                         
  -2   7   3       4983.62       5096.65       142.55 o                         
  -1   7   3        460.14        448.22        40.16 o                         
   0   7   3      29148.30      27650.71       518.31 o                         
   1   7   3      11418.10       9322.93       355.73 o                         
   2   7   3       1025.70       1091.49       100.75 o                         
   3   7   3         37.29         58.73        16.09 o                         
   4   7   3       6329.48       6277.49       202.40 o                         
   5   7   3       2200.68       2328.17       130.38 o                         
   6   7   3      12671.56      13017.52       491.19 o                         
   7   7   3        467.87        366.02        69.30 o                         
   8   7   3       1971.19       1775.53       177.78 o                         
   9   7   3      13467.44      13384.93       677.84 o                         
  10   7   3        152.51        179.61       108.17 o                         
  11   7   3        914.55       1145.38       208.26 o                         
  12   7   3       4448.87       4888.55       456.68 o                         
 -14   8   3       5236.55       5450.21       495.72 o                         
 -13   8   3        535.79        339.50       111.58 o                         
 -12   8   3       5620.18       5646.46       473.79 o                         
 -11   8   3       4888.39       4863.93       407.50 o                         
 -10   8   3         49.20         60.14        41.12 o                         
  -9   8   3      21306.97      21765.42       443.60 o                         
  -8   8   3      47631.54      47069.11       755.49 o                         
  -7   8   3        456.53        301.88        90.40 o                         
  -6   8   3        357.18        259.11        60.87 o                         
  -5   8   3      14593.32      14960.39       312.48 o                         
  -4   8   3       7922.33       8048.43       231.03 o                         
  -3   8   3      36054.95      35973.54       598.15 o                         
  -2   8   3        551.54        573.59        51.11 o                         
  -1   8   3       3197.35       2940.94        84.76 o                         
   0   8   3      25590.67      24544.72       545.73 o                         
   1   8   3       5108.94       5195.22       223.88 o                         
   2   8   3       2363.95       2288.00       129.76 o                         
   3   8   3        168.81        176.27        41.90 o                         
   4   8   3        536.83        484.60        43.72 o                         
   5   8   3      12314.98      12875.13       327.72 o                         
   6   8   3      11026.17      10968.05       390.48 o                         
   7   8   3        614.48        600.80        81.44 o                         
   8   8   3       4351.04       4165.07       344.73 o                         
   9   8   3      23107.11      23030.39      1559.67 o                         
  10   8   3         33.38        247.55       121.27 o                         
  11   8   3        929.39        480.32       207.71 o                         
  12   8   3       2566.17       1761.34       273.11 o                         
 -13   9   3         18.00        232.57       125.80 o                         
 -12   9   3      15045.67      14442.06       779.98 o                         
 -11   9   3       1305.29       1003.56       181.74 o                         
 -10   9   3        650.26        386.24       125.87 o                         
  -9   9   3      27156.17      26842.54       804.74 o                         
  -8   9   3       7899.11       7997.23       358.92 o                         
  -7   9   3        515.84        498.85        74.57 o                         
  -6   9   3       1595.06       1466.12        88.39 o                         
  -5   9   3       2663.49       2587.02       124.26 o                         
  -4   9   3       4977.22       5182.45       178.56 o                         
  -3   9   3       9699.31       9927.78       252.39 o                         
  -2   9   3        243.16        187.26        26.62 o                         
  -1   9   3        357.49        320.79        37.60 o                         
   0   9   3      21211.77      21963.26       607.05 o                         
   1   9   3       2073.10       2083.12       124.62 o                         
   2   9   3       2810.34       2901.55       165.15 o                         
   3   9   3       1157.73       1207.06       117.40 o                         
   4   9   3        621.86        527.01        87.12 o                         
   5   9   3      29121.71      29289.56       953.58 o                         
   6   9   3      15605.80      15955.25       609.26 o                         
   7   9   3        842.89        605.66       118.97 o                         
   8   9   3      10899.38       9341.85       757.71 o                         
   9   9   3      24662.33      25743.79      1683.43 o                         
  10   9   3         30.97        158.83       128.76 o                         
  11   9   3        552.40        413.50       174.91 o                         
 -13  10   3       1234.67       1376.17       251.48 o                         
 -12  10   3      16661.72      16798.03       854.69 o                         
 -11  10   3        675.09        684.94       157.11 o                         
 -10  10   3        689.86        705.42       147.41 o                         
  -9  10   3      18858.19      19339.09       719.50 o                         
  -8  10   3        708.26        757.86       108.16 o                         
  -7  10   3       3892.28       4057.71       256.19 o                         
  -6  10   3         49.70         43.98        23.05 o                         
  -5  10   3        788.10        820.70        78.80 o                         
  -4  10   3      14516.27      14866.83       369.79 o                         
  -3  10   3       3946.37       3939.94       175.90 o                         
  -2  10   3        180.08        174.46        24.17 o                         
  -1  10   3       6684.07       6645.40       187.27 o                         
   0  10   3      35718.20      36219.17       863.13 o                         
   1  10   3        348.95        360.07        70.09 o                         
   2  10   3       3623.93       3676.55       223.06 o                         
   3  10   3       6794.00       7062.08       444.47 o                         
   4  10   3        137.12         59.85        42.92 o                         
   5  10   3      23363.83      24555.08       871.89 o                         
   6  10   3       3973.05       4159.53       366.48 o                         
   7  10   3          1.39         10.83       103.92 o                         
   8  10   3      10655.01      10197.44       713.08 o                         
   9  10   3       6318.58       5697.24       861.47 o                         
  10  10   3         63.53         68.04        99.92 o                         
 -12  11   3       7556.57       8007.86       578.19 o                         
 -11  11   3         44.13        -73.44       101.28 o                         
 -10  11   3       2834.21       2930.94       307.75 o                         
  -9  11   3       6559.73       6384.04       455.15 o                         
  -8  11   3         61.83         26.61        72.28 o                         
  -7  11   3       3737.71       4059.18       300.92 o                         
  -6  11   3       1019.67       1004.34        86.60 o                         
  -5  11   3        863.30        978.29        92.73 o                         
  -4  11   3      20587.33      21367.95       532.86 o                         
  -3  11   3       4790.15       4516.18       157.48 o                         
  -2  11   3        577.35        482.25        42.44 o                         
  -1  11   3      12330.03      11580.88       255.94 o                         
   0  11   3      29418.41      29390.74      1193.24 o                         
   1  11   3       1199.09       1236.91       120.31 o                         
   2  11   3       4537.59       4332.08       273.60 o                         
   3  11   3       4491.83       4000.71       269.34 o                         
   4  11   3        868.84        739.66       116.65 o                         
   5  11   3      17171.46      17350.21      2217.36 o                         
   6  11   3       2415.84       2307.87       339.63 o                         
   7  11   3        245.47        180.03        70.30 o                         
   8  11   3       5884.92       5948.30       779.73 o                         
   9  11   3       6089.10       6843.01       888.58 o                         
 -12  12   3       1488.64       1314.67       220.90 o                         
 -11  12   3         33.50         14.76       100.04 o                         
 -10  12   3       3219.71       3009.72       328.11 o                         
  -9  12   3       3814.30       3780.49       354.23 o                         
  -8  12   3        116.36        145.42       153.50 o                         
  -7  12   3       1309.15       1022.30       173.69 o                         
  -6  12   3        287.53        160.73        57.31 o                         
  -5  12   3         32.11         25.78        27.33 o                         
  -4  12   3      20870.60      22356.84       523.37 o                         
  -3  12   3      10542.11      10290.02       264.39 o                         
  -2  12   3        193.60        199.43        35.66 o                         
  -1  12   3      20586.96      21338.42       488.67 o                         
   0  12   3      12307.78      12833.13       473.09 o                         
   1  12   3       3549.31       3349.02       249.18 o                         
   2  12   3       1488.40       1341.58       153.79 o                         
   3  12   3       3693.33       2978.61       361.40 o                         
   4  12   3       2435.68       2484.68       285.75 o                         
   5  12   3      11899.14      11801.43      1001.54 o                         
   6  12   3        127.42        -62.69        77.61 o                         
   7  12   3        937.69       1020.10       204.00 o                         
   8  12   3       3901.08       4470.44       657.69 o                         
 -11  13   3          9.92         60.71       103.03 o                         
 -10  13   3       4523.59       4544.07       408.61 o                         
  -9  13   3      10067.51      10126.13       607.91 o                         
  -8  13   3       1541.54       1660.85       277.75 o                         
  -7  13   3       1909.32       1784.75       228.97 o                         
  -6  13   3       2204.59       1969.53       234.41 o                         
  -5  13   3       2821.31       3135.39       272.08 o                         
  -4  13   3      22369.98      22549.94       711.23 o                         
  -3  13   3       2961.76       2820.58       185.16 o                         
  -2  13   3        247.72        202.23        47.71 o                         
  -1  13   3      14977.72      15608.58       501.19 o                         
   0  13   3       1536.07       1300.66       156.67 o                         
   1  13   3       2561.21       2567.38       265.86 o                         
   2  13   3        207.06        156.28        75.52 o                         
   3  13   3         12.66         -3.38       106.15 o                         
   4  13   3       3324.53       3229.83       337.69 o                         
   5  13   3       6381.00       5496.33       735.09 o                         
   6  13   3        336.33        271.23       115.09 o                         
   7  13   3        168.90        241.63       146.43 o                         
 -10  14   3       7513.65       7741.90       556.12 o                         
  -9  14   3       5624.67       5636.82       511.67 o                         
  -8  14   3       1301.60       1397.59       226.82 o                         
  -7  14   3        988.55        762.13       255.00 o                         
  -6  14   3       1019.50        987.05       164.82 o                         
  -5  14   3       2944.43       2765.62       359.45 o                         
  -4  14   3      19325.74      20085.19       879.00 o                         
  -3  14   3        862.41       1237.28       201.90 o                         
  -2  14   3         33.04        -59.29        64.80 o                         
  -1  14   3       7684.50       7703.49       470.72 o                         
   0  14   3        172.47        201.01       117.01 o                         
   1  14   3       3736.39       3498.77       396.48 o                         
   2  14   3        414.32        450.31       118.43 o                         
   3  14   3          8.73        -69.25        94.83 o                         
   4  14   3       9242.09       8994.08       760.31 o                         
   5  14   3       7439.96       8116.53       945.51 o                         
   6  14   3         69.16        -91.25       115.76 o                         
  -8  15   3       6308.36       6679.41       494.67 o                         
  -7  15   3        786.34        672.44       192.76 o                         
  -6  15   3       1178.43       1229.81       243.23 o                         
  -5  15   3       9823.71      10207.61       707.83 o                         
  -4  15   3       6604.24       7469.98       572.05 o                         
  -3  15   3         70.57        141.80        72.41 o                         
  -2  15   3       1616.12       1747.76       216.04 o                         
  -1  15   3       3800.85       3881.54       341.96 o                         
   0  15   3        115.37        177.22        85.83 o                         
   1  15   3       2895.23       3095.08       360.58 o                         
   2  15   3        301.32        195.63       114.08 o                         
   3  15   3        632.91        779.99       188.95 o                         
   4  15   3      11944.85      13696.57       876.53 o                         
   5  15   3       6463.62       8589.75       707.43 o                         
  -7  16   3        192.86        153.29       253.46 o                         
  -6  16   3         28.79       -222.56       148.37 o                         
  -5  16   3       5698.75       6130.38       543.78 o                         
  -4  16   3       3598.03       4077.57       429.89 o                         
  -3  16   3        144.53        247.06       163.45 o                         
  -2  16   3        362.35        432.55       183.56 o                         
  -1  16   3       3885.20       4567.42       389.18 o                         
   0  16   3        656.50        673.60       300.73 o                         
   1  16   3       7382.17       7807.26       546.65 o                         
   2  16   3          0.92         40.65       111.21 o                         
   0 -17   4        141.72        204.78       142.06 o                         
   1 -17   4       2101.86       2884.40       527.35 o                         
   2 -17   4       5042.87       6865.15      1542.73 o                         
   3 -17   4         55.12       1407.17      1135.31 o                         
   4 -17   4       2921.45       3030.53       528.88 o                         
  -3 -16   4         17.02        153.94       601.52 o                         
  -2 -16   4       7757.61       8681.43       741.80 o                         
  -1 -16   4       4371.88       4854.83       429.14 o                         
   0 -16   4        361.01        247.75       135.14 o                         
   1 -16   4       2075.80       2387.37       523.38 o                         
   2 -16   4       7731.38      10767.22       973.92 o                         
   3 -16   4       6350.79      10678.01      1229.22 o                         
   4 -16   4       5951.41       5759.37       702.32 o                         
   5 -16   4         81.00        377.74       263.23 o                         
   6 -16   4       5896.31       7328.56      1067.58 o                         
   7 -16   4      10520.03      10814.88       630.10 o                         
  -5 -15   4       4766.45       5426.52       722.13 o                         
  -4 -15   4         88.13        211.54       121.94 o                         
  -3 -15   4       2525.85       3135.05       815.62 o                         
  -2 -15   4      25794.76      25155.65      1840.87 o                         
  -1 -15   4       2734.80       2537.37       371.85 o                         
   0 -15   4          3.80       -186.30       124.20 o                         
   1 -15   4       5014.20       5469.28       528.73 o                         
   2 -15   4        615.27       3039.55       471.50 o                         
   3 -15   4      10822.29      12015.28       592.70 o                         
   4 -15   4       4998.53       5229.85       340.84 o                         
   5 -15   4         44.93        -83.66       117.86 o                         
   6 -15   4       3870.94       4165.39       352.81 o                         
   7 -15   4       8880.79       9675.61       584.31 o                         
   8 -15   4       1214.62       1149.60       207.66 o                         
   9 -15   4        316.77        217.92        82.11 o                         
  -7 -14   4       3360.74       3996.97       597.04 o                         
  -6 -14   4        829.89       1010.80       351.58 o                         
  -5 -14   4       3397.12       3892.21       470.54 o                         
  -4 -14   4         34.24         94.99       154.72 o                         
  -3 -14   4       4025.24       4325.28       463.22 o                         
  -2 -14   4      22303.28      23690.12       875.37 o                         
  -1 -14   4       4184.71       4721.02       347.30 o                         
   0 -14   4          6.01         15.67        52.93 o                         
   1 -14   4       4474.37       5045.15       367.39 o                         
   2 -14   4         32.64        117.28       169.41 o                         
   3 -14   4       9050.23       9551.63       404.58 o                         
   4 -14   4       3627.70       3600.24       241.95 o                         
   5 -14   4        161.81        189.39       112.36 o                         
   6 -14   4       4166.56       4259.85       421.30 o                         
   7 -14   4      10359.41      10793.08       615.97 o                         
   8 -14   4         95.72         65.71        47.52 o                         
   9 -14   4        131.12         36.22        74.38 o                         
  10 -14   4       3195.78       3458.10       311.76 o                         
  -8 -13   4       2427.02       2275.30       306.18 o                         
  -7 -13   4       2174.37       3114.74       391.73 o                         
  -6 -13   4      16590.42      16400.18       895.35 o                         
  -5 -13   4       6930.62       6580.96       474.44 o                         
  -4 -13   4         80.90         72.22        90.20 o                         
  -3 -13   4      11726.72      11398.66       745.66 o                         
  -2 -13   4      16368.05      16609.42       777.62 o                         
  -1 -13   4        542.67        497.55       140.86 o                         
   0 -13   4        176.70         46.93        58.41 o                         
   1 -13   4       1545.11       1732.49       141.89 o                         
   2 -13   4        402.00        448.93        67.88 o                         
   3 -13   4       3663.81       3633.61       193.81 o                         
   4 -13   4       1646.25       1551.64       138.12 o                         
   5 -13   4        138.32         50.95       100.54 o                         
   6 -13   4       8390.20       7952.91       489.15 o                         
   7 -13   4       5584.47       5351.70       338.93 o                         
   8 -13   4         35.30         38.19        53.76 o                         
   9 -13   4         55.61        -36.37        71.67 o                         
  10 -13   4       1298.38       1375.80       189.89 o                         
  11 -13   4       2503.27       2618.81       280.25 o                         
  -9 -12   4        138.13         99.17       120.84 o                         
  -8 -12   4       3698.63       3918.56       490.19 o                         
  -7 -12   4         13.90        345.01       375.99 o                         
  -6 -12   4      20059.90      20435.65      1034.11 o                         
  -5 -12   4       3319.29       2788.10       497.81 o                         
  -4 -12   4       1990.08       1654.00       254.09 o                         
  -3 -12   4      10892.12      10612.75       585.45 o                         
  -2 -12   4      17012.51      17741.41       576.87 o                         
  -1 -12   4         29.33         71.59        50.94 o                         
   0 -12   4        804.46        847.04        76.37 o                         
   1 -12   4       2703.22       2727.75       145.32 o                         
   2 -12   4        118.91         68.04        32.63 o                         
   3 -12   4       7822.44       7777.18       284.06 o                         
   4 -12   4       1258.07       1354.79        95.84 o                         
   5 -12   4         40.38         53.73        34.56 o                         
   6 -12   4      14746.96      14591.44       621.42 o                         
   7 -12   4       3469.93       3423.64       262.19 o                         
   8 -12   4       4541.06       4249.79       302.22 o                         
   9 -12   4        818.26        804.81       129.68 o                         
  10 -12   4        545.22        517.04       120.29 o                         
  11 -12   4      11680.41      11779.97       602.41 o                         
  12 -12   4       6864.80       7082.23       506.22 o                         
 -10 -11   4         13.04         49.83       160.04 o                         
  -9 -11   4       1052.09       1018.69       200.20 o                         
  -8 -11   4       2578.03       2410.85       296.06 o                         
  -7 -11   4        540.98        532.26       231.31 o                         
  -6 -11   4      17841.85      18137.15       959.22 o                         
  -5 -11   4       3102.03       2948.25       266.98 o                         
  -4 -11   4        878.28        892.23        78.11 o                         
  -3 -11   4       8726.11       8651.92       269.36 o                         
  -2 -11   4       8323.89       8265.02       363.59 o                         
  -1 -11   4        722.79        715.97        68.09 o                         
   0 -11   4         20.23         14.74        18.43 o                         
   1 -11   4      10200.48      10522.39       303.13 o                         
   2 -11   4       4469.85       4430.17       181.27 o                         
   3 -11   4      16393.72      15804.90       378.70 o                         
   4 -11   4         48.10          2.63        25.80 o                         
   5 -11   4       2057.71       2001.43       116.11 o                         
   6 -11   4      18181.39      18724.66       475.16 o                         
   7 -11   4        577.63        600.26        86.50 o                         
   8 -11   4       3079.52       2968.70       248.38 o                         
   9 -11   4        540.51        472.35        99.37 o                         
  10 -11   4         48.84        102.65        72.37 o                         
  11 -11   4      10498.43       9984.69       604.07 o                         
  12 -11   4       4256.89       4187.54       397.84 o                         
 -11 -10   4      12137.48      12289.22      1024.43 o                         
 -10 -10   4       1919.27       1678.80       269.29 o                         
  -9 -10   4         34.18       -184.77       123.18 o                         
  -8 -10   4       3786.11       3594.76       287.23 o                         
  -7 -10   4       2362.13       2449.53       213.35 o                         
  -6 -10   4       9603.39       9626.09       365.80 o                         
  -5 -10   4       1034.38        947.72       101.18 o                         
  -4 -10   4        390.12        359.18        54.88 o                         
  -3 -10   4      14825.62      15489.45       442.15 o                         
  -2 -10   4        682.77        644.86        69.48 o                         
  -1 -10   4       3105.76       3110.58       143.70 o                         
   0 -10   4        590.22        592.40        49.85 o                         
   1 -10   4        898.49        924.59        68.46 o                         
   2 -10   4       8914.80       8774.25       337.47 o                         
   3 -10   4      22920.44      22667.73       559.41 o                         
   4 -10   4        178.55        107.18        22.82 o                         
   5 -10   4       5245.63       5071.34       187.11 o                         
   6 -10   4      21557.20      20757.55       550.32 o                         
   7 -10   4        123.70        133.31        70.11 o                         
   8 -10   4       5120.07       4981.71       262.33 o                         
   9 -10   4        633.81        516.73       112.24 o                         
  10 -10   4        184.41         87.09       136.64 o                         
  11 -10   4       9015.05       9175.96       575.35 o                         
  12 -10   4       4880.72       4650.17       346.43 o                         
  13 -10   4         15.14        147.26       100.28 o                         
 -11  -9   4       2395.39       2164.58       310.41 o                         
 -10  -9   4       1343.34       1470.10       249.61 o                         
  -9  -9   4         73.61         -1.83        63.72 o                         
  -8  -9   4       1038.96        745.20       122.23 o                         
  -7  -9   4       2441.35       2340.02       183.52 o                         
  -6  -9   4      11630.50      11352.51       404.40 o                         
  -5  -9   4        416.22        240.99        61.77 o                         
  -4  -9   4         72.95         78.71        32.34 o                         
  -3  -9   4      17401.41      17139.77       596.51 o                         
  -2  -9   4       2591.59       2639.49       132.68 o                         
  -1  -9   4      12448.16      12877.37       327.70 o                         
   0  -9   4        567.38        540.19        43.96 o                         
   1  -9   4         98.08        107.56        23.22 o                         
   2  -9   4      51731.78      50127.61       974.07 o                         
   3  -9   4      16687.51      16427.02       298.50 o                         
   4  -9   4        552.99        463.96        45.08 o                         
   5  -9   4      10752.22       9952.05       288.57 o                         
   6  -9   4      15535.49      15519.94       424.80 o                         
   7  -9   4       2301.62       2679.82       239.96 o                         
   8  -9   4       4498.05       4522.44       332.05 o                         
   9  -9   4        574.69        488.33       111.86 o                         
  10  -9   4         47.96         17.22        87.68 o                         
  11  -9   4       6692.33       6694.17       382.76 o                         
  12  -9   4       3016.09       2761.01       327.84 o                         
  13  -9   4        334.18        100.83       100.62 o                         
 -12  -8   4       3584.00       3820.40       417.14 o                         
 -11  -8   4        220.28        341.23       151.97 o                         
 -10  -8   4       1495.93       1490.93       295.45 o                         
  -9  -8   4        373.70        164.25       206.67 o                         
  -8  -8   4        355.65        323.67        66.56 o                         
  -7  -8   4      14335.02      13410.66       478.23 o                         
  -6  -8   4      16107.34      15746.94       654.67 o                         
  -5  -8   4        110.20         47.10        41.86 o                         
  -4  -8   4       3645.88       3367.96       177.93 o                         
  -3  -8   4      31768.61      31574.33       947.57 o                         
  -2  -8   4       2288.40       2536.07       122.86 o                         
  -1  -8   4      10779.46      10373.74       306.89 o                         
   0  -8   4       2655.36       2603.74        90.73 o                         
   1  -8   4       4004.73       3880.65       135.02 o                         
   2  -8   4      42167.39      39932.31       605.83 o                         
   3  -8   4      15165.50      14737.13       287.07 o                         
   4  -8   4        751.76        763.34        66.93 o                         
   5  -8   4       8659.65       8107.14       259.86 o                         
   6  -8   4      14687.19      14501.76       456.21 o                         
   7  -8   4         99.56         94.76       107.88 o                         
   8  -8   4       5595.63       5420.44       361.11 o                         
   9  -8   4        481.01        372.09        92.52 o                         
  10  -8   4       1956.57       1780.75       232.53 o                         
  11  -8   4      18433.03      17934.62       778.60 o                         
  12  -8   4       3348.48       3252.17       286.53 o                         
  13  -8   4        140.78        127.63        93.93 o                         
  14  -8   4       5959.30       6107.52       436.52 o                         
 -12  -7   4       3414.00       3676.73       468.94 o                         
 -11  -7   4        201.06        167.75       144.79 o                         
 -10  -7   4       1425.91       1416.49       239.01 o                         
  -9  -7   4         37.91         79.32        59.91 o                         
  -8  -7   4         44.69        -38.94        60.27 o                         
  -7  -7   4      24897.41      23458.01       651.86 o                         
  -6  -7   4      11743.46      11256.73       377.33 o                         
  -5  -7   4        301.09        347.11        60.34 o                         
  -4  -7   4      10455.61      10362.37       308.67 o                         
  -3  -7   4      29252.40      27743.69       571.86 o                         
  -2  -7   4       3570.38       3515.48       163.59 o                         
  -1  -7   4      13995.47      12668.01       302.94 o                         
   0  -7   4       3809.55       3660.15       110.52 o                         
   1  -7   4       1007.35       1031.25        66.42 o                         
   2  -7   4      55324.90      53927.42      1160.85 o                         
   3  -7   4       7263.02       6854.71       173.91 o                         
   4  -7   4        433.46        357.30        43.25 o                         
   5  -7   4      21024.64      20581.89       495.17 o                         
   6  -7   4       6800.58       6704.34       290.81 o                         
   7  -7   4        540.23        487.74        92.57 o                         
   8  -7   4       1093.47       1161.61       187.39 o                         
   9  -7   4        199.48        153.80        96.27 o                         
  10  -7   4      14836.85      14536.02       355.00 o                         
  11  -7   4      16168.53      15029.23       481.80 o                         
  12  -7   4        137.99        147.99       121.74 o                         
  13  -7   4       1352.07       1585.53       196.70 o                         
  14  -7   4       4914.28       4696.36       381.00 o                         
 -13  -6   4        475.62        456.72       244.73 o                         
 -12  -6   4       9725.27      11600.32      2649.76 o                         
 -11  -6   4         42.72        -26.45        81.59 o                         
 -10  -6   4       7745.73       7332.49       727.97 o                         
  -9  -6   4       1183.62       1190.51       179.59 o                         
  -8  -6   4       1254.45       1431.34       179.74 o                         
  -7  -6   4      44743.86      43065.75      1010.33 o                         
  -6  -6   4      10181.93       9472.17       329.73 o                         
  -5  -6   4       1042.15        983.41        73.61 o                         
  -4  -6   4      17810.54      17143.04       434.15 o                         
  -3  -6   4      12033.27      11351.23       351.13 o                         
  -2  -6   4      12390.47      12385.74       359.51 o                         
  -1  -6   4        219.93        255.10        32.98 o                         
   0  -6   4        120.69         83.90        21.09 o                         
   1  -6   4      11060.12       9847.26       238.01 o                         
   2  -6   4      36665.00      34643.37       510.00 o                         
   3  -6   4       4387.75       4310.18       128.34 o                         
   4  -6   4        536.83        609.54        65.79 o                         
   5  -6   4       8699.50       8949.94       291.91 o                         
   6  -6   4       3985.84       4023.02       212.44 o                         
   7  -6   4      10935.43      11021.86       396.25 o                         
   8  -6   4       1335.57       1406.01       203.08 o                         
   9  -6   4        712.30        688.37       110.43 o                         
  10  -6   4      18437.80      17970.08       631.79 o                         
  11  -6   4      10051.21       9495.02       349.15 o                         
  12  -6   4        548.11        487.79       108.03 o                         
  13  -6   4          7.78        -40.37        82.85 o                         
  14  -6   4       3824.26       3703.77       342.95 o                         
 -13  -5   4       3456.23       4496.12      1349.32 o                         
 -12  -5   4      10332.63      10193.66       636.28 o                         
 -11  -5   4       5243.58       5812.27       448.45 o                         
 -10  -5   4       4942.24       5308.89       407.79 o                         
  -9  -5   4        941.34        867.91       146.19 o                         
  -8  -5   4       4677.57       4661.71       398.02 o                         
  -7  -5   4      52528.29      55002.02      2365.76 o                         
  -6  -5   4       3128.46       3027.65       165.54 o                         
  -5  -5   4        166.86        171.41        37.65 o                         
  -4  -5   4      12412.25      11390.59       281.38 o                         
  -3  -5   4       1870.38       1674.47       119.07 o                         
  -2  -5   4       1783.21       1648.29       114.48 o                         
  -1  -5   4       3132.87       3217.26       140.88 o                         
   0  -5   4         46.34         67.73        22.36 o                         
   1  -5   4      15665.82      15601.63       313.52 o                         
   2  -5   4      24368.91      21922.81       456.94 o                         
   3  -5   4        277.70        204.54        33.61 o                         
   4  -5   4        442.67        453.96        53.11 o                         
   5  -5   4      22138.63      21390.07       510.93 o                         
   6  -5   4         89.46         94.94        34.43 o                         
   7  -5   4      44349.17      44179.05       928.60 o                         
   8  -5   4       1262.16       1085.52       100.80 o                         
   9  -5   4       2344.06       2284.40       164.79 o                         
  10  -5   4      25976.68      24136.52       801.24 o                         
  11  -5   4       5499.12       5170.31       260.64 o                         
  12  -5   4       1539.86       1585.68       255.88 o                         
  13  -5   4         61.77        -13.98        84.76 o                         
  14  -5   4       1263.71        896.51       163.15 o                         
 -14  -4   4        130.16         67.22       165.15 o                         
 -13  -4   4       4586.20       4823.47       457.38 o                         
 -12  -4   4       6486.57       6948.71       527.37 o                         
 -11  -4   4       5951.60       5306.93       427.56 o                         
 -10  -4   4      10554.19      10960.22       954.40 o                         
  -9  -4   4        356.65        187.46        96.02 o                         
  -8  -4   4      10427.56      12683.86       979.61 o                         
  -7  -4   4      41120.81      43435.29      1358.10 o                         
  -6  -4   4         98.78         95.61        62.40 o                         
  -5  -4   4        413.39        476.63        59.97 o                         
  -4  -4   4      12002.59      11172.48       292.62 o                         
  -3  -4   4       4789.60       5157.09       154.69 o                         
  -2  -4   4      13003.67      12958.09       280.57 o                         
  -1  -4   4       7896.31       8286.32       231.81 o                         
   0  -4   4        232.37        318.90        59.54 o                         
   1  -4   4      68910.47      67812.95      1178.40 o                         
   2  -4   4      26194.08      25421.31       465.66 o                         
   3  -4   4       1931.71       1817.90        95.16 o                         
   4  -4   4       3064.92       3087.10       149.13 o                         
   5  -4   4       8921.40       8298.64       285.02 o                         
   6  -4   4      20456.57      21271.98       973.09 o                         
   7  -4   4      52999.39      52369.65      1268.32 o                         
   8  -4   4       3366.71       3255.22       190.03 o                         
   9  -4   4       1791.79       1430.47       131.95 o                         
  10  -4   4      20222.63      19171.46       574.08 o                         
  11  -4   4       4644.60       4571.79       253.54 o                         
  12  -4   4       2338.99       2026.00       253.70 o                         
  13  -4   4        305.92        178.45       134.86 o                         
  14  -4   4       2461.84       2323.98       274.99 o                         
 -14  -3   4        459.34        459.65       136.83 o                         
 -13  -3   4      10008.01      11638.12      1080.29 o                         
 -12  -3   4       1662.32       2053.50       276.79 o                         
 -11  -3   4       5515.88       5847.84       543.47 o                         
 -10  -3   4       1925.24       2240.82       183.24 o                         
  -9  -3   4        427.79        342.82       101.54 o                         
  -8  -3   4      17333.49      21037.73       723.99 o                         
  -7  -3   4      13896.95      15820.87       478.25 o                         
  -6  -3   4       1136.71       1393.19       110.54 o                         
  -5  -3   4       1189.52       1400.04       112.68 o                         
  -4  -3   4      10295.36      10772.78       427.85 o                         
  -3  -3   4       2102.16       2392.16        98.47 o                         
  -2  -3   4      65088.11      67752.53      1123.49 o                         
  -1  -3   4       5765.93       6011.66       178.66 o                         
   0  -3   4       6167.03       6083.57       180.07 o                         
   1  -3   4      49500.20      48197.01       808.44 o                         
   2  -3   4      52919.45      54100.29       742.78 o                         
   3  -3   4       4670.80       4438.15       189.83 o                         
   4  -3   4        265.10        282.78        50.79 o                         
   5  -3   4       5879.89       5892.67       206.22 o                         
   6  -3   4      30616.37      29580.17       772.50 o                         
   7  -3   4      43688.97      41433.88      1153.63 o                         
   8  -3   4        177.27        130.45        48.71 o                         
   9  -3   4        181.82        135.12        51.30 o                         
  10  -3   4      22892.76      23513.28       665.42 o                         
  11  -3   4       3725.37       3512.83       226.02 o                         
  12  -3   4       2541.40       2001.13       301.17 o                         
  13  -3   4       1602.44       1614.81       253.90 o                         
  14  -3   4       1310.75       1268.44       273.33 o                         
 -14  -2   4         47.64        127.44        97.91 o                         
 -13  -2   4       3947.41       4939.87       391.02 o                         
 -12  -2   4         29.01         29.99        56.60 o                         
 -11  -2   4       5334.67       7250.67       461.87 o                         
 -10  -2   4        503.65        505.90        70.83 o                         
  -9  -2   4        514.34        514.11        69.10 o                         
  -8  -2   4      12623.22      16156.64       430.98 o                         
  -7  -2   4      13258.13      16986.06       495.23 o                         
  -6  -2   4         43.62         54.70        29.52 o                         
  -5  -2   4       2652.34       3311.27       145.31 o                         
  -4  -2   4      18533.81      21036.71       789.14 o                         
  -3  -2   4      13944.37      15332.77       597.12 o                         
  -2  -2   4      83977.03      87216.83      2388.15 o                         
  -1  -2   4      12586.08      13492.55       403.43 o                         
   0  -2   4       6759.59       7692.86       278.46 o                         
   1  -2   4     124779.38     126776.31      2946.90 o                         
   2  -2   4       6613.61       6404.48       163.32 o                         
   3  -2   4      17437.42      17265.60       500.23 o                         
   4  -2   4       5935.02       6113.19       199.81 o                         
   5  -2   4        592.10        686.45        70.53 o                         
   6  -2   4      16515.91      15411.48       430.06 o                         
   7  -2   4      10571.76      10963.03       373.36 o                         
   8  -2   4          7.42         25.95        21.76 o                         
   9  -2   4        909.52        824.73       127.90 o                         
  10  -2   4       6918.21       6813.08       328.84 o                         
  11  -2   4       1905.59       1723.05       221.11 o                         
  12  -2   4        142.07        143.73        67.95 o                         
  13  -2   4       1323.21       1330.52       226.12 o                         
  14  -2   4         20.12       -193.10       146.98 o                         
 -14  -1   4         27.00        184.47       100.38 o                         
 -13  -1   4       4551.35       6170.64       440.90 o                         
 -12  -1   4       1344.96       1876.83       228.58 o                         
 -11  -1   4      10202.31      13501.61       669.53 o                         
 -10  -1   4        405.75        330.84        86.73 o                         
  -9  -1   4         34.75         95.78        46.82 o                         
  -8  -1   4      28914.94      39096.50       687.65 o                         
  -7  -1   4      11292.15      14304.70       391.87 o                         
  -6  -1   4       7734.62      10228.77       324.44 o                         
  -5  -1   4        204.66        292.72        43.87 o                         
  -4  -1   4       8503.43      10668.89       245.70 o                         
  -3  -1   4      87442.40     103172.98      3042.96 o                         
  -2  -1   4      20239.89      22317.35       702.10 o                         
  -1  -1   4       2038.41       2248.57        76.72 o                         
   0  -1   4      31445.37      37021.75      1852.03 o                         
   1  -1   4      74223.76      72563.92       957.36 o                         
   2  -1   4       6531.16       6966.92       162.47 o                         
   3  -1   4      12138.61      11849.25       252.26 o                         
   4  -1   4        246.19        251.80        40.11 o                         
   5  -1   4        932.70        844.47        78.73 o                         
   6  -1   4       9465.54       9372.58       316.40 o                         
   7  -1   4       8190.53       8094.04       334.69 o                         
   8  -1   4        680.45        659.87        77.50 o                         
   9  -1   4       3331.55       3011.76       208.45 o                         
  10  -1   4       8566.45       8432.32       389.35 o                         
  11  -1   4        311.07        232.75        76.90 o                         
  12  -1   4        667.22        413.67       108.51 o                         
  13  -1   4       3618.92       3099.13       364.03 o                         
  14  -1   4       2366.11       2096.50       311.99 o                         
 -14   0   4        543.89        841.24       165.02 o                         
 -13   0   4       1034.31       1578.12       243.19 o                         
 -12   0   4       6172.18       8665.22       539.21 o                         
 -11   0   4      17221.68      24348.45       920.01 o                         
 -10   0   4       1393.50       1946.82       184.05 o                         
  -9   0   4       4857.15       6458.03       325.50 o                         
  -8   0   4      42278.12      58297.52      1412.16 o                         
  -7   0   4      10269.19      13740.25       462.19 o                         
  -6   0   4      10258.22      12877.76       296.94 o                         
  -5   0   4       1597.82       2379.72        92.83 o                         
  -4   0   4       4228.71       4935.14       211.39 o                         
  -3   0   4      60921.95      71739.66      2733.30 o                         
  -2   0   4      53428.58      57130.50      1486.67 o                         
  -1   0   4         44.47         28.67         6.80 o                         
   0   0   4        271.73        373.85        39.44 o                         
   1   0   4      22032.75      22379.26       488.98 o                         
   2   0   4        154.61        152.98        21.79 o                         
   3   0   4      13765.84      14044.96       284.99 o                         
   4   0   4       3562.35       3695.13       132.59 o                         
   5   0   4        109.57         72.22        22.46 o                         
   6   0   4      29312.20      29379.98       563.10 o                         
   7   0   4       1655.49       1701.15       107.40 o                         
   8   0   4          0.05         17.59        25.90 o                         
   9   0   4      18735.77      18286.64       611.33 o                         
  10   0   4      10124.11       9413.60       579.05 o                         
  11   0   4       2646.84       2293.81       291.35 o                         
  12   0   4       1081.84       1017.37       194.30 o                         
  13   0   4        466.86        165.56       158.50 o                         
  14   0   4       9154.82       8916.17       537.28 o                         
 -15   1   4        952.07       1105.61       191.64 o                         
 -14   1   4        101.65        134.14        74.88 o                         
 -13   1   4        507.51        715.37       130.43 o                         
 -12   1   4      10222.70      13139.59       587.59 o                         
 -11   1   4      31546.74      42072.20      1329.99 o                         
 -10   1   4        132.28        119.87        59.49 o                         
  -9   1   4      12235.23      14570.72       566.99 o                         
  -8   1   4      68035.02      90966.36      1538.50 o                         
  -7   1   4        197.42        245.66        42.77 o                         
  -6   1   4      20417.11      24648.43      1315.84 o                         
  -5   1   4       1828.30       2144.53        86.55 o                         
  -4   1   4         30.93         24.98        12.63 o                         
  -3   1   4      40964.68      45273.45      1697.98 o                         
  -2   1   4      38126.87      39133.20       665.92 o                         
  -1   1   4       2191.51       2212.32        92.99 o                         
   0   1   4       5472.89       5568.43       223.02 o                         
   1   1   4       7419.90       7328.82       200.50 o                         
   2   1   4       2331.21       2344.58        95.70 o                         
   3   1   4       1543.02       2094.67       107.06 o                         
   4   1   4        545.85        542.94        48.64 o                         
   5   1   4        208.25        186.31        32.60 o                         
   6   1   4      34370.43      34079.08       614.64 o                         
   7   1   4       3835.74       3646.36       161.29 o                         
   8   1   4         88.36         69.57        32.34 o                         
   9   1   4      29634.74      29350.17       812.09 o                         
  10   1   4       9106.55       9086.49       563.92 o                         
  11   1   4      10282.03       9927.11       635.46 o                         
  12   1   4        895.32        799.83       157.37 o                         
  13   1   4        104.02        -24.63        87.68 o                         
  14   1   4       8229.51       8051.45       581.86 o                         
 -15   2   4       2507.69       3300.45       390.30 o                         
 -14   2   4        653.63        867.06       173.24 o                         
 -13   2   4       1030.21       1099.62       163.97 o                         
 -12   2   4      25064.70      32609.83       981.19 o                         
 -11   2   4      15397.32      19743.25       689.89 o                         
 -10   2   4        157.68        122.92        47.05 o                         
  -9   2   4      11682.57      15137.03       525.84 o                         
  -8   2   4      22883.15      29971.50       846.52 o                         
  -7   2   4       2097.75       2516.40       183.45 o                         
  -6   2   4      14530.27      19345.64       460.09 o                         
  -5   2   4        806.05        866.03        53.18 o                         
  -4   2   4       1616.03       1746.15        62.63 o                         
  -3   2   4      56147.40      58279.07       822.96 o                         
  -2   2   4       5066.33       5299.66       143.09 o                         
  -1   2   4       2827.41       3249.87        99.21 o                         
   0   2   4      13922.00      13882.45       276.07 o                         
   1   2   4      40792.27      41483.00       594.70 o                         
   2   2   4      15549.81      16230.97       294.09 o                         
   3   2   4       5685.99       6094.43       183.21 o                         
   4   2   4       5392.97       5189.32       159.90 o                         
   5   2   4      28294.66      29340.80       522.27 o                         
   6   2   4      50918.82      49845.18       832.61 o                         
   7   2   4         24.74         -0.41        28.51 o                         
   8   2   4        541.24        626.13        92.74 o                         
   9   2   4      24223.65      23531.04       855.41 o                         
  10   2   4         80.91          4.79       112.44 o                         
  11   2   4      11591.37      10260.72       594.92 o                         
  12   2   4        377.13        210.04        83.36 o                         
  13   2   4         59.05         82.02       116.58 o                         
  14   2   4       5391.80       5440.49       482.68 o                         
 -15   3   4       5573.32       7501.49       617.05 o                         
 -14   3   4        252.55        250.43        85.53 o                         
 -13   3   4         14.60         35.98        64.99 o                         
 -12   3   4      19187.00      24128.90       826.50 o                         
 -11   3   4      13959.97      17227.64       655.07 o                         
 -10   3   4        246.25        277.24        61.00 o                         
  -9   3   4       4281.15       5137.88       282.98 o                         
  -8   3   4      12006.20      14400.48       566.15 o                         
  -7   3   4       8073.63       9354.94       291.68 o                         
  -6   3   4        341.65        373.25        44.39 o                         
  -5   3   4      11720.15      12796.94       555.00 o                         
  -4   3   4       3625.56       4114.89       179.69 o                         
  -3   3   4      35542.03      36097.38       805.90 o                         
  -2   3   4        644.41        672.85        40.51 o                         
  -1   3   4       1822.21       1977.60        69.07 o                         
   0   3   4      72419.18      73504.75       848.89 o                         
   1   3   4      10906.43      11006.71       214.76 o                         
   2   3   4      27743.26      27879.50       420.34 o                         
   3   3   4       3064.86       3043.24       137.49 o                         
   4   3   4         92.15         87.18        27.91 o                         
   5   3   4      47989.34      47581.43       737.68 o                         
   6   3   4      51874.10      52424.68      1672.94 o                         
   7   3   4       2960.10       3171.36       209.04 o                         
   8   3   4       1637.42       1611.90       173.67 o                         
   9   3   4      12075.34      12035.71       600.70 o                         
  10   3   4          2.56         94.67        84.03 o                         
  11   3   4       9170.68       8263.17       699.32 o                         
  12   3   4        776.74        627.71       154.49 o                         
  13   3   4        178.39         68.01       137.87 o                         
  14   3   4       5040.46       4672.75       455.53 o                         
 -15   4   4       7422.12       8259.60       642.05 o                         
 -14   4   4        758.03        863.48       234.79 o                         
 -13   4   4       3882.19       4386.23       333.07 o                         
 -12   4   4      18468.92      20963.70       729.15 o                         
 -11   4   4        711.55        719.13       114.35 o                         
 -10   4   4          1.65          5.62        48.64 o                         
  -9   4   4       4509.78       5099.55       273.40 o                         
  -8   4   4        189.66        172.75        47.76 o                         
  -7   4   4       8323.61       9145.29       242.97 o                         
  -6   4   4       2580.61       2506.64       107.62 o                         
  -5   4   4       2358.82       2634.65       142.42 o                         
  -4   4   4      10642.83      11414.36       460.01 o                         
  -3   4   4      17302.20      17690.91       525.84 o                         
  -2   4   4        169.76        171.53        21.38 o                         
  -1   4   4       1551.58       1581.68        65.23 o                         
   0   4   4      51173.80      52002.62       735.60 o                         
   1   4   4        882.20        895.77        50.82 o                         
   2   4   4      34114.66      33403.89       511.24 o                         
   3   4   4       1885.76       1832.33       102.26 o                         
   4   4   4       1500.58       1562.41       107.60 o                         
   5   4   4      39614.36      38851.91       806.14 o                         
   6   4   4      36483.34      37907.54       877.86 o                         
   7   4   4        106.51        103.03        61.33 o                         
   8   4   4       2578.93       2506.31       184.54 o                         
   9   4   4       4130.20       4384.98       259.44 o                         
  10   4   4         88.41         69.84        71.72 o                         
  11   4   4       7801.99       7669.34       535.38 o                         
  12   4   4         15.42        -53.79       154.29 o                         
  13   4   4        821.14        277.70       105.09 o                         
 -14   5   4         26.77         12.48       104.57 o                         
 -13   5   4       3963.92       4022.25       418.43 o                         
 -12   5   4       8675.83       9564.28       601.15 o                         
 -11   5   4        389.73        373.13        79.98 o                         
 -10   5   4         28.09         11.34        53.77 o                         
  -9   5   4       8345.25       9168.37       369.47 o                         
  -8   5   4        488.22        461.06        50.77 o                         
  -7   5   4      12596.31      12776.04       330.57 o                         
  -6   5   4       2868.60       3084.53       165.73 o                         
  -5   5   4         13.01         47.93        25.27 o                         
  -4   5   4      30960.40      31765.58       704.00 o                         
  -3   5   4      72055.45      72369.98      1729.86 o                         
  -2   5   4       2529.49       2866.86       102.67 o                         
  -1   5   4       1423.95       1328.01        62.82 o                         
   0   5   4      41504.35      40614.14       557.44 o                         
   1   5   4       9714.10       9874.45       219.68 o                         
   2   5   4      34704.76      33422.27       633.64 o                         
   3   5   4        999.92       1026.63        72.22 o                         
   4   5   4       2498.44       2071.03       117.56 o                         
   5   5   4      39243.33      40211.08      1016.67 o                         
   6   5   4       7880.22       8303.61       311.22 o                         
   7   5   4         37.35         55.02        43.68 o                         
   8   5   4        518.77        411.68        75.74 o                         
   9   5   4       1266.89       1243.52       135.58 o                         
  10   5   4       1104.63       1300.34       199.85 o                         
  11   5   4       5332.76       5109.15       439.01 o                         
  12   5   4         50.48        -14.70        93.48 o                         
  13   5   4       1882.00       1677.61       260.34 o                         
 -14   6   4        121.62         -0.98       104.11 o                         
 -13   6   4       4491.09       3936.73       405.68 o                         
 -12   6   4       7940.34       9380.77       482.43 o                         
 -11   6   4        991.80        980.27       122.07 o                         
 -10   6   4        374.25        262.51        89.19 o                         
  -9   6   4      14375.61      14753.82       454.65 o                         
  -8   6   4        116.87        143.58        46.97 o                         
  -7   6   4      12372.15      11647.16       389.05 o                         
  -6   6   4        239.19        235.98        43.64 o                         
  -5   6   4         21.17         19.67        24.99 o                         
  -4   6   4      59484.57      59108.43      1339.88 o                         
  -3   6   4      37311.07      37321.84       972.40 o                         
  -2   6   4        463.39        531.99        54.81 o                         
  -1   6   4       5565.40       5753.69       138.66 o                         
   0   6   4      10027.02       9057.47       225.57 o                         
   1   6   4       4059.94       3646.83       143.66 o                         
   2   6   4      16885.97      15563.82       429.24 o                         
   3   6   4       2223.96       2247.34        89.25 o                         
   4   6   4        979.09        875.29        80.08 o                         
   5   6   4      15960.25      16216.36       508.64 o                         
   6   6   4       3021.06       3238.11       205.96 o                         
   7   6   4       1022.43        987.96       135.86 o                         
   8   6   4       1728.36       1511.63       175.79 o                         
   9   6   4       2075.65       2249.00       224.02 o                         
  10   6   4      14494.83      14042.42       735.56 o                         
  11   6   4       5768.45       5861.71       480.57 o                         
  12   6   4          3.51        -14.83       167.09 o                         
 -14   7   4         38.99        180.58       125.84 o                         
 -13   7   4       8012.53       8889.39       607.03 o                         
 -12   7   4      11142.35      11003.21       658.18 o                         
 -11   7   4         56.36         27.05        39.84 o                         
 -10   7   4        301.09        315.24        42.18 o                         
  -9   7   4      11226.66      11204.03       306.42 o                         
  -8   7   4       1437.07       1197.91       126.85 o                         
  -7   7   4      28994.35      29710.36       708.42 o                         
  -6   7   4       2209.13       2346.77       131.50 o                         
  -5   7   4       1226.36       1174.34        93.66 o                         
  -4   7   4      76272.63      77590.20      1679.41 o                         
  -3   7   4      15219.00      14323.90       398.82 o                         
  -2   7   4       3757.59       4000.97       123.31 o                         
  -1   7   4       3508.93       3487.51       111.24 o                         
   0   7   4       3690.06       3497.45       144.33 o                         
   1   7   4      11541.71      10549.63       313.06 o                         
   2   7   4      13982.84      13452.29       543.02 o                         
   3   7   4        100.50         62.17        26.86 o                         
   4   7   4       9006.82       9410.48       278.45 o                         
   5   7   4      13744.15      14269.95       375.54 o                         
   6   7   4         64.11         36.39        30.03 o                         
   7   7   4       2761.12       2809.08       274.39 o                         
   8   7   4       3601.57       3359.78       255.27 o                         
   9   7   4        521.05        480.27       123.63 o                         
  10   7   4      19355.06      20176.24      1444.68 o                         
  11   7   4       4042.89       4064.81       463.99 o                         
  12   7   4        424.66        280.19       140.47 o                         
 -14   8   4         30.13        201.12        78.35 o                         
 -13   8   4      12298.73      13117.68       771.06 o                         
 -12   8   4      14777.52      15087.19       794.91 o                         
 -11   8   4         30.18        -83.97        69.64 o                         
 -10   8   4       1550.51       1325.77       196.75 o                         
  -9   8   4      12239.05      12541.74       442.34 o                         
  -8   8   4       4838.64       5212.21       273.20 o                         
  -7   8   4      27017.39      27225.36      1053.08 o                         
  -6   8   4        360.07        190.40        50.87 o                         
  -5   8   4       7414.04       7558.99       272.61 o                         
  -4   8   4      27366.24      26834.46       635.57 o                         
  -3   8   4       1513.43       1435.90        69.12 o                         
  -2   8   4        150.38        173.22        25.20 o                         
  -1   8   4        687.94        617.58        46.55 o                         
   0   8   4         30.05         16.98        23.64 o                         
   1   8   4      25260.49      25578.92       918.74 o                         
   2   8   4       8065.82       8041.02       287.94 o                         
   3   8   4        532.16        577.70        70.60 o                         
   4   8   4       9321.82       9422.24       244.02 o                         
   5   8   4      28145.93      29692.05       595.41 o                         
   6   8   4        502.97        513.70        70.74 o                         
   7   8   4       5796.22       5723.67       338.95 o                         
   8   8   4       2943.70       3243.94       332.48 o                         
   9   8   4        243.25        296.60       113.25 o                         
  10   8   4      26868.37      26602.53      2040.69 o                         
  11   8   4       1272.45       1221.31       221.01 o                         
 -13   9   4      15663.49      16163.66       865.81 o                         
 -12   9   4       5778.53       5697.47       478.69 o                         
 -11   9   4        449.11        216.49        92.07 o                         
 -10   9   4       2874.68       2597.20       284.53 o                         
  -9   9   4       1110.44       1001.64       114.31 o                         
  -8   9   4       7441.96       7526.60       350.06 o                         
  -7   9   4       8039.64       8416.34       366.03 o                         
  -6   9   4       2426.14       2565.48       177.66 o                         
  -5   9   4       1009.74       1014.15       110.22 o                         
  -4   9   4      14213.53      14668.87       375.68 o                         
  -3   9   4        121.28        107.30        25.63 o                         
  -2   9   4       2496.56       2521.97       103.28 o                         
  -1   9   4        803.13        783.25        57.37 o                         
   0   9   4        749.86        650.63        56.91 o                         
   1   9   4      29078.38      30326.04       941.71 o                         
   2   9   4       9689.00      10119.43       378.28 o                         
   3   9   4       1282.34       1345.92       125.91 o                         
   4   9   4      17024.33      18020.95       643.16 o                         
   5   9   4      20789.24      21899.23       402.65 o                         
   6   9   4       4254.59       4359.68       184.47 o                         
   7   9   4       1495.37       1596.31       231.94 o                         
   8   9   4       1275.62       1117.18       210.35 o                         
   9   9   4       2945.84       2941.96       395.16 o                         
  10   9   4      14877.72      15353.17      1662.57 o                         
  11   9   4       1210.68       1302.77       270.39 o                         
 -13  10   4      13421.10      14072.07       808.56 o                         
 -12  10   4       2618.29       2640.83       326.99 o                         
 -11  10   4       2936.16       3008.78       337.05 o                         
 -10  10   4        392.00        399.93       114.70 o                         
  -9  10   4          4.37        -70.15        80.81 o                         
  -8  10   4      19851.53      20526.75       640.03 o                         
  -7  10   4       3976.89       3835.16       252.03 o                         
  -6  10   4         70.10         47.81        50.68 o                         
  -5  10   4      11189.71      11193.36       522.16 o                         
  -4  10   4      11429.70      11794.97       463.19 o                         
  -3  10   4         29.38          8.92        27.39 o                         
  -2  10   4       3737.39       3759.25       118.25 o                         
  -1  10   4       2880.84       2812.44       137.30 o                         
   0  10   4       5192.08       5367.76       390.53 o                         
   1  10   4      27044.48      27724.82       983.20 o                         
   2  10   4       4132.68       4063.64       233.39 o                         
   3  10   4        173.15         80.91        52.03 o                         
   4  10   4      20924.94      21992.06       864.69 o                         
   5  10   4       7029.31       7314.87       384.21 o                         
   6  10   4       4434.60       3966.66       570.82 o                         
   7  10   4        779.15        730.17       160.06 o                         
   8  10   4        445.70        289.54       111.97 o                         
   9  10   4       2225.53       2080.03       298.11 o                         
  10  10   4       7850.91       9322.22      1183.66 o                         
 -12  11   4        245.51        121.40        86.37 o                         
 -11  11   4        634.99        490.82       108.61 o                         
 -10  11   4         84.33         27.91        63.93 o                         
  -9  11   4       2137.59       2344.87       276.05 o                         
  -8  11   4      11866.44      12180.27       627.07 o                         
  -7  11   4       4244.65       3815.80       327.89 o                         
  -6  11   4        397.04        196.31        80.35 o                         
  -5  11   4       9086.72       8824.74       296.22 o                         
  -4  11   4       9208.97       8958.29       348.19 o                         
  -3  11   4       1922.14       1796.28        95.71 o                         
  -2  11   4       8299.89       8190.58       228.14 o                         
  -1  11   4       1128.91       1055.65        72.56 o                         
   0  11   4       7009.01       6658.46       296.86 o                         
   1  11   4      35843.03      35113.80       855.21 o                         
   2  11   4       1956.08       1804.94       179.66 o                         
   3  11   4         28.84         -0.40        46.82 o                         
   4  11   4      15018.84      15835.61       641.61 o                         
   5  11   4       2010.49       2024.42       256.17 o                         
   6  11   4       5546.59       5583.24       456.73 o                         
   7  11   4        352.77        120.97        78.90 o                         
   8  11   4        203.22         52.29       106.88 o                         
   9  11   4       3396.72       3718.23       447.42 o                         
 -11  12   4       1060.49       1027.48       186.79 o                         
 -10  12   4         47.77         13.83        71.14 o                         
  -9  12   4       1005.99        888.27       168.66 o                         
  -8  12   4      19458.70      19848.50       843.17 o                         
  -7  12   4       1696.36       1723.39       225.09 o                         
  -6  12   4        138.50         53.12        55.25 o                         
  -5  12   4      21479.10      20539.55       596.84 o                         
  -4  12   4       8075.91       7890.84       264.40 o                         
  -3  12   4       9028.31       9058.03       254.99 o                         
  -2  12   4       2027.87       1880.01       117.64 o                         
  -1  12   4       1034.89       1035.29       115.22 o                         
   0  12   4      13051.96      13296.99       485.79 o                         
   1  12   4      18475.30      17381.62       624.70 o                         
   2  12   4        156.29         32.62        66.31 o                         
   3  12   4        626.45        590.31       142.41 o                         
   4  12   4       5220.00       5486.87       707.68 o                         
   5  12   4          3.02          6.63       123.05 o                         
   6  12   4       1655.54       1540.45       238.79 o                         
   7  12   4        157.79        137.81       120.70 o                         
   8  12   4         17.51        -20.22       120.12 o                         
 -11  13   4        953.69       1251.05       219.01 o                         
 -10  13   4        406.20        387.03       119.42 o                         
  -9  13   4       7719.11       7735.54       535.53 o                         
  -8  13   4      14783.28      15330.42       748.40 o                         
  -7  13   4        835.79        851.38       165.81 o                         
  -6  13   4        496.06        473.63       112.07 o                         
  -5  13   4      15257.53      15432.67       640.48 o                         
  -4  13   4       2187.67       2351.83       213.79 o                         
  -3  13   4       9171.96       9830.35       433.24 o                         
  -2  13   4        169.80        149.71        40.25 o                         
  -1  13   4        318.70        207.44        67.77 o                         
   0  13   4       6359.10       6572.59       432.53 o                         
   1  13   4       4971.13       4779.64       432.35 o                         
   2  13   4         45.34         18.21        70.18 o                         
   3  13   4        419.33        274.44       147.14 o                         
   4  13   4       5042.35       5576.72       440.73 o                         
   5  13   4         30.94        -11.85        94.62 o                         
   6  13   4       3709.06       3687.03       388.20 o                         
   7  13   4          0.09       -237.46       242.36 o                         
  -9  14   4       6950.85       6783.55       503.43 o                         
  -8  14   4      14298.65      14420.36       738.10 o                         
  -7  14   4        396.03        207.84       119.10 o                         
  -6  14   4         69.14         50.90        92.02 o                         
  -5  14   4      10860.10      11565.22       746.41 o                         
  -4  14   4          9.22        168.38       270.91 o                         
  -3  14   4      11155.30      11871.14       644.88 o                         
  -2  14   4         89.22         77.96       148.55 o                         
  -1  14   4         73.60         56.65        51.91 o                         
   0  14   4      10243.86       9757.12       558.63 o                         
   1  14   4       2154.16       2335.29       270.88 o                         
   2  14   4        624.61        509.70       197.63 o                         
   3  14   4       1961.04       2355.78       295.39 o                         
   4  14   4       3038.24       2975.35       361.03 o                         
   5  14   4       2805.71       3042.83       469.53 o                         
   6  14   4       5446.44       5874.17       618.18 o                         
  -8  15   4       6615.26       6378.40       485.53 o                         
  -7  15   4        491.20        439.50       109.27 o                         
  -6  15   4       1103.90       1077.83       218.21 o                         
  -5  15   4       4312.91       4488.79       576.73 o                         
  -4  15   4       1601.75       1769.10       282.61 o                         
  -3  15   4       2294.07       2207.71       270.19 o                         
  -2  15   4         21.77         45.62        83.75 o                         
  -1  15   4        951.12       1095.65       181.56 o                         
   0  15   4       6675.36       7231.10       493.43 o                         
   1  15   4       3622.01       3366.47       341.48 o                         
   2  15   4         61.96         73.52        73.07 o                         
   3  15   4       2915.80       2440.91       343.32 o                         
   4  15   4       2960.83       3012.74       364.85 o                         
  -6  16   4        318.52        -78.06       123.71 o                         
  -5  16   4        438.37        622.97       393.45 o                         
  -4  16   4       2533.65       3012.88       365.72 o                         
  -3  16   4       5133.12       6528.89       763.77 o                         
  -2  16   4         84.36       -157.98       178.40 o                         
  -1  16   4       1645.19       1884.18       340.82 o                         
   0  16   4      15011.63      16503.03       796.99 o                         
   1  16   4       2571.79       3088.75       334.65 o                         
   2  16   4        437.39        355.87       119.34 o                         
   1 -17   5        280.30        643.18       267.09 o                         
   2 -17   5        935.33       1956.49       574.64 o                         
   3 -17   5      10108.12      10936.28      1013.14 o                         
  -3 -16   5       2457.99       2721.39       389.03 o                         
  -2 -16   5       3320.71       3973.11       847.01 o                         
  -1 -16   5       5039.99       6644.59       657.95 o                         
   0 -16   5       2318.34       2557.64       433.68 o                         
   1 -16   5        138.95        267.79       149.35 o                         
   2 -16   5       8307.46      10461.76      1144.04 o                         
   3 -16   5      16989.18      21443.12      1415.00 o                         
   4 -16   5         14.91        233.44       189.22 o                         
   5 -16   5         10.86       -200.39       220.64 o                         
   6 -16   5       3195.81       3457.66       466.22 o                         
   7 -16   5        177.38        286.68       490.15 o                         
  -5 -15   5        950.85       1335.62       417.34 o                         
  -4 -15   5         65.64         90.51       154.32 o                         
  -3 -15   5       3756.28       4245.62       490.45 o                         
  -2 -15   5        331.61       4677.20       902.80 o                         
  -1 -15   5       8951.02       9848.79       599.61 o                         
   0 -15   5       3758.16       4221.54       475.55 o                         
   1 -15   5         19.18        -47.91        55.53 o                         
   2 -15   5      10835.82      10578.82       564.31 o                         
   3 -15   5      11927.90      12254.43       714.06 o                         
   4 -15   5        244.16        260.52       197.33 o                         
   5 -15   5         20.46        -36.58        80.27 o                         
   6 -15   5       2926.16       2868.18       297.87 o                         
   7 -15   5         15.52         53.45        67.94 o                         
   8 -15   5       6973.08       7601.73       544.21 o                         
  -6 -14   5      12822.31      13470.77       916.39 o                         
  -5 -14   5         40.29        160.84       136.51 o                         
  -4 -14   5          3.57       -169.39       158.38 o                         
  -3 -14   5       5063.58       5582.45       558.10 o                         
  -2 -14   5        173.41        510.29       164.37 o                         
  -1 -14   5      16459.97      17699.23       728.96 o                         
   0 -14   5       3621.98       3883.37       333.22 o                         
   1 -14   5        284.42        285.92        99.43 o                         
   2 -14   5      16545.23      17358.67       551.82 o                         
   3 -14   5       9517.05      10007.02       417.49 o                         
   4 -14   5        158.28         70.46        72.61 o                         
   5 -14   5        356.39        329.90        93.95 o                         
   6 -14   5       2221.10       2156.67       257.26 o                         
   7 -14   5        654.82        709.17       150.84 o                         
   8 -14   5       4690.20       4758.53       470.54 o                         
   9 -14   5         21.50         55.09        78.91 o                         
  10 -14   5        971.03       1018.43       205.74 o                         
  -8 -13   5        197.88        356.93       162.72 o                         
  -7 -13   5      10572.87      10889.08       670.00 o                         
  -6 -13   5      13838.13      13382.43       787.85 o                         
  -5 -13   5       2981.75       3099.71       333.98 o                         
  -4 -13   5          3.41         20.70        65.24 o                         
  -3 -13   5       5012.65       5107.50       473.68 o                         
  -2 -13   5       3603.58       3591.41       371.27 o                         
  -1 -13   5       9278.54       9432.92       502.28 o                         
   0 -13   5        734.38        758.48       116.98 o                         
   1 -13   5       1432.23       1504.50       120.75 o                         
   2 -13   5       6291.02       6463.92       281.50 o                         
   3 -13   5       5274.58       5031.92       229.36 o                         
   4 -13   5        128.31         52.93        50.33 o                         
   5 -13   5         77.20         22.21       129.16 o                         
   6 -13   5        957.81        903.40       199.44 o                         
   7 -13   5       2464.73       2741.34       236.85 o                         
   8 -13   5       8890.98       9123.12       468.18 o                         
   9 -13   5         13.11         35.43        45.46 o                         
  10 -13   5       2751.80       2716.88       274.43 o                         
  11 -13   5       6286.40       6965.57       457.21 o                         
  -9 -12   5       3051.01       3093.81       400.50 o                         
  -8 -12   5        242.24        297.28       164.67 o                         
  -7 -12   5      17261.48      17199.90      1007.68 o                         
  -6 -12   5       8403.24       7282.72       519.49 o                         
  -5 -12   5         56.60        115.77        92.62 o                         
  -4 -12   5         57.82        -25.17        57.70 o                         
  -3 -12   5       2872.05       2923.40       160.04 o                         
  -2 -12   5       4133.63       4250.68       276.30 o                         
  -1 -12   5      15436.16      17116.08       630.13 o                         
   0 -12   5        497.46        541.71        45.44 o                         
   1 -12   5        380.19        298.46        43.87 o                         
   2 -12   5      12340.61      12372.55       359.72 o                         
   3 -12   5       2122.88       1867.68       136.01 o                         
   4 -12   5       5250.14       4718.95       220.27 o                         
   5 -12   5        169.57        128.29        51.62 o                         
   6 -12   5         76.02        128.94        69.57 o                         
   7 -12   5      17020.39      17408.21       633.15 o                         
   8 -12   5       7572.31       7810.52       422.09 o                         
   9 -12   5        300.65        217.60       103.74 o                         
  10 -12   5       4882.83       4921.07       359.12 o                         
  11 -12   5       5334.26       5716.31       411.01 o                         
 -10 -11   5      16342.10      15163.47      1185.27 o                         
  -9 -11   5       1631.62       1540.64       270.22 o                         
  -8 -11   5        663.83        309.49       135.15 o                         
  -7 -11   5      14604.24      14213.63      1126.35 o                         
  -6 -11   5       1894.87       1958.18       182.76 o                         
  -5 -11   5        743.15        686.38       104.87 o                         
  -4 -11   5        449.88        386.77        91.99 o                         
  -3 -11   5       1000.61        936.67       118.93 o                         
  -2 -11   5       8085.16       8187.31       413.65 o                         
  -1 -11   5      12086.09      11815.15       513.46 o                         
   0 -11   5       1019.12       1003.10        92.80 o                         
   1 -11   5       4580.50       4694.46       180.80 o                         
   2 -11   5      17018.27      16638.88       399.09 o                         
   3 -11   5        183.95        115.50        33.83 o                         
   4 -11   5       4227.38       3829.23       189.71 o                         
   5 -11   5        591.30        622.69        71.67 o                         
   6 -11   5        860.23        875.28       100.05 o                         
   7 -11   5      23711.23      23289.86       737.78 o                         
   8 -11   5       8273.85       8292.68       428.24 o                         
   9 -11   5       1023.99        968.63       142.56 o                         
  10 -11   5        661.85        560.90       114.80 o                         
  11 -11   5       7408.06       8103.99       484.67 o                         
  12 -11   5        147.17         94.43        70.39 o                         
 -10 -10   5       7322.11       7315.30       770.97 o                         
  -9 -10   5        516.58        444.70       139.73 o                         
  -8 -10   5       3419.66       2951.99       249.64 o                         
  -7 -10   5      11176.45      10568.33       470.51 o                         
  -6 -10   5       1556.10       1508.41       143.88 o                         
  -5 -10   5        940.63        845.21        97.80 o                         
  -4 -10   5         26.71         34.87        38.88 o                         
  -3 -10   5         15.57         23.16        26.30 o                         
  -2 -10   5      12913.48      13276.93       400.32 o                         
  -1 -10   5      13974.43      14122.96       378.78 o                         
   0 -10   5         92.34         58.24        25.55 o                         
   1 -10   5       3131.22       3022.50       130.28 o                         
   2 -10   5      19544.98      19034.63       435.89 o                         
   3 -10   5       4307.30       4014.45       160.32 o                         
   4 -10   5      10883.39      10616.56       287.56 o                         
   5 -10   5       3354.08       3286.14       154.10 o                         
   6 -10   5       3768.48       3488.79       203.34 o                         
   7 -10   5      26651.06      26110.01       778.61 o                         
   8 -10   5       4907.94       4810.13       314.72 o                         
   9 -10   5        255.60        189.36        99.13 o                         
  10 -10   5       4628.72       4511.07       373.75 o                         
  11 -10   5       8128.15       7842.01       531.54 o                         
  12 -10   5        443.51        153.67       130.49 o                         
  13 -10   5        456.13        395.35       182.14 o                         
 -11  -9   5       4876.12       4778.42       460.97 o                         
 -10  -9   5       5648.30       5295.77       438.23 o                         
  -9  -9   5        169.61        164.19        89.92 o                         
  -8  -9   5       1471.49       1506.63       213.05 o                         
  -7  -9   5      10434.80      10211.41       482.51 o                         
  -6  -9   5        453.47        486.36        87.44 o                         
  -5  -9   5       5200.41       5022.57       241.96 o                         
  -4  -9   5        635.08        652.26        77.98 o                         
  -3  -9   5         45.91         -9.70        27.08 o                         
  -2  -9   5      44566.16      44563.50       844.35 o                         
  -1  -9   5       4778.43       4267.10       164.27 o                         
   0  -9   5       1126.65       1035.82        63.86 o                         
   1  -9   5      10104.55       9399.61       233.35 o                         
   2  -9   5      11092.36      11385.15       266.68 o                         
   3  -9   5      11451.65      10745.95       259.84 o                         
   4  -9   5       7138.10       7065.65       185.91 o                         
   5  -9   5        368.21        275.58        58.04 o                         
   6  -9   5       5592.76       5210.68       267.17 o                         
   7  -9   5      13742.52      13217.12       577.56 o                         
   8  -9   5        645.59        543.10       103.84 o                         
   9  -9   5         71.71         39.27        63.50 o                         
  10  -9   5       4238.67       3706.36       339.02 o                         
  11  -9   5       5302.13       5111.05       315.87 o                         
  12  -9   5        461.23        338.22        86.87 o                         
  13  -9   5       1241.78       1015.20       166.56 o                         
 -12  -8   5         10.06         42.70       112.07 o                         
 -11  -8   5       8297.05       9414.79      1091.67 o                         
 -10  -8   5       3509.90       4351.62      1025.34 o                         
  -9  -8   5        306.77        373.34       184.93 o                         
  -8  -8   5       2292.40       2198.67       139.91 o                         
  -7  -8   5       9117.82       8605.21       491.67 o                         
  -6  -8   5       7982.47       7551.51       373.40 o                         
  -5  -8   5       9344.72       9674.29       370.94 o                         
  -4  -8   5         62.89         65.33        46.79 o                         
  -3  -8   5       5689.08       5928.67       230.52 o                         
  -2  -8   5      46572.04      45419.45      1435.14 o                         
  -1  -8   5       8349.31       7823.98       212.02 o                         
   0  -8   5        167.73        129.48        29.60 o                         
   1  -8   5      15222.57      14955.83       286.13 o                         
   2  -8   5       6670.54       6359.52       198.04 o                         
   3  -8   5       5139.80       4500.63       161.08 o                         
   4  -8   5       6329.36       5985.08       208.84 o                         
   5  -8   5         22.01         -1.83        33.40 o                         
   6  -8   5       3165.11       3363.97       202.48 o                         
   7  -8   5      18146.76      18011.83       676.96 o                         
   8  -8   5        597.01        565.15       124.28 o                         
   9  -8   5        281.61        307.22       102.38 o                         
  10  -8   5       8224.15       7896.54       409.99 o                         
  11  -8   5        606.08        417.46        96.55 o                         
  12  -8   5       7598.16       6844.61       424.50 o                         
  13  -8   5         20.19         34.25       132.54 o                         
 -12  -7   5        302.86         60.94       126.29 o                         
 -11  -7   5      14653.15      16252.31      1619.88 o                         
 -10  -7   5       4439.23       4929.12       601.17 o                         
  -9  -7   5        247.24        135.35       107.53 o                         
  -8  -7   5       6002.96       5738.43       326.97 o                         
  -7  -7   5       6304.80       5763.49       256.52 o                         
  -6  -7   5       9252.40       8430.39       319.43 o                         
  -5  -7   5      18113.80      17331.05       476.12 o                         
  -4  -7   5        946.28        901.15        82.45 o                         
  -3  -7   5       9132.84       9011.69       310.72 o                         
  -2  -7   5      53322.21      51970.10       976.93 o                         
  -1  -7   5       1848.04       1864.33        90.93 o                         
   0  -7   5        660.91        623.59        61.53 o                         
   1  -7   5      26457.79      25502.86       460.97 o                         
   2  -7   5       2431.17       2252.87       120.03 o                         
   3  -7   5       4440.54       4167.01       140.73 o                         
   4  -7   5        151.49        134.34        31.64 o                         
   5  -7   5          1.68          8.79        26.43 o                         
   6  -7   5       6816.04       6844.82       303.30 o                         
   7  -7   5      21217.05      20101.16       671.32 o                         
   8  -7   5          6.63        -38.70        78.55 o                         
   9  -7   5       5033.41       4985.69       302.25 o                         
  10  -7   5       8162.54       7606.76       391.31 o                         
  11  -7   5        476.40        266.80        67.17 o                         
  12  -7   5      10411.12       9336.41       555.16 o                         
  13  -7   5        397.61        304.11       121.24 o                         
  14  -7   5       2100.23       1882.17       232.20 o                         
 -13  -6   5        518.63        704.21       214.49 o                         
 -12  -6   5       3732.85       3792.94       527.87 o                         
 -11  -6   5      32009.17      30086.93      1622.32 o                         
 -10  -6   5       5373.37       5414.29       393.79 o                         
  -9  -6   5       1858.60       1860.55       210.53 o                         
  -8  -6   5       9940.91       9717.12       631.94 o                         
  -7  -6   5       2212.91       2082.19       214.96 o                         
  -6  -6   5      23584.49      22131.33       553.15 o                         
  -5  -6   5       4814.10       4370.33       179.49 o                         
  -4  -6   5       1677.40       1532.64       122.47 o                         
  -3  -6   5      20302.95      19939.18       484.32 o                         
  -2  -6   5      17503.57      17403.84       460.14 o                         
  -1  -6   5       1425.46       1472.60       102.49 o                         
   0  -6   5       1254.48       1156.27        96.67 o                         
   1  -6   5       8279.64       8230.35       218.92 o                         
   2  -6   5       6539.75       6404.63       189.31 o                         
   3  -6   5       8279.03       7925.15       227.10 o                         
   4  -6   5        397.72        368.71        47.74 o                         
   5  -6   5          9.07         17.39        27.85 o                         
   6  -6   5      18526.65      18026.84       465.58 o                         
   7  -6   5      22486.35      21889.36       640.17 o                         
   8  -6   5       4156.24       4228.56       258.52 o                         
   9  -6   5        629.09        598.28        98.44 o                         
  10  -6   5       9944.68       9450.44       414.40 o                         
  11  -6   5      12183.47      11750.81       447.21 o                         
  12  -6   5      13452.53      12641.21       657.50 o                         
  13  -6   5        317.58        220.81        91.78 o                         
  14  -6   5       2463.41       2402.26       275.05 o                         
 -13  -5   5        237.17        307.04       193.76 o                         
 -12  -5   5       6349.38       6415.67       496.94 o                         
 -11  -5   5      28360.59      28092.08      1322.61 o                         
 -10  -5   5        577.08        380.38        81.71 o                         
  -9  -5   5        332.64        260.34        90.25 o                         
  -8  -5   5      10678.38       9446.96       585.36 o                         
  -7  -5   5       2398.35       2159.04       214.52 o                         
  -6  -5   5      16102.85      15227.83       407.51 o                         
  -5  -5   5       1273.33       1212.43        88.40 o                         
  -4  -5   5        829.88        823.03        62.92 o                         
  -3  -5   5      20958.87      21458.73       483.08 o                         
  -2  -5   5      26240.33      25508.40       456.07 o                         
  -1  -5   5          6.97         34.61        17.29 o                         
   0  -5   5        172.04         97.44        30.39 o                         
   1  -5   5      24304.51      22880.94       391.86 o                         
   2  -5   5       4514.18       4825.35       197.40 o                         
   3  -5   5      25144.02      24371.39       455.55 o                         
   4  -5   5        129.93        101.65        22.07 o                         
   5  -5   5       3276.75       2954.19       152.25 o                         
   6  -5   5      64236.42      62248.40      1053.85 o                         
   7  -5   5       4056.51       3978.13       197.33 o                         
   8  -5   5       2805.25       2614.63       146.18 o                         
   9  -5   5       5557.36       5326.97       301.60 o                         
  10  -5   5       2075.97       1831.63       165.98 o                         
  11  -5   5      13260.19      13047.43       460.87 o                         
  12  -5   5      11158.03      10356.38       591.02 o                         
  13  -5   5       1056.04        822.22       161.49 o                         
  14  -5   5        897.72        819.03       144.80 o                         
 -14  -4   5       5903.40       6332.62      1127.98 o                         
 -13  -4   5          8.67         88.35        86.78 o                         
 -12  -4   5       8931.83       9275.32       817.29 o                         
 -11  -4   5      15428.04      15405.68      1351.76 o                         
 -10  -4   5         99.44         37.62        78.65 o                         
  -9  -4   5       1470.27       1540.80       204.01 o                         
  -8  -4   5      16947.35      17043.07       969.69 o                         
  -7  -4   5        263.49        257.27        52.62 o                         
  -6  -4   5      10517.54      10051.82       319.10 o                         
  -5  -4   5        861.08        942.02        84.60 o                         
  -4  -4   5         13.09         20.82        17.12 o                         
  -3  -4   5      34411.64      34608.61       541.35 o                         
  -2  -4   5      18254.44      19151.83       370.22 o                         
  -1  -4   5       2250.26       2423.48       119.25 o                         
   0  -4   5       2450.33       2287.21       106.54 o                         
   1  -4   5       4939.15       4825.72       178.41 o                         
   2  -4   5      22355.13      22174.01       415.27 o                         
   3  -4   5      56823.75      55060.91       850.16 o                         
   4  -4   5        707.72        695.45        62.40 o                         
   5  -4   5      15950.39      14849.03       475.16 o                         
   6  -4   5      48161.07      46560.28       827.46 o                         
   7  -4   5        893.11        902.47        87.34 o                         
   8  -4   5       4728.28       4470.23       300.43 o                         
   9  -4   5        167.28        169.32        50.57 o                         
  10  -4   5        616.36        505.25        83.21 o                         
  11  -4   5      11290.49      11100.89       545.32 o                         
  12  -4   5       8384.62       7318.79       617.25 o                         
  13  -4   5         94.17         31.30        85.77 o                         
  14  -4   5       1605.84       1263.70       216.15 o                         
 -14  -3   5       1616.60       1998.01       297.04 o                         
 -13  -3   5         49.30        -88.44       121.41 o                         
 -12  -3   5      11996.00      14721.41       768.05 o                         
 -11  -3   5       4669.96       5301.53       429.26 o                         
 -10  -3   5        213.17        197.59        79.52 o                         
  -9  -3   5       2712.91       3377.37       302.46 o                         
  -8  -3   5       2931.78       3500.83       261.85 o                         
  -7  -3   5       2966.66       3192.34       181.84 o                         
  -6  -3   5       5615.62       5889.07       232.99 o                         
  -5  -3   5       5258.32       5751.84       268.25 o                         
  -4  -3   5        878.71        789.96        59.04 o                         
  -3  -3   5      50895.44      52763.70       701.56 o                         
  -2  -3   5      27650.56      27671.37       589.48 o                         
  -1  -3   5        932.22        778.43        62.02 o                         
   0  -3   5       8223.11       8415.36       248.14 o                         
   1  -3   5      13778.30      14032.85       281.42 o                         
   2  -3   5      54568.55      53132.12       932.55 o                         
   3  -3   5      88767.41      83685.64      1281.17 o                         
   4  -3   5        335.08        263.11        45.53 o                         
   5  -3   5      25363.39      24618.11       508.05 o                         
   6  -3   5      38489.96      37033.20       771.21 o                         
   7  -3   5        318.75        393.50        61.05 o                         
   8  -3   5       1684.01       1532.94       134.65 o                         
   9  -3   5        904.66        800.55       106.26 o                         
  10  -3   5        312.05        336.77        65.36 o                         
  11  -3   5      13594.71      13772.36       507.72 o                         
  12  -3   5       3947.03       3997.65       380.61 o                         
  13  -3   5         58.79        -74.98        70.45 o                         
  14  -3   5       4874.13       4617.57       530.23 o                         
 -14  -2   5         64.50         18.73       128.27 o                         
 -13  -2   5         12.13        -40.84        89.69 o                         
 -12  -2   5       7345.74       9273.18       517.93 o                         
 -11  -2   5       4110.48       5049.04       366.45 o                         
 -10  -2   5       2585.27       3189.06       192.19 o                         
  -9  -2   5       2909.60       3987.00       284.41 o                         
  -8  -2   5       3993.91       5045.44       241.85 o                         
  -7  -2   5      11711.44      14938.10       386.81 o                         
  -6  -2   5      10516.85      11909.79       399.06 o                         
  -5  -2   5       2032.36       2334.19       111.97 o                         
  -4  -2   5       8744.89       8912.22       214.96 o                         
  -3  -2   5      86188.48      90475.20      1998.12 o                         
  -2  -2   5        273.05        191.21        23.95 o                         
  -1  -2   5      12744.47      12844.65       366.53 o                         
   0  -2   5      13064.00      13450.01       425.79 o                         
   1  -2   5         95.07        146.29        17.90 o                         
   2  -2   5      58192.54      55643.00      1349.13 o                         
   3  -2   5      18948.48      18602.09       339.96 o                         
   4  -2   5       4499.91       4637.63       154.77 o                         
   5  -2   5       3588.87       3112.59       146.28 o                         
   6  -2   5      19448.12      18464.38       614.91 o                         
   7  -2   5        709.65        594.30        74.28 o                         
   8  -2   5        180.81        132.10        40.09 o                         
   9  -2   5       1681.20       1482.34       140.49 o                         
  10  -2   5         51.40         15.94        35.49 o                         
  11  -2   5       6593.88       6800.88       453.81 o                         
  12  -2   5       2739.56       2827.36       435.35 o                         
  13  -2   5          0.31         -4.93        83.36 o                         
  14  -2   5       4112.62       3987.47       431.36 o                         
 -14  -1   5        334.31        364.75       109.60 o                         
 -13  -1   5        958.84       1377.05       205.61 o                         
 -12  -1   5      16536.40      22626.78       833.78 o                         
 -11  -1   5       1293.86       1441.83       217.89 o                         
 -10  -1   5        107.49        104.41        75.96 o                         
  -9  -1   5        421.83        503.54        55.99 o                         
  -8  -1   5       1670.97       2147.80       119.41 o                         
  -7  -1   5      31752.91      41053.26      1275.95 o                         
  -6  -1   5      53540.27      65773.26      1252.05 o                         
  -5  -1   5       1109.06       1549.05        94.96 o                         
  -4  -1   5      42901.91      48601.32      1412.49 o                         
  -3  -1   5      42681.46      44744.21      1127.88 o                         
  -2  -1   5          7.55         18.93        10.38 o                         
  -1  -1   5      32938.19      32611.26       540.41 o                         
   0  -1   5       2007.67       2131.37        70.07 o                         
   1  -1   5       6338.44       6797.88       160.62 o                         
   2  -1   5      70909.00      72012.18      1148.31 o                         
   3  -1   5      13722.52      13155.14       278.32 o                         
   4  -1   5         10.79         31.35        22.09 o                         
   5  -1   5       5235.82       4925.24       196.00 o                         
   6  -1   5      13260.92      12614.58       356.32 o                         
   7  -1   5       7119.38       7226.03       253.04 o                         
   8  -1   5       2395.45       2238.85       168.90 o                         
   9  -1   5       3606.32       3258.18       226.56 o                         
  10  -1   5       4218.68       4063.81       266.40 o                         
  11  -1   5      16310.56      15957.73       592.19 o                         
  12  -1   5         79.12         60.13        98.60 o                         
  13  -1   5        646.60        309.64       139.38 o                         
  14  -1   5       6587.44       7049.45       524.86 o                         
 -14   0   5         64.92         82.47       103.70 o                         
 -13   0   5       2919.00       3744.06       320.40 o                         
 -12   0   5      13307.82      18083.24       800.66 o                         
 -11   0   5       1891.14       2362.31       257.77 o                         
 -10   0   5       4560.67       6098.35       335.36 o                         
  -9   0   5       2042.33       2558.69       196.09 o                         
  -8   0   5          5.92         14.62        13.76 o                         
  -7   0   5      50631.12      63792.92      1554.96 o                         
  -6   0   5      45320.19      54889.96      1039.84 o                         
  -5   0   5        878.94        988.49        60.25 o                         
  -4   0   5      32419.80      36413.18      1060.90 o                         
  -3   0   5      60869.11      66453.00      1250.05 o                         
  -2   0   5       1644.27       1546.83        59.87 o                         
  -1   0   5       2028.37       1995.43       105.23 o                         
   0   0   5       6749.59       6772.34       195.00 o                         
   1   0   5      15129.84      15786.40       317.71 o                         
   2   0   5      41544.45      41184.50       671.88 o                         
   3   0   5       2985.31       2833.08       118.36 o                         
   4   0   5        151.36        135.32        30.15 o                         
   5   0   5       8439.94       8290.45       241.45 o                         
   6   0   5       5899.24       5828.08       188.27 o                         
   7   0   5      11062.88      11250.44       297.95 o                         
   8   0   5       1017.81        893.08        77.95 o                         
   9   0   5       1538.16       1404.04       187.27 o                         
  10   0   5      14975.07      13884.81       509.65 o                         
  11   0   5      20083.29      18889.78      1084.05 o                         
  12   0   5        156.23        217.36       106.44 o                         
  13   0   5         72.02        122.18        83.79 o                         
  14   0   5       8130.55       8451.74       591.77 o                         
 -14   1   5          7.85         -4.03        96.62 o                         
 -13   1   5       6568.36       8904.63       492.68 o                         
 -12   1   5      21057.68      28508.09       908.13 o                         
 -11   1   5        305.21        260.23       125.12 o                         
 -10   1   5      11032.98      13913.00       580.00 o                         
  -9   1   5        198.28        277.91        60.97 o                         
  -8   1   5       8138.26      10007.66       458.08 o                         
  -7   1   5      58995.71      71629.71      2893.12 o                         
  -6   1   5       4790.84       4891.12       194.07 o                         
  -5   1   5        314.97        353.21        41.87 o                         
  -4   1   5      29991.27      34344.34      1488.35 o                         
  -3   1   5       8987.64       8896.83       196.12 o                         
  -2   1   5       8672.34       8751.87       163.21 o                         
  -1   1   5       4385.79       4591.19       137.87 o                         
   0   1   5        488.81        544.94        55.44 o                         
   1   1   5       4072.05       3931.89       140.73 o                         
   2   1   5      29238.16      28918.93       503.77 o                         
   3   1   5        412.86        331.53        38.00 o                         
   4   1   5       1325.31       1311.56        85.53 o                         
   5   1   5      16186.64      15743.41       405.25 o                         
   6   1   5       1612.76       1605.81       107.16 o                         
   7   1   5      21331.38      21326.90       525.45 o                         
   8   1   5       1437.74       1373.61       129.88 o                         
   9   1   5       1427.73       1324.05       140.97 o                         
  10   1   5      24432.56      24814.20      1460.09 o                         
  11   1   5      18607.41      17480.45      1081.07 o                         
  12   1   5        582.08        439.69       124.12 o                         
  13   1   5        617.04        592.09       140.51 o                         
  14   1   5       6665.37       6528.54       517.03 o                         
 -14   2   5        159.85        189.13       100.10 o                         
 -13   2   5       7115.92      10049.41       516.65 o                         
 -12   2   5      21200.33      27022.98       869.79 o                         
 -11   2   5        452.41        523.58        98.69 o                         
 -10   2   5       6110.10       7932.50       386.87 o                         
  -9   2   5         54.79         88.91        39.47 o                         
  -8   2   5       9929.94      11898.67       487.76 o                         
  -7   2   5      25647.84      29200.76       990.49 o                         
  -6   2   5       3303.94       3592.21       139.65 o                         
  -5   2   5        302.65        323.68        30.27 o                         
  -4   2   5      11805.94      12293.67       237.42 o                         
  -3   2   5       9109.29       9523.71       201.26 o                         
  -2   2   5      14036.79      13963.27       263.69 o                         
  -1   2   5      19700.84      20970.84       348.75 o                         
   0   2   5       3932.02       3738.06       123.76 o                         
   1   2   5      43778.80      44663.45       609.86 o                         
   2   2   5      48467.33      48772.12       690.24 o                         
   3   2   5       3747.02       3998.68       134.39 o                         
   4   2   5       1573.39       1524.97        84.68 o                         
   5   2   5      40283.72      41170.92       589.95 o                         
   6   2   5       1097.25       1061.55        95.86 o                         
   7   2   5      20704.21      21394.38       520.35 o                         
   8   2   5        713.31        583.72        80.87 o                         
   9   2   5       1675.74       1407.22       194.04 o                         
  10   2   5      19753.90      19092.85       726.63 o                         
  11   2   5      10960.69       9970.34       595.91 o                         
  12   2   5         54.86          0.19        91.55 o                         
  13   2   5        680.81        517.55       133.69 o                         
  14   2   5       3860.32       3635.13       399.36 o                         
 -14   3   5        224.30        163.06       105.39 o                         
 -13   3   5       8738.21      10819.07       533.12 o                         
 -12   3   5       6645.39       8105.36       432.84 o                         
 -11   3   5       7722.75       9455.15       452.38 o                         
 -10   3   5       5856.93       6833.20       352.03 o                         
  -9   3   5       1598.10       1845.91       163.90 o                         
  -8   3   5       5245.02       5714.98       247.85 o                         
  -7   3   5      11164.06      11775.84       345.54 o                         
  -6   3   5         48.86         45.90        16.32 o                         
  -5   3   5        454.04        485.17        35.28 o                         
  -4   3   5      13843.36      13909.76       287.99 o                         
  -3   3   5        191.96        224.21        25.16 o                         
  -2   3   5      14282.29      14455.55       272.39 o                         
  -1   3   5       4214.99       4430.35       124.93 o                         
   0   3   5          1.01          1.19        17.05 o                         
   1   3   5      37132.91      36354.88       466.98 o                         
   2   3   5      39170.89      37449.54       531.63 o                         
   3   3   5        587.77        503.16        50.95 o                         
   4   3   5       1996.83       1765.52       102.80 o                         
   5   3   5      32153.45      32104.73       622.76 o                         
   6   3   5       2523.45       2558.45       158.61 o                         
   7   3   5      18968.04      18859.32       447.55 o                         
   8   3   5         26.09        -24.53        44.26 o                         
   9   3   5        396.57        306.21       107.28 o                         
  10   3   5      14813.18      15337.47       574.81 o                         
  11   3   5       5521.79       5530.05       442.46 o                         
  12   3   5         88.61        109.58        94.69 o                         
  13   3   5       1369.50       1321.29       228.32 o                         
 -14   4   5         59.82         77.33       114.78 o                         
 -13   4   5       7055.56       7494.05       424.48 o                         
 -12   4   5         55.65         48.19        51.03 o                         
 -11   4   5      10266.48      11070.34       475.93 o                         
 -10   4   5       3047.47       3291.32       228.76 o                         
  -9   4   5         18.55         45.45        33.36 o                         
  -8   4   5       5357.76       5846.99       258.22 o                         
  -7   4   5      16533.42      16693.20       437.16 o                         
  -6   4   5        220.09        206.93        27.18 o                         
  -5   4   5         23.48         45.76        28.54 o                         
  -4   4   5      21358.09      21363.59       379.45 o                         
  -3   4   5       1208.04       1260.68        74.74 o                         
  -2   4   5      60362.38      61275.49       827.21 o                         
  -1   4   5       1370.17       1401.81        61.50 o                         
   0   4   5        277.47        291.05        27.54 o                         
   1   4   5      66824.72      65029.12      1020.78 o                         
   2   4   5      23466.03      22325.18       379.75 o                         
   3   4   5       3780.62       3392.26       132.15 o                         
   4   4   5      11303.49      11202.12       293.36 o                         
   5   4   5      12228.21      11743.34       295.25 o                         
   6   4   5       8841.34       8630.03       345.04 o                         
   7   4   5       4727.91       5033.60       261.28 o                         
   8   4   5         58.02         46.49        51.05 o                         
   9   4   5       2689.44       2635.61       218.57 o                         
  10   4   5      16076.84      16422.64       798.66 o                         
  11   4   5       1915.99       1776.72       259.28 o                         
  12   4   5         36.16        126.06        90.35 o                         
  13   4   5       1598.47       1677.60       259.99 o                         
 -14   5   5        123.48        157.13       170.82 o                         
 -13   5   5       3449.36       3794.88       391.23 o                         
 -12   5   5        532.49        545.61       101.40 o                         
 -11   5   5      12451.84      12651.99       489.34 o                         
 -10   5   5        156.50        143.88        50.74 o                         
  -9   5   5         11.80         21.04        26.51 o                         
  -8   5   5      23935.44      23115.27       519.44 o                         
  -7   5   5      21074.25      19687.66       464.30 o                         
  -6   5   5       2718.45       2573.28       143.92 o                         
  -5   5   5       3049.94       2974.54       145.19 o                         
  -4   5   5      17013.71      16536.40       400.18 o                         
  -3   5   5      11755.76      11050.75       306.17 o                         
  -2   5   5      48198.89      47325.05       783.43 o                         
  -1   5   5       2377.38       2478.46        92.37 o                         
   0   5   5       3883.84       3437.37       107.64 o                         
   1   5   5      38531.48      35445.36       517.38 o                         
   2   5   5       7297.50       7298.87       180.11 o                         
   3   5   5        877.33       1016.39        74.44 o                         
   4   5   5       1773.69       1835.65       102.39 o                         
   5   5   5       2015.53       1849.79       122.77 o                         
   6   5   5       6050.79       6366.41       481.29 o                         
   7   5   5       5616.23       5776.71       328.69 o                         
   8   5   5          8.79          6.16        46.65 o                         
   9   5   5       2555.10       2458.32       226.45 o                         
  10   5   5      20716.91      20358.51      1092.15 o                         
  11   5   5         11.52        -12.76       104.87 o                         
  12   5   5       1154.13       1219.10       234.95 o                         
  13   5   5       2500.54       2033.64       292.31 o                         
 -14   6   5        548.83        589.69       167.89 o                         
 -13   6   5       3207.88       3342.29       369.35 o                         
 -12   6   5       2730.42       2672.07       311.19 o                         
 -11   6   5       8991.95       9245.77       474.74 o                         
 -10   6   5         24.86         17.96        31.92 o                         
  -9   6   5       3382.81       3359.75       137.12 o                         
  -8   6   5      31502.71      30217.41       754.85 o                         
  -7   6   5      13860.24      13569.46       422.86 o                         
  -6   6   5       1620.72       1631.89       103.43 o                         
  -5   6   5       3328.97       3314.59       147.31 o                         
  -4   6   5      13734.17      13952.36       394.26 o                         
  -3   6   5      27695.04      26972.60       593.38 o                         
  -2   6   5      23345.52      22520.08       408.33 o                         
  -1   6   5         62.39         60.05        20.81 o                         
   0   6   5       5030.72       4459.09       145.86 o                         
   1   6   5      28176.62      25807.18       652.54 o                         
   2   6   5       5797.46       6092.12       225.87 o                         
   3   6   5       1287.75       1232.71        71.20 o                         
   4   6   5       4826.39       4588.29       166.05 o                         
   5   6   5         38.96         40.62        51.76 o                         
   6   6   5      16368.66      17405.59      1098.35 o                         
   7   6   5       7495.56       8268.02       489.04 o                         
   8   6   5         99.77         57.93        51.78 o                         
   9   6   5      11927.72      11671.76       534.93 o                         
  10   6   5      10819.15       9801.40       886.86 o                         
  11   6   5       1942.07       1708.63       354.32 o                         
  12   6   5       1558.00       1194.92       247.82 o                         
 -14   7   5         21.45        -34.21       132.65 o                         
 -13   7   5       2541.41       2319.63       310.48 o                         
 -12   7   5       1806.84       1500.95       234.10 o                         
 -11   7   5      17786.61      18401.80       843.80 o                         
 -10   7   5         11.98        -31.30        80.78 o                         
  -9   7   5       1427.59       1371.66       133.26 o                         
  -8   7   5      43502.02      42251.13       991.59 o                         
  -7   7   5       6038.85       5916.26       277.77 o                         
  -6   7   5       4301.06       4246.82       204.52 o                         
  -5   7   5       7113.39       7194.24       234.02 o                         
  -4   7   5       3224.21       3176.50       142.33 o                         
  -3   7   5      24938.75      25099.30       851.61 o                         
  -2   7   5       9800.29       9838.37       224.98 o                         
  -1   7   5        542.21        540.71        44.39 o                         
   0   7   5      18059.03      17875.01       418.40 o                         
   1   7   5      28406.61      28139.38      1006.36 o                         
   2   7   5         23.47         72.79        24.39 o                         
   3   7   5        248.78        230.81        21.60 o                         
   4   7   5       3036.62       3359.59       135.47 o                         
   5   7   5        592.87        540.16        66.94 o                         
   6   7   5      21726.65      22489.19       690.61 o                         
   7   7   5       5759.60       5639.55       416.77 o                         
   8   7   5        191.18        176.83        45.66 o                         
   9   7   5      21118.73      21976.33      1586.75 o                         
  10   7   5       6080.55       6139.96       554.09 o                         
  11   7   5       1991.07       1760.31       277.37 o                         
  12   7   5        536.99        562.54       151.98 o                         
 -13   8   5       2356.71       2351.35       316.39 o                         
 -12   8   5       8360.59       8394.53       580.05 o                         
 -11   8   5      15262.08      14911.85       755.37 o                         
 -10   8   5         36.29          8.51        72.84 o                         
  -9   8   5       3273.57       3201.79       228.10 o                         
  -8   8   5      25350.95      26683.84       751.51 o                         
  -7   8   5        953.76        999.26       108.38 o                         
  -6   8   5       1515.57       1445.00       140.72 o                         
  -5   8   5       5075.53       5215.40       219.19 o                         
  -4   8   5        437.53        434.31        52.95 o                         
  -3   8   5       9028.56       9076.59       218.60 o                         
  -2   8   5       7387.92       7284.05       183.90 o                         
  -1   8   5         34.60         30.49        12.23 o                         
   0   8   5       7823.48       7864.08       250.24 o                         
   1   8   5      24652.56      26548.26       761.52 o                         
   2   8   5       1147.50       1116.55        86.30 o                         
   3   8   5       3713.45       3560.67       166.44 o                         
   4   8   5       1856.99       1756.18        76.23 o                         
   5   8   5       6559.39       7176.04       211.10 o                         
   6   8   5      45843.74      48490.31       969.81 o                         
   7   8   5       1422.54        837.46       284.48 o                         
   8   8   5        270.48        231.79       163.06 o                         
   9   8   5      17246.93      18326.92      2059.34 o                         
  10   8   5       2393.60       2762.16       333.16 o                         
  11   8   5       4687.90       4385.16       433.78 o                         
 -13   9   5        491.60        556.26       374.79 o                         
 -12   9   5      12646.85      12376.35       718.30 o                         
 -11   9   5       5155.67       5103.08       430.35 o                         
 -10   9   5          1.41        -14.22        88.11 o                         
  -9   9   5       4312.48       4095.28       279.05 o                         
  -8   9   5      15301.33      15436.50       569.33 o                         
  -7   9   5        172.41        140.75        63.13 o                         
  -6   9   5        313.77        250.22        71.04 o                         
  -5   9   5       2904.46       2758.95       179.62 o                         
  -4   9   5        487.55        581.52        77.87 o                         
  -3   9   5      14314.20      14500.09       351.77 o                         
  -2   9   5       7739.33       7855.75       195.57 o                         
  -1   9   5         55.44         43.17        21.17 o                         
   0   9   5      27012.00      28758.70      1115.40 o                         
   1   9   5       8830.21       8737.76       374.96 o                         
   2   9   5       7031.18       6564.00       228.21 o                         
   3   9   5       1286.51       1166.99       159.22 o                         
   4   9   5        896.12        690.70       183.10 o                         
   5   9   5      19497.07      20076.58       524.32 o                         
   6   9   5      19607.86      20580.57       511.33 o                         
   7   9   5       2304.08       2569.28       242.58 o                         
   8   9   5       1378.25       1469.10       296.80 o                         
   9   9   5       5754.33       6016.61       614.76 o                         
  10   9   5       1059.08       1143.21       225.98 o                         
 -13  10   5         16.33         20.31        85.77 o                         
 -12  10   5      15634.87      16505.92       854.87 o                         
 -11  10   5        679.93        534.43       131.77 o                         
 -10  10   5        556.53        442.27       122.32 o                         
  -9  10   5       9770.79       9961.51       576.75 o                         
  -8  10   5       2302.63       2095.31       209.32 o                         
  -7  10   5       1805.75       1702.03       157.60 o                         
  -6  10   5        521.05        518.62        99.52 o                         
  -5  10   5        273.89        198.12        59.30 o                         
  -4  10   5       8425.68       7763.61       354.32 o                         
  -3  10   5      28649.76      27747.86       665.28 o                         
  -2  10   5       1582.06       1638.01        76.40 o                         
  -1  10   5       2139.78       2129.50       125.28 o                         
   0  10   5      18015.54      17588.95       503.35 o                         
   1  10   5       4536.54       4699.54       253.31 o                         
   2  10   5       8551.65       8378.52       412.52 o                         
   3  10   5       2719.77       2441.87       210.75 o                         
   4  10   5        535.59        388.64        83.97 o                         
   5  10   5      10383.94      10493.90       478.21 o                         
   6  10   5      12518.93      13967.84       883.13 o                         
   7  10   5         15.58        -11.18       108.12 o                         
   8  10   5        424.70        210.55       147.54 o                         
   9  10   5       4301.79       4464.66       435.90 o                         
  10  10   5         74.13         88.87       188.56 o                         
 -12  11   5       4397.26       4977.95       466.14 o                         
 -11  11   5        888.27        626.26       139.05 o                         
 -10  11   5       1073.17       1317.47       215.40 o                         
  -9  11   5       4417.31       4887.67       403.79 o                         
  -8  11   5       3082.28       3012.09       445.82 o                         
  -7  11   5       3030.87       2766.57       282.24 o                         
  -6  11   5       1723.10       1546.52       172.06 o                         
  -5  11   5         38.06         84.37        55.21 o                         
  -4  11   5      18752.80      18643.12      1260.01 o                         
  -3  11   5      53321.89      52765.92       825.42 o                         
  -2  11   5         79.14         77.49        47.89 o                         
  -1  11   5        449.70        350.26        66.34 o                         
   0  11   5      18446.10      17734.44       525.48 o                         
   1  11   5        307.65        306.92        65.86 o                         
   2  11   5      15609.03      15841.45       788.21 o                         
   3  11   5         16.15        -11.32        39.76 o                         
   4  11   5          1.52        -58.17        62.29 o                         
   5  11   5      11818.94      11553.41       750.81 o                         
   6  11   5       5258.54       5463.44       734.38 o                         
   7  11   5         83.42        181.79       195.92 o                         
   8  11   5        564.82        530.20       141.61 o                         
   9  11   5       2621.34       2685.26       431.24 o                         
 -11  12   5        479.35        483.58       137.40 o                         
 -10  12   5        949.63        972.02       190.96 o                         
  -9  12   5      11620.56      10827.55       631.69 o                         
  -8  12   5       2375.15       2396.56       279.97 o                         
  -7  12   5       6465.63       6259.46       443.12 o                         
  -6  12   5         98.17         83.04        75.65 o                         
  -5  12   5          1.79         70.35        58.24 o                         
  -4  12   5      27951.11      27218.28      1046.33 o                         
  -3  12   5      22768.67      22608.17       386.23 o                         
  -2  12   5          8.89        -15.68        28.12 o                         
  -1  12   5       1980.08       1934.79       117.16 o                         
   0  12   5       8231.57       8351.83       428.57 o                         
   1  12   5       1167.10        935.34       133.97 o                         
   2  12   5       5800.45       5807.70       419.25 o                         
   3  12   5        217.66         73.91       138.87 o                         
   4  12   5         32.94        102.61        93.23 o                         
   5  12   5       7793.07       9431.97       917.25 o                         
   6  12   5       3943.47       4325.74       415.52 o                         
   7  12   5        851.19        982.39       186.00 o                         
   8  12   5        815.89        704.04       183.16 o                         
 -10  13   5        259.25        248.16       119.12 o                         
  -9  13   5      11284.61      12147.11       682.87 o                         
  -8  13   5        159.85        395.08       121.87 o                         
  -7  13   5       8018.06       8043.89       518.45 o                         
  -6  13   5       1384.67       1263.12       187.58 o                         
  -5  13   5         71.80         72.79       183.98 o                         
  -4  13   5      15413.85      16450.21       724.13 o                         
  -3  13   5       8467.68       9044.61       422.95 o                         
  -2  13   5       1285.95       1238.19       137.55 o                         
  -1  13   5       1069.62       1034.82       158.02 o                         
   0  13   5       5280.45       5460.54       387.45 o                         
   1  13   5       1580.66       1555.37       212.67 o                         
   2  13   5       3892.04       3744.59       350.61 o                         
   3  13   5        644.93        480.58       191.32 o                         
   4  13   5       1871.59       2158.61       487.27 o                         
   5  13   5      10897.25      11991.03      1530.65 o                         
   6  13   5       1234.57       1166.88       232.40 o                         
   7  13   5        763.06        751.24       183.66 o                         
  -9  14   5       8299.04       7809.72       551.18 o                         
  -8  14   5        941.98       1263.84       227.01 o                         
  -7  14   5      11952.01      11771.83       651.19 o                         
  -6  14   5         49.18        -38.42       116.60 o                         
  -5  14   5        911.76        965.75       212.33 o                         
  -4  14   5       8546.15       8867.49      1009.28 o                         
  -3  14   5        896.55        766.04       163.88 o                         
  -2  14   5        769.65        700.40       141.54 o                         
  -1  14   5       1082.66       1181.82       181.30 o                         
   0  14   5        802.19        675.60       139.39 o                         
   1  14   5       2590.02       2731.27       297.38 o                         
   2  14   5       2697.51       2777.77       307.56 o                         
   3  14   5         52.96        101.15        92.82 o                         
   4  14   5       3974.42       4125.90       404.66 o                         
   5  14   5      10496.54      13715.02      1150.65 o                         
  -8  15   5       2900.17       2957.02       335.17 o                         
  -7  15   5       5366.24       5211.06       536.37 o                         
  -6  15   5          0.52          0.82       123.24 o                         
  -5  15   5       1156.18       1189.56       246.69 o                         
  -4  15   5       4552.91       4975.36       480.89 o                         
  -3  15   5        387.91        382.49       112.95 o                         
  -2  15   5        307.10        185.92       101.39 o                         
  -1  15   5        915.14        719.21       141.65 o                         
   0  15   5        846.17       1016.64       180.91 o                         
   1  15   5       5552.82       5873.54       460.80 o                         
   2  15   5       5409.53       5174.47       427.31 o                         
   3  15   5          2.32        -39.18        88.63 o                         
   4  15   5       5588.97       5575.85       673.71 o                         
  -5  16   5       2699.46       2996.38       387.95 o                         
  -4  16   5       8688.21       9985.11       710.28 o                         
  -3  16   5          3.90        141.12       137.19 o                         
  -2  16   5        314.03        488.51       232.60 o                         
  -1  16   5       2474.43       2494.41       399.05 o                         
   0  16   5         15.23        174.98       139.50 o                         
   1  16   5      13028.75      14848.30       772.75 o                         
  -3 -16   6         42.07         -3.30       182.24 o                         
  -2 -16   6       6857.54       8656.51       592.92 o                         
  -1 -16   6       9298.92      10008.00      1027.51 o                         
   0 -16   6        459.68        720.54       216.56 o                         
   1 -16   6          2.77       -178.18       193.31 o                         
   2 -16   6       3035.55       4204.63       742.91 o                         
   3 -16   6       1806.55       2991.12       624.91 o                         
   4 -16   6       9469.21      10604.25       698.40 o                         
   5 -16   6       1360.01        925.80       204.04 o                         
   6 -16   6        107.18        -37.87       102.66 o                         
  -5 -15   6       6121.79       6082.94       608.17 o                         
  -4 -15   6       2419.77       2765.31       382.90 o                         
  -3 -15   6          6.47        366.36       153.34 o                         
  -2 -15   6      11289.72      11966.51       803.99 o                         
  -1 -15   6       8032.53       9935.54       763.13 o                         
   0 -15   6        667.07        785.62       159.12 o                         
   1 -15   6          6.59       -121.93        92.15 o                         
   2 -15   6       2676.55       3026.43       303.26 o                         
   3 -15   6        812.14       1246.58       231.75 o                         
   4 -15   6       9232.85       9613.62       646.34 o                         
   5 -15   6        358.23        242.89        75.21 o                         
   6 -15   6        532.82        637.01       141.69 o                         
   7 -15   6       9423.87      10326.05       617.68 o                         
   8 -15   6       5432.48       5796.06       709.29 o                         
  -6 -14   6       1304.57       2113.85       747.80 o                         
  -5 -14   6      11573.71      12016.05       852.88 o                         
  -4 -14   6        468.77        547.70       191.88 o                         
  -3 -14   6        532.01        563.48       141.64 o                         
  -2 -14   6      14373.72      13852.90       727.75 o                         
  -1 -14   6       5187.41       6343.11       452.00 o                         
   0 -14   6       1241.94        991.10       170.27 o                         
   1 -14   6       1058.87       1042.47       160.48 o                         
   2 -14   6       1389.92       1270.17       207.03 o                         
   3 -14   6       1834.79       1985.85       175.23 o                         
   4 -14   6       5669.07       5594.53       358.86 o                         
   5 -14   6       1382.71       1226.00       174.15 o                         
   6 -14   6       1605.57       1567.80       216.38 o                         
   7 -14   6       8750.50       8817.53       557.91 o                         
   8 -14   6       1447.00       1353.16       219.92 o                         
   9 -14   6        435.10        285.20       100.48 o                         
  -7 -13   6       3468.93       4210.11       567.90 o                         
  -6 -13   6       6726.29       7735.13       670.37 o                         
  -5 -13   6       9830.58       9913.99       741.21 o                         
  -4 -13   6         45.03       -112.07        74.72 o                         
  -3 -13   6       1275.74       1284.83       190.43 o                         
  -2 -13   6      10699.80      10951.81       569.25 o                         
  -1 -13   6       2226.78       2727.74       199.47 o                         
   0 -13   6        277.68        235.99        59.33 o                         
   1 -13   6        691.70        656.29        90.04 o                         
   2 -13   6       3693.93       3752.33       209.36 o                         
   3 -13   6       3764.58       4052.53       252.27 o                         
   4 -13   6       8241.28       8188.72       364.93 o                         
   5 -13   6        573.29        443.96       123.95 o                         
   6 -13   6       4051.52       3879.84       345.30 o                         
   7 -13   6      13449.71      13516.29       701.21 o                         
   8 -13   6        857.43        863.84       135.73 o                         
   9 -13   6       3352.97       3275.94       284.22 o                         
  10 -13   6       1370.67       1435.55       332.11 o                         
  -9 -12   6       1981.77       2236.71       314.79 o                         
  -8 -12   6         22.55        135.19       131.39 o                         
  -7 -12   6        728.64        800.94       197.87 o                         
  -6 -12   6       5883.73       6112.37       468.11 o                         
  -5 -12   6      17375.93      17242.75      1108.85 o                         
  -4 -12   6        399.19        370.01        65.79 o                         
  -3 -12   6        999.68        992.24        95.22 o                         
  -2 -12   6      15377.92      16203.77       438.88 o                         
  -1 -12   6        166.48        196.87        50.11 o                         
   0 -12   6       1470.75       1476.72        81.38 o                         
   1 -12   6       1383.22       1394.24        97.06 o                         
   2 -12   6        157.34        129.52        39.97 o                         
   3 -12   6      19291.87      19049.55       525.30 o                         
   4 -12   6       4097.07       3785.55       194.97 o                         
   5 -12   6        759.62        555.13       102.80 o                         
   6 -12   6       8094.86       8051.90       496.79 o                         
   7 -12   6       4697.78       4634.54       303.56 o                         
   8 -12   6       5486.10       5042.85       335.00 o                         
   9 -12   6       2462.63       2601.16       245.06 o                         
  10 -12   6         34.32        -80.07        76.07 o                         
  11 -12   6       1927.98       2111.09       244.10 o                         
  -9 -11   6       3364.57       2903.56       347.27 o                         
  -8 -11   6       1385.84       1211.24       214.55 o                         
  -7 -11   6         91.28         83.88       137.06 o                         
  -6 -11   6       7695.20       7366.97       453.78 o                         
  -5 -11   6       6340.95       6627.25       326.83 o                         
  -4 -11   6       1489.57       1509.96       126.50 o                         
  -3 -11   6       5735.37       5785.56       242.84 o                         
  -2 -11   6      10874.72      11482.90       391.87 o                         
  -1 -11   6        608.19        614.64        77.48 o                         
   0 -11   6       1330.50       1322.77        88.61 o                         
   1 -11   6        494.51        322.36        60.46 o                         
   2 -11   6       5265.24       5018.94       199.46 o                         
   3 -11   6      43024.91      41296.91       767.48 o                         
   4 -11   6       8945.33       8626.45       363.63 o                         
   5 -11   6          0.52        -12.56        62.19 o                         
   6 -11   6       4856.80       5099.67       220.82 o                         
   7 -11   6       2329.64       2252.28       207.95 o                         
   8 -11   6       6686.59       7034.87       389.81 o                         
   9 -11   6       4795.03       4866.52       336.65 o                         
  10 -11   6        358.53        241.79        71.39 o                         
  11 -11   6       2236.07       2487.25       264.20 o                         
  12 -11   6       9731.92      10421.66       584.11 o                         
 -10 -10   6         16.92        278.03       140.73 o                         
  -9 -10   6        148.42         68.92        75.70 o                         
  -8 -10   6        469.70        277.63        70.67 o                         
  -7 -10   6         17.54        -23.72        43.78 o                         
  -6 -10   6       7153.45       6762.28       362.02 o                         
  -5 -10   6       5215.11       5093.95       324.90 o                         
  -4 -10   6        114.78         37.85        38.93 o                         
  -3 -10   6       5565.49       5500.11       245.33 o                         
  -2 -10   6      14843.93      14249.65       487.87 o                         
  -1 -10   6       3384.00       3357.60       159.11 o                         
   0 -10   6       7098.39       7127.29       215.36 o                         
   1 -10   6        240.01        121.10        41.10 o                         
   2 -10   6      13902.49      13219.03       398.53 o                         
   3 -10   6      43517.31      42500.13      1040.21 o                         
   4 -10   6       1488.74       1385.84        96.84 o                         
   5 -10   6          1.85          1.23        23.97 o                         
   6 -10   6       8147.53       7794.75       366.53 o                         
   7 -10   6        515.77        522.68        95.12 o                         
   8 -10   6       3737.79       3519.54       264.65 o                         
   9 -10   6        272.49        202.13        76.99 o                         
  10 -10   6          4.87         38.18        89.36 o                         
  11 -10   6       1533.67       1703.77       173.32 o                         
  12 -10   6       4748.24       4856.05       381.79 o                         
 -11  -9   6       5092.26       5684.62       616.09 o                         
 -10  -9   6        112.88        315.55       134.44 o                         
  -9  -9   6       1275.08       1360.10       212.75 o                         
  -8  -9   6       1233.92       1338.66       199.14 o                         
  -7  -9   6       1889.45       1890.93       228.23 o                         
  -6  -9   6      25998.05      25891.00       926.26 o                         
  -5  -9   6       3034.00       2881.75       186.53 o                         
  -4  -9   6         73.35         42.15        33.67 o                         
  -3  -9   6      16732.38      16130.75       610.61 o                         
  -2  -9   6       3378.08       3145.86       171.44 o                         
  -1  -9   6      11759.88      10517.92       393.51 o                         
   0  -9   6      10507.64       9991.44       240.68 o                         
   1  -9   6        514.49        513.49        47.61 o                         
   2  -9   6      14903.87      14683.43       338.23 o                         
   3  -9   6      25607.84      24469.48       526.89 o                         
   4  -9   6        422.20        378.61        65.50 o                         
   5  -9   6        179.49        166.58        38.04 o                         
   6  -9   6       1919.63       1863.91       182.45 o                         
   7  -9   6       2887.99       3021.82       255.73 o                         
   8  -9   6       4815.41       4383.93       327.08 o                         
   9  -9   6        190.61        168.26        66.86 o                         
  10  -9   6          9.79        -15.03        67.26 o                         
  11  -9   6       7294.54       7066.73       382.24 o                         
  12  -9   6       5545.47       5699.68       463.17 o                         
  13  -9   6         14.16         91.24        75.59 o                         
 -12  -8   6       4527.67       4293.51       795.28 o                         
 -11  -8   6       2073.42       2746.49       458.69 o                         
 -10  -8   6       1738.94       1526.74       233.12 o                         
  -9  -8   6       4230.17       4271.05       440.07 o                         
  -8  -8   6         16.20         41.42        55.68 o                         
  -7  -8   6       6949.26       6604.52       434.12 o                         
  -6  -8   6      31539.60      30644.93      1016.47 o                         
  -5  -8   6       3138.50       2922.57       203.83 o                         
  -4  -8   6       1020.90       1011.65       103.57 o                         
  -3  -8   6      18518.87      18051.98       493.95 o                         
  -2  -8   6        425.60        303.66        62.39 o                         
  -1  -8   6      27758.25      25979.26       582.39 o                         
   0  -8   6       7097.89       6766.80       219.73 o                         
   1  -8   6        675.35        648.49        58.72 o                         
   2  -8   6      14404.94      13556.78       307.67 o                         
   3  -8   6      20159.80      18828.84       466.91 o                         
   4  -8   6         48.01         17.97        21.08 o                         
   5  -8   6         11.61          5.22        26.92 o                         
   6  -8   6      10905.16      10997.00       379.93 o                         
   7  -8   6        530.46        527.40       104.72 o                         
   8  -8   6       3658.17       3350.30       280.65 o                         
   9  -8   6        145.10        143.72        58.21 o                         
  10  -8   6        451.43        358.55        73.87 o                         
  11  -8   6      14323.61      13375.94       580.29 o                         
  12  -8   6       3584.33       3437.27       302.02 o                         
  13  -8   6        338.83        211.79        82.99 o                         
 -12  -7   6       4679.23       4767.95       815.88 o                         
 -11  -7   6       3278.26       3324.30       495.03 o                         
 -10  -7   6       7992.65       8448.32      1480.93 o                         
  -9  -7   6       8015.20       7795.26       414.77 o                         
  -8  -7   6        186.60        183.20        48.58 o                         
  -7  -7   6      21639.52      20971.89       810.35 o                         
  -6  -7   6      38390.88      37025.88       971.60 o                         
  -5  -7   6         17.08        -25.56        41.48 o                         
  -4  -7   6         98.04        133.26        41.15 o                         
  -3  -7   6      12603.32      12341.03       482.54 o                         
  -2  -7   6       1572.27       1512.34       123.30 o                         
  -1  -7   6      41426.68      40447.49       772.05 o                         
   0  -7   6       1744.62       1626.10       110.48 o                         
   1  -7   6        156.44        157.51        29.77 o                         
   2  -7   6      15941.59      15299.78       324.05 o                         
   3  -7   6       5558.21       5087.65       183.30 o                         
   4  -7   6        690.57        768.95        63.25 o                         
   5  -7   6        375.17        382.06        50.50 o                         
   6  -7   6       8854.47       8879.72       311.90 o                         
   7  -7   6        547.89        539.57        83.62 o                         
   8  -7   6       6545.10       5999.73       426.69 o                         
   9  -7   6        331.97        310.87        65.34 o                         
  10  -7   6        325.64        276.13        76.60 o                         
  11  -7   6      21220.59      19843.91       734.08 o                         
  12  -7   6       1673.96       1427.38       239.57 o                         
  13  -7   6       1860.39       1541.75       219.27 o                         
 -13  -6   6         15.59         72.54        96.01 o                         
 -12  -6   6       7150.02       7668.78       745.97 o                         
 -11  -6   6         86.50         16.62       126.54 o                         
 -10  -6   6      19706.93      18792.00      1086.51 o                         
  -9  -6   6       3108.63       2667.55       250.58 o                         
  -8  -6   6        427.11        373.00        90.43 o                         
  -7  -6   6      24856.89      23353.12       737.57 o                         
  -6  -6   6      20539.68      19360.61       646.16 o                         
  -5  -6   6          8.92         27.50        34.84 o                         
  -4  -6   6       1093.88       1093.25        96.42 o                         
  -3  -6   6       5444.05       5540.64       241.39 o                         
  -2  -6   6        117.39        113.49        32.58 o                         
  -1  -6   6      12227.37      11726.80       335.94 o                         
   0  -6   6        451.46        342.47        69.86 o                         
   1  -6   6         33.46         47.79        24.71 o                         
   2  -6   6      24167.07      23688.38       553.95 o                         
   3  -6   6      13154.12      12307.33       252.10 o                         
   4  -6   6        786.79        777.99        65.08 o                         
   5  -6   6       4305.31       4400.52       172.67 o                         
   6  -6   6      11143.12      10996.95       327.00 o                         
   7  -6   6      17942.80      17709.47       517.56 o                         
   8  -6   6      19761.24      17929.63       601.46 o                         
   9  -6   6         28.83        -17.94        41.94 o                         
  10  -6   6       3334.29       3025.73       237.67 o                         
  11  -6   6      25881.82      23692.48       702.51 o                         
  12  -6   6         28.45         16.39        72.81 o                         
  13  -6   6        830.45        745.23       176.31 o                         
  14  -6   6        497.91        495.99       143.97 o                         
 -13  -5   6         79.40         77.76       134.46 o                         
 -12  -5   6       5063.15       5166.24       579.77 o                         
 -11  -5   6        377.76        115.76        74.59 o                         
 -10  -5   6      22711.36      21702.99       983.34 o                         
  -9  -5   6       2945.45       2797.49       270.15 o                         
  -8  -5   6        134.92         78.70        54.46 o                         
  -7  -5   6      18924.62      18057.23       666.56 o                         
  -6  -5   6       8242.34       7916.60       278.84 o                         
  -5  -5   6       2683.32       2390.95       119.27 o                         
  -4  -5   6         32.40         42.28        27.89 o                         
  -3  -5   6      11748.20      11406.83       281.44 o                         
  -2  -5   6       4106.83       4139.80       159.21 o                         
  -1  -5   6       8178.87       7726.67       243.80 o                         
   0  -5   6       2002.65       2119.95       109.04 o                         
   1  -5   6       2027.87       1953.33       111.74 o                         
   2  -5   6      33530.21      31480.63       512.48 o                         
   3  -5   6       3078.97       2988.93        98.90 o                         
   4  -5   6       1880.89       1732.11       100.39 o                         
   5  -5   6       7516.06       7112.29       230.33 o                         
   6  -5   6       1528.44       1586.86       114.46 o                         
   7  -5   6      32067.88      29917.76       627.11 o                         
   8  -5   6      13388.15      13073.25       409.70 o                         
   9  -5   6        326.32        272.74        51.60 o                         
  10  -5   6       7403.52       7255.83       378.70 o                         
  11  -5   6       9204.42       8642.69       354.57 o                         
  12  -5   6        968.57        795.44       162.22 o                         
  13  -5   6       1519.66       1388.81       223.86 o                         
  14  -5   6        713.83        676.87       168.45 o                         
 -13  -4   6          9.32         51.79        90.51 o                         
 -12  -4   6       3157.18       3515.39       481.42 o                         
 -11  -4   6       2366.23       2710.49       300.68 o                         
 -10  -4   6      12396.69      12616.46       861.60 o                         
  -9  -4   6       1124.35        973.51       162.95 o                         
  -8  -4   6        101.04         33.76        49.94 o                         
  -7  -4   6      20119.99      20584.19       943.42 o                         
  -6  -4   6       3187.98       3190.60       172.66 o                         
  -5  -4   6        702.71        742.09        73.70 o                         
  -4  -4   6       4896.81       4999.60       152.33 o                         
  -3  -4   6        574.96        574.48        51.71 o                         
  -2  -4   6       7821.45       7222.71       197.36 o                         
  -1  -4   6      33371.23      32982.44       637.31 o                         
   0  -4   6          3.16        -16.37        19.59 o                         
   1  -4   6       5426.10       5007.88       161.28 o                         
   2  -4   6      66777.39      63921.03      1062.05 o                         
   3  -4   6       1820.66       1927.01        80.76 o                         
   4  -4   6      21894.25      22222.25       445.21 o                         
   5  -4   6       1147.33        740.91        85.44 o                         
   6  -4   6        365.95        280.30        46.61 o                         
   7  -4   6      41371.22      39958.52      1051.41 o                         
   8  -4   6      10946.59      11438.40       590.60 o                         
   9  -4   6        149.33         88.71        48.21 o                         
  10  -4   6      13615.03      12550.54       526.89 o                         
  11  -4   6      14375.52      13499.42       561.23 o                         
  12  -4   6        747.43        616.23       190.81 o                         
  13  -4   6        123.49         77.80       112.41 o                         
  14  -4   6        552.03        518.71       128.60 o                         
 -14  -3   6       1026.95        911.80       216.20 o                         
 -13  -3   6         75.96         25.25        85.72 o                         
 -12  -3   6        969.24       1182.63       207.38 o                         
 -11  -3   6       4141.91       4706.43       397.49 o                         
 -10  -3   6       7389.12       7803.53       483.83 o                         
  -9  -3   6         86.59        181.65        83.71 o                         
  -8  -3   6       1122.51       1177.56       128.16 o                         
  -7  -3   6       5975.02       6342.52       260.38 o                         
  -6  -3   6       9052.25      10062.14       316.65 o                         
  -5  -3   6       4789.95       4715.26       172.59 o                         
  -4  -3   6       8923.15       9634.54       223.54 o                         
  -3  -3   6       4749.66       5044.10       149.28 o                         
  -2  -3   6      57604.75      58059.80       766.26 o                         
  -1  -3   6      21022.25      20486.04       381.16 o                         
   0  -3   6        214.30        219.59        30.40 o                         
   1  -3   6      35438.77      34001.71       526.23 o                         
   2  -3   6      87974.59      87453.35      1123.46 o                         
   3  -3   6       1069.70        900.00        68.44 o                         
   4  -3   6       2713.65       2605.85       117.61 o                         
   5  -3   6       1952.92       1661.29       101.69 o                         
   6  -3   6       3275.17       3238.74       190.42 o                         
   7  -3   6      24423.23      22889.28       567.09 o                         
   8  -3   6       4280.26       4371.48       259.21 o                         
   9  -3   6       1306.73       1210.28       142.50 o                         
  10  -3   6       5795.34       5717.93       363.97 o                         
  11  -3   6       7762.64       7556.23       438.70 o                         
  12  -3   6        596.45        554.29       108.70 o                         
  13  -3   6       1583.90        644.37       307.61 o                         
  14  -3   6        334.26        101.65        73.46 o                         
 -14  -2   6       1314.47       1274.11       243.35 o                         
 -13  -2   6        146.27        326.73       104.41 o                         
 -12  -2   6       1657.75       1800.43       219.38 o                         
 -11  -2   6      12312.77      15995.49       660.77 o                         
 -10  -2   6       4663.00       6189.45       259.64 o                         
  -9  -2   6       4022.28       5342.49       241.14 o                         
  -8  -2   6       7452.81       8275.85       313.21 o                         
  -7  -2   6      19255.65      22236.25       598.35 o                         
  -6  -2   6        105.87         43.88        30.80 o                         
  -5  -2   6       9601.66      10017.55       250.00 o                         
  -4  -2   6       7256.23       7536.34       197.72 o                         
  -3  -2   6       8115.47       9069.79       195.30 o                         
  -2  -2   6      66604.60      65170.44       879.51 o                         
  -1  -2   6      12298.47      11601.62       215.94 o                         
   0  -2   6       7765.56       7758.90       198.34 o                         
   1  -2   6      56683.80      56255.11       749.15 o                         
   2  -2   6      29227.12      28248.27       444.55 o                         
   3  -2   6       6614.87       7199.07       190.91 o                         
   4  -2   6       1994.25       1736.48        93.51 o                         
   5  -2   6       1495.87       1498.52       102.41 o                         
   6  -2   6       1507.36       1313.61       102.61 o                         
   7  -2   6      18184.54      18109.85       708.88 o                         
   8  -2   6       3752.16       3672.08       210.04 o                         
   9  -2   6         50.31         32.48        43.86 o                         
  10  -2   6      12516.17      11110.08       472.46 o                         
  11  -2   6       1281.44       1249.69       138.29 o                         
  12  -2   6       4698.95       3815.09       411.43 o                         
  13  -2   6       1056.74        841.33       150.71 o                         
  14  -2   6        186.41        185.54       103.58 o                         
 -14  -1   6        261.55        308.22        97.65 o                         
 -13  -1   6        778.39       1323.09       180.26 o                         
 -12  -1   6         11.95       -151.01       100.68 o                         
 -11  -1   6      15191.73      20222.56      1017.37 o                         
 -10  -1   6       6943.18       8349.10       475.21 o                         
  -9  -1   6         10.06          5.17        41.71 o                         
  -8  -1   6      13499.62      16994.80       770.54 o                         
  -7  -1   6      39635.16      46346.18       795.25 o                         
  -6  -1   6        415.62        501.03        54.92 o                         
  -5  -1   6      11551.89      12397.77       263.64 o                         
  -4  -1   6       2296.38       2296.68        89.82 o                         
  -3  -1   6       9613.75       9800.83       177.54 o                         
  -2  -1   6      97444.95      96777.96       992.38 o                         
  -1  -1   6      12069.32      11793.14       187.53 o                         
   0  -1   6        869.66        903.38        47.18 o                         
   1  -1   6      53135.37      53733.00      1078.21 o                         
   2  -1   6       1419.41       1167.95        59.26 o                         
   3  -1   6      10553.13       9967.75       232.31 o                         
   4  -1   6       1671.49       1486.84        92.68 o                         
   5  -1   6       1020.81        956.48        82.36 o                         
   6  -1   6      13138.62      13395.52       354.58 o                         
   7  -1   6      24739.83      23903.06       760.43 o                         
   8  -1   6         11.19        -40.64        36.05 o                         
   9  -1   6       1269.02       1119.54       154.35 o                         
  10  -1   6      17947.58      15860.92       589.99 o                         
  11  -1   6        625.78        417.74        95.04 o                         
  12  -1   6       9711.14       9078.33       627.13 o                         
  13  -1   6        359.61        126.70        96.95 o                         
  14  -1   6         46.87        -20.74       128.61 o                         
 -14   0   6       2660.48       3319.63       285.67 o                         
 -13   0   6       2012.63       2671.07       262.53 o                         
 -12   0   6        545.92        556.93       108.98 o                         
 -11   0   6      20110.71      25885.80       820.14 o                         
 -10   0   6      11850.71      14619.26       491.05 o                         
  -9   0   6        149.81        267.65        36.46 o                         
  -8   0   6      29507.58      35378.63       963.04 o                         
  -7   0   6      34505.05      41400.57      1228.68 o                         
  -6   0   6      11819.76      12677.46       288.94 o                         
  -5   0   6       1196.23       1207.70        66.79 o                         
  -4   0   6       1697.42       1544.65        71.32 o                         
  -3   0   6      13246.77      13545.65       329.35 o                         
  -2   0   6      70978.40      72242.80      1399.13 o                         
  -1   0   6       5814.27       5798.15       123.07 o                         
   0   0   6       3998.67       4178.12       155.84 o                         
   1   0   6       6192.46       5636.81       163.16 o                         
   2   0   6       2847.24       2892.44       117.38 o                         
   3   0   6       7236.09       7141.03       206.77 o                         
   4   0   6       1771.95       1812.73        94.30 o                         
   5   0   6        328.22        292.06        41.41 o                         
   6   0   6      28159.17      28040.13       537.23 o                         
   7   0   6      23459.59      22916.14       574.36 o                         
   8   0   6         65.64         29.57        31.18 o                         
   9   0   6        140.69         73.68        52.38 o                         
  10   0   6      10562.21       9495.50       420.65 o                         
  11   0   6       4258.87       3806.40       328.27 o                         
  12   0   6      18299.81      16908.12       967.01 o                         
  13   0   6         20.61        -86.16       109.46 o                         
  14   0   6        167.83        219.46       224.34 o                         
 -14   1   6       1662.21       2055.38       240.45 o                         
 -13   1   6        667.33        788.32       144.74 o                         
 -12   1   6       3087.48       4013.95       300.81 o                         
 -11   1   6      28708.42      35039.72      1153.67 o                         
 -10   1   6       3507.72       4379.30       328.31 o                         
  -9   1   6         27.69         85.15        43.62 o                         
  -8   1   6      22871.98      28006.08      1482.97 o                         
  -7   1   6       7168.32       8507.64       311.12 o                         
  -6   1   6       9448.26      10710.75       349.14 o                         
  -5   1   6       4127.04       4458.19       137.41 o                         
  -4   1   6        455.17        493.71        39.86 o                         
  -3   1   6      13613.30      12844.37       240.76 o                         
  -2   1   6      42874.82      42116.35       493.91 o                         
  -1   1   6       2991.99       3010.07       105.58 o                         
   0   1   6        267.76        312.40        38.35 o                         
   1   1   6      27766.41      27228.08       471.80 o                         
   2   1   6         36.33         40.57        16.51 o                         
   3   1   6      28523.47      27651.41       432.01 o                         
   4   1   6       1146.67        809.55        82.28 o                         
   5   1   6        231.89        170.72        40.56 o                         
   6   1   6      44162.91      42731.24       771.58 o                         
   7   1   6      14721.93      15137.28       419.60 o                         
   8   1   6        854.11        799.70       115.30 o                         
   9   1   6       2474.14       2221.52       171.39 o                         
  10   1   6       4101.98       3836.99       224.04 o                         
  11   1   6       7730.98       7648.20       531.82 o                         
  12   1   6       5491.06       5768.58       450.03 o                         
  13   1   6        217.74        -22.50       102.53 o                         
  14   1   6       1121.17       1383.52       240.01 o                         
 -14   2   6       2923.23       3837.72       408.90 o                         
 -13   2   6       1030.09       1280.33       179.77 o                         
 -12   2   6      10217.54      12939.13       557.44 o                         
 -11   2   6      35816.88      44024.20      1116.91 o                         
 -10   2   6        902.74        925.72       131.42 o                         
  -9   2   6         48.43        117.74        43.99 o                         
  -8   2   6      16485.38      18923.50       481.10 o                         
  -7   2   6       2643.28       2718.31       110.15 o                         
  -6   2   6      10538.79      10854.47       256.12 o                         
  -5   2   6       1585.16       1535.92        70.29 o                         
  -4   2   6        327.71        327.23        32.71 o                         
  -3   2   6      30720.86      29817.65       435.83 o                         
  -2   2   6      14774.95      14551.46       254.04 o                         
  -1   2   6       1567.07       1634.88        71.94 o                         
   0   2   6       2849.03       2887.67       116.57 o                         
   1   2   6      13902.43      13668.38       234.95 o                         
   2   2   6       8242.86       7491.39       210.64 o                         
   3   2   6      41815.50      40240.20       600.51 o                         
   4   2   6       1090.92       1118.96        75.37 o                         
   5   2   6       3645.95       3524.15       169.14 o                         
   6   2   6      40937.23      39526.29       695.66 o                         
   7   2   6       5384.11       5212.86       201.93 o                         
   8   2   6         62.98         67.27        31.93 o                         
   9   2   6        834.14        813.17       104.61 o                         
  10   2   6       1413.03       1521.46       164.35 o                         
  11   2   6       2093.31       1875.76       242.38 o                         
  12   2   6       3432.24       3588.71       364.52 o                         
  13   2   6        155.71        236.75       125.25 o                         
 -14   3   6       1970.27       2672.18       432.19 o                         
 -13   3   6         91.96        149.73        87.68 o                         
 -12   3   6      15500.96      19406.83       689.48 o                         
 -11   3   6      13537.89      16081.30       787.34 o                         
 -10   3   6        250.19        304.67        89.39 o                         
  -9   3   6       2108.16       2490.52       187.86 o                         
  -8   3   6       7488.92       8242.78       339.50 o                         
  -7   3   6        555.79        459.97        47.61 o                         
  -6   3   6      19550.19      19427.28       332.43 o                         
  -5   3   6        117.21        104.57        21.02 o                         
  -4   3   6       5570.92       5525.50       149.34 o                         
  -3   3   6      20142.91      18902.73       300.55 o                         
  -2   3   6      14719.70      14273.37       265.01 o                         
  -1   3   6        937.78        881.11        55.30 o                         
   0   3   6       3120.34       3248.55       120.18 o                         
   1   3   6      11182.82      10657.05       229.31 o                         
   2   3   6      14779.31      13500.41       269.52 o                         
   3   3   6      50262.69      48299.22       697.11 o                         
   4   3   6        254.93        213.23        30.12 o                         
   5   3   6       3389.72       3326.70       156.01 o                         
   6   3   6      44998.94      44937.27       748.61 o                         
   7   3   6       1397.64       1390.41       104.60 o                         
   8   3   6       1597.24       1614.27       128.39 o                         
   9   3   6       2280.09       2461.04       213.71 o                         
  10   3   6        869.64        738.53       112.40 o                         
  11   3   6       3522.09       3587.32       357.07 o                         
  12   3   6       1954.84       1795.46       263.76 o                         
  13   3   6         67.73        -93.52        95.08 o                         
 -14   4   6        818.87        926.31       204.87 o                         
 -13   4   6       1519.38       1242.31       357.91 o                         
 -12   4   6       8298.99       8852.18       430.93 o                         
 -11   4   6       4777.18       5369.29       306.09 o
[truncated: 532,819 more chars]
